# Supplementary material for: Comparative Analyses of Antibiotic Resistance Genes in Jejunum Microbiota of Pigs in Different Areas
Source: Front Cell Infect Microbiol. 2022 May 26;12:887428. doi: 10.3389/fcimb.2022.887428 (PMC9204423; doi:10.3389/fcimb.2022.887428)
Supplement: Supplementary file 4 [file Table_1.xlsx]

## Sheet: Data
Sample	RawReads(R1)	RawReads(R2)	CleanReads(R1)	CleanReads(R2)	EffectReads(R1)	EffectReads(R2)	Adapter(%)	LowQuality(%)	polyA(%)	N(%)
LA1	50408551	50408551	50348423	50348423	4.99516e+07	4.99516e+07	33892 (0.03%)	165184 (0.08%)	0 (0.0%)	7544 (0.0%)
LA2	30786114	30786114	30765693	30765693	30638118	30638118	12428 (0.02%)	53432 (0.04%)	0 (0.0%)	3396 (0.0%)
LA3	45111302	45111302	45009136	45009136	3.70115e+07	3.70115e+07	75900 (0.08%)	255340 (0.14%)	0 (0.0%)	1524 (0.0%)
SB1	49534381	49534381	49465000	49465000	4.89197e+07	4.89197e+07	45024 (0.05%)	181056 (0.09%)	0 (0.0%)	6420 (0.0%)
SB2	40952435	40952435	40911688	40911688	40728893	40728893	24042 (0.03%)	109908 (0.07%)	0 (0.0%)	4996 (0.0%)
SB3	53281378	53281378	53185315	53185315	5.295e+07	5.295e+07	79388 (0.07%)	217360 (0.1%)	0 (0.0%)	8116 (0.0%)
DS1	33429408	33429408	33353159	33353159	32654675	32654675	60598 (0.09%)	182720 (0.14%)	0 (0.0%)	1080 (0.0%)
DS2	42143465	42143465	41839511	41839511	2.13932e+07	2.13932e+07	235000 (0.28%)	740184 (0.44%)	0 (0.0%)	5632 (0.0%)
DS3	35368577	35368577	35095683	35095683	1.73486e+07	1.73486e+07	217104 (0.31%)	653312 (0.46%)	0 (0.0%)	4056 (0.0%)
DH1	31549773	31549773	31358638	31358638	1.31149e+07	1.31149e+07	153200 (0.24%)	456924 (0.36%)	0 (0.0%)	1216 (0.0%)
DH2	38335025	38335025	38134739	38134739	16016458	16016458	163588 (0.21%)	469512 (0.31%)	0 (0.0%)	4456 (0.0%)
DH3	36343974	36343974	36170511	36170511	1.49565e+07	1.49565e+07	152146 (0.21%)	385476 (0.27%)	0 (0.0%)	4084 (0.0%)

## Sheet: Unigene
Sample	GeneNumber	TotalLength	AverageLength	GC%
LA1	116785	98712990	845	0.4469
LA2	118706	97602174	822	0.4567
LA3	197038	156519432	794	0.4616
SB1	275380	213714237	776	0.496
SB2	175366	144077337	821	0.4763
SB3	270967	177898311	656	0.4794
DS1	86874	71330304	821	0.4663
DS2	243515	153558822	630	0.4806
DS3	223826	144193146	644	0.4807
DH1	390721	284958450	729	0.5113
DH2	411832	294371865	714	0.5106
DH3	402701	289688910	719	0.5116

## Sheet: Contigs
Sample	Contigs Num(>500bp)	Total length(bp)	Average length(bp)	Max length(bp)	N50 length(bp)	N90 length(bp)
LA1	30838	54301786	1760.87	306767	3151	639
LA2	32884	62171713	1890.64	280882	4119	655
LA3	70705	122748972	1736.07	199225	2814	651
SB1	97117	194600104	2003.77	424278	4207	679
SB2	53591	93554545	1745.71	233790	3016	642
SB3	156391	160712881	1027.64	327793	972	555
DS1	37242	69514598	1866.56	935712	3111	681
DS2	186521	172111538	922.75	896480	839	542
DS3	149158	139488080	935.17	935534	847	542
DH1	148688	235949551	1586.88	301666	2500	613
DH2	165527	262306108	1584.67	301669	2475	614
DH3	156213	248574699	1591.25	301668	2508	616
