# Supplementary material for: Comparative Analyses of Antibiotic Resistance Genes in Jejunum Microbiota of Pigs in Different Areas
Source: Front Cell Infect Microbiol. 2022 May 26;12:887428. doi: 10.3389/fcimb.2022.887428 (PMC9204423; doi:10.3389/fcimb.2022.887428)
Supplement: Supplementary file 5 [file Table_2.xlsx]

## Sheet: Kingdom
	DH1	DH2	DH3	DS1	DS2	DS3	LA1	LA2	LA3	SB1	SB2	SB3
Archaea	0.24056	0.243982	0.242022	0.025596	0.116913	0.118968	0.181574	0.195138	0.160164	0.585291	0.411426	2.7432
Bacteria	99.0611	99.0587	99.0707	81.4905	93.6308	93.5845	98.2173	98.0131	98.6617	98.3295	97.2186	90.3708
Fungi	0.381694	0.36983	0.383098	18.4051	5.68553	5.69738	0.667468	0.701954	0.481545	0.280596	0.286024	4.78701
Viruses	0.316644	0.327522	0.304219	0.078786	0.566784	0.599104	0.93365	1.08976	0.696578	0.804605	2.08392	2.09902

## Sheet: Phylum
	DH1	DH2	DH3	DS1	DS2	DS3	LA1	LA2	LA3	SB1	SB2	SB3
Abditibacteriota	0.001179	0.001013	0.001628	5.8e-05	0.000171	0.00016	0.008384	0.000314	0.000813	0.00055	0.001279	0.000374
Acidobacteria	0.143566	0.141737	0.141952	0.009017	0.137993	0.139516	0.07986	0.044783	0.062938	0.106111	0.190545	0.275758
Actinobacteria	1.55507	1.47809	1.53061	1.30287	5.08575	5.1837	2.51868	5.13747	4.7053	6.45785	6.25879	12.6228
Aquificae	0.017526	0.018597	0.018537	0.001034	0.004615	0.005887	0.024606	0.012877	0.014665	0.014905	0.077227	0.077994
Armatimonadetes	0.015649	0.014799	0.014838	0.000368	0.002815	0.004255	0.005445	0.007163	0.005895	0.005855	0.015318	0.019864
Ascomycota	0.196434	0.182742	0.195756	17.6273	3.41443	3.38382	0.17817	0.184359	0.151732	0.122607	0.12311	1.80631
Bacteroidetes	14.7469	14.384	14.4986	0.131674	2.76441	2.91452	1.2176	1.20391	0.825979	4.05027	1.71229	1.57341
Balneolaeota	0.011243	0.012299	0.012204	0.000815	0.002168	0.002762	0.00377	0.00513	0.0023	0.003837	0.009437	0.004545
Basidiomycota	0.111763	0.112516	0.113217	0.358894	1.37786	1.40231	0.094055	0.052548	0.055104	0.087627	0.074362	1.97074
Blastocladiomycota	0.002382	0.002214	0.002721	0.004191	0.014905	0.01528	0.000567	0.00089	0.001035	0.000983	0.002907	0.014078
Caldiserica	0.001681	0.001967	0.001664	5.2e-05	0.000582	0.000829	0.002342	0.010059	0.001902	0.001139	0.005335	0.001768
Calditrichaeota	0.015069	0.014491	0.014007	9.7e-05	0.002272	0.002872	0.007289	0.006858	0.005817	0.005922	0.012247	0.034786
Candidatus_Abawacabacteria	0.000432	0.000338	0.000305	0	8.6e-05	5.3e-05	0.00068	5.2e-05	0.000222	0.0001	0.000426	0.000204
Candidatus_Abyssubacteria	0.002113	0.002267	0.001972	4.9e-05	0.018166	0.019548	7.6e-05	0.000262	0.000271	0.000852	0.001066	0.00289
Candidatus_Adlerbacteria	0.000396	0.000474	0.000413	0.000284	0.000146	0.000208	0.000233	5.2e-05	0.000181	9.4e-05	0.000171	0.000159
Candidatus_Aenigmarchaeota	0.001035	0.000989	0.000887	0.000643	0.000614	0.000692	0.000308	0.000105	0.000205	0.000402	0.000995	0.001355
Candidatus_Aerophobetes	0.002634	0.002862	0.002797	6.8e-05	0.00075	0.000665	0.001624	0.001623	0.001479	0.001524	0.002829	0.009045
Candidatus_Amesbacteria	0.000321	0.000651	0.000232	3.1e-05	0.000157	0.00012	0.000195	7.9e-05	0.000715	0.000151	0.000349	0.00051
Candidatus_Aminicenantes	0.006215	0.006135	0.005827	0.000346	0.001947	0.002398	0.003324	0.001544	0.005447	0.002666	0.012835	0.004324
Candidatus_Andersenbacteria	6.6e-05	0.000222	0.000102	1.9e-05	7.1e-05	7.1e-05	0.000145	0.000279	0.000168	0.000183	0.000142	0.000255
Candidatus_Atribacteria	0.005248	0.005095	0.004753	0.001269	0.002136	0.001782	0.002694	0.000541	0.004667	0.001719	0.002477	0.001814
Candidatus_Aureabacteria	0.000806	0.001029	0.000712	1.9e-05	0.00015	0.000346	0.000453	5.2e-05	0.000173	0.000475	0.000659	0.000306
Candidatus_Azambacteria	0.000642	0.000574	0.000605	0	7.5e-05	0.000235	0.000573	0.000855	0.000735	0.00042	0.000123	0.000646
Candidatus_Bathyarchaeota	0.008527	0.008078	0.009124	0.001051	0.004808	0.004424	0.009511	0.010225	0.00546	0.008661	0.013445	0.030916
Candidatus_Beckwithbacteria	0.000498	0.000485	0.000441	3.9e-05	0.000154	0.000262	0.000579	0.000872	0.000522	0.000742	0.000691	0.000827
Candidatus_Berkelbacteria	0.001228	0.001324	0.001404	6.2e-05	0.000396	0.000793	0.003368	0.00096	0.001631	0.002197	0.002619	0.002137
Candidatus_Bipolaricaulota	0.003587	0.004205	0.00408	3.9e-05	0.000839	0.000736	0.002058	0.000995	0.001158	0.002333	0.006869	0.000929
Candidatus_Blackburnbacteria	0.000596	0.000579	0.000393	0	2.5e-05	0.000111	0.00017	7e-05	7.8e-05	0.000293	0.000236	0.00021
Candidatus_Brennerbacteria	2.6e-05	5e-06	0	0	0	0	0	0	2.5e-05	7e-06	0	0
Candidatus_Buchananbacteria	0.000675	0.001142	0.000975	8.1e-05	0.000461	0.000829	0.00107	0.000305	0.000275	0.001003	0.002907	0.003406
Candidatus_Campbellbacteria	0.000622	0.000579	0.000469	0.000711	0.000204	8.4e-05	0.000371	0.000384	0.000686	0.0003	0.00082	0.000895
Candidatus_Cerribacteria	2e-05	1.6e-05	1.7e-05	0	0	0	0	0	0	3.3e-05	0.000465	0.000102
Candidatus_Chisholmbacteria	4.9e-05	0.00011	0.000141	0	2.5e-05	5.8e-05	0.00012	0	2.9e-05	0.000201	3e-06	7.4e-05
Candidatus_Cloacimonetes	0.013615	0.013226	0.012572	0.003339	0.004004	0.004765	0.016549	0.004493	0.006322	0.006631	0.048545	0.007192
Candidatus_Coatesbacteria	0.000557	0.00074	0.000777	0.000344	0.000111	0.000266	0.000302	0.000846	0.000382	0.00267	0.000213	0.000448
Candidatus_Collierbacteria	0.001497	0.001453	0.001563	2.1e-05	0.000386	0.000731	0.002159	0.000628	0.001688	0.001535	0.003113	0.000958
Candidatus_Colwellbacteria	0.000328	0.000185	0.000359	1e-05	7.9e-05	0.000182	0.000277	0.000105	0.000435	0.000572	0.00114	0.001003
Candidatus_Cryosericota	0.00302	0.003144	0.003569	8e-06	0.000361	0.000231	0.000302	0.000366	0.00016	0.001145	0.000342	0.003281
Candidatus_Curtissbacteria	0.000731	0.000708	0.000486	0.000498	0.000518	0.000434	0.001328	0.010007	0.006593	0.001044	0.001805	0.001094
Candidatus_Dadabacteria	0.004911	0.004352	0.003962	0.000477	0.001572	0.001312	0.001026	0.005287	0.000719	0.002673	0.002768	0.00437
Candidatus_Daviesbacteria	0.000685	0.000667	0.000616	9.2e-05	0.000229	0.000124	0.000409	0.000681	0.00046	0.000558	0.001528	0.000992
Candidatus_Delongbacteria	0.001042	0.001093	0.000966	1.9e-05	0.000321	0.000106	0.000567	0.000942	0.000271	0.000991	0.000969	0.000272
Candidatus_Desantisbacteria	0.001206	0.001241	0.001153	2.3e-05	8.6e-05	0.000102	0.000768	0.000192	0.000197	0.000429	0.001253	0.000142
Candidatus_Diapherotrites	0.000829	0.000555	0.000579	3.9e-05	0.000257	0.000133	0.002568	5.2e-05	0.001109	0.000977	0.009418	0.001156
Candidatus_Doudnabacteria	0.002316	0.002597	0.00258	2.4e-05	0.000382	0.000301	0.002222	0.000445	0.001191	0.000724	0.005238	0.000589
Candidatus_Edwardsbacteria	0.000174	0.000201	0.000181	0	1.1e-05	6.6e-05	9.4e-05	5.2e-05	9.4e-05	0.000555	0.000979	7.4e-05
Candidatus_Eisenbacteria	0.000233	0.000201	0.000232	1.1e-05	0.000186	0.000332	8.2e-05	5.2e-05	2.9e-05	0.000194	5.5e-05	0.00072
Candidatus_Falkowbacteria	0.003951	0.003969	0.003402	0.001318	0.002075	0.001937	0.002373	0.000707	0.001692	0.002633	0.006143	0.002465
Candidatus_Fermentibacteria	0.002811	0.00261	0.003238	2.9e-05	0.0006	0.000878	0.004457	0.002513	0.002884	0.009909	0.010658	0.000986
Candidatus_Firestonebacteria	0.00055	0.000699	0.000673	2.9e-05	7.1e-05	6.6e-05	0.000189	0.000393	0.000218	0.000583	0.000772	0.000187
Candidatus_Fischerbacteria	0.000275	0.000322	0.000305	1.9e-05	0.00015	0.000133	0.000567	0.000105	0.000345	0.000508	0.002287	0.00017
Candidatus_Fraserbacteria	0.000295	0.000177	0.000254	5.8e-05	4.3e-05	0.000106	0.000227	5.2e-05	9.9e-05	6.7e-05	0.000116	0.000374
Candidatus_Giovannonibacteria	0.000822	0.001045	0.000819	2.4e-05	0.000357	0.000306	0.000409	0.000332	0.000362	0.000423	0.00041	0.000839
Candidatus_Glassbacteria	0.000701	0.000549	0.000438	0	0.000171	0.000111	0.000906	0	0.000448	0.000483	0.002429	6.8e-05
Candidatus_Goldbacteria	0.001553	0.001303	0.001305	1.9e-05	0.000107	0.00016	0.001473	0.000157	0.000641	0.00035	0.005019	0.000544
Candidatus_Gottesmanbacteria	0.002971	0.002661	0.003046	6.5e-05	0.002032	0.00305	0.002851	0.001536	0.001902	0.002418	0.005852	0.005611
Candidatus_Gracilibacteria	0.002267	0.003069	0.002687	0.000652	0.003525	0.003342	0.020118	0.013069	0.012246	0.013089	0.003236	0.003451
Candidatus_Handelsmanbacteria	0.002162	0.002058	0.00217	1.9e-05	0.000514	0.000479	0.000906	0.000366	0.000296	0.000391	0.000891	0.000952
Candidatus_Harrisonbacteria	0.000865	0.001069	0.001232	3.9e-05	0.000289	0.000448	0.00107	0.003926	0.000616	0.000792	0.001812	0.000867
Candidatus_Heimdallarchaeota	0.00173	0.002283	0.002119	0.000243	0.000814	0.001037	0.002228	0.00178	0.000961	0.001948	0.004922	0.003366
Candidatus_Hydrogenedentes	0.002821	0.003179	0.003128	1.9e-05	0.000493	0.000789	0.001032	0.000209	0.000694	0.00161	0.003	0.000963
Candidatus_Hydrothermae	0.003676	0.003811	0.004289	1.9e-05	0.000193	0.00016	0.000264	0.000419	0.000173	0.001224	0.001008	0.000442
Candidatus_Jacksonbacteria	4.6e-05	5e-06	6e-06	2e-06	0	0	0	0	0	0	3e-06	0
Candidatus_Jorgensenbacteria	0.000442	0.000515	0.000387	0.000253	0.000182	0.000213	0.000906	0.000183	0.000945	0.000434	0.000646	0.002267
Candidatus_Kaiserbacteria	0.003476	0.003034	0.003218	0.00035	0.002004	0.003298	0.003626	0.000628	0.001918	0.002207	0.005174	0.014168
Candidatus_Kapabacteria	0.001415	0.001158	0.001289	0	0.000171	0.000319	0.000869	0.000157	0.000739	0.0001	0.002054	0.000782
Candidatus_Kerfeldbacteria	0.000878	0.000804	0.000726	4.4e-05	0.000539	0.000621	0.001618	0.007451	0.003056	0.001149	0.002332	0.000861
Candidatus_Komeilibacteria	0.0006	0.000879	0.000904	2.8e-05	5e-05	0.000129	0.001013	0.00027	0.001343	0.000956	0.001014	0.000476
Candidatus_Korarchaeota	0.002732	0.002632	0.002992	0.00038	0.001461	0.00117	0.00068	0.00144	0.000891	0.001167	0.001822	0.017512
Candidatus_Kryptonia	0.002729	0.002147	0.002998	1.9e-05	0.000257	0.000315	0.003286	0.000585	0.00161	0.001074	0.011013	0.00225
Candidatus_Kuenenbacteria	0.000472	0.000509	0.000537	1.1e-05	0.000225	0.000248	0.000422	0.00034	0.00046	0.000595	0.000465	0.000176
Candidatus_Latescibacteria	0.004426	0.004693	0.005007	8.9e-05	0.001486	0.001485	0.002058	0.000742	0.001105	0.00229	0.007638	0.002635
Candidatus_Levybacteria	0.00305	0.002983	0.003007	0.000518	0.00105	0.001263	0.003632	0.001213	0.001245	0.000619	0.002406	0.004528
Candidatus_Lindowbacteria	0.000947	0.000876	0.000876	1e-05	2.9e-05	0.000168	0.000913	0.001152	0.004334	5.6e-05	0.000178	0.000232
Candidatus_Liptonbacteria	0.000796	0.001013	0.001221	1e-05	0.00025	0.000133	0.000875	0.002303	0.0044	0.000237	0.000468	0.02981
Candidatus_Lloydbacteria	0.000128	0.000188	0.000209	0	0.000121	0.000106	0.000535	2.6e-05	0.000193	0.000538	0.000417	0.000181
Candidatus_Lokiarchaeota	0.001533	0.001592	0.001577	0.000672	0.00045	0.000692	0.000415	0.000942	0.000468	0.002023	0.001221	0.000986
Candidatus_Magasanikbacteria	0.004845	0.004945	0.005513	0.000745	0.002075	0.002318	0.005967	0.001684	0.002469	0.005224	0.00456	0.036073
Candidatus_Margulisbacteria	0.0095	0.010005	0.00941	0.000383	0.005004	0.005324	0.005017	0.003577	0.002921	0.003991	0.015835	0.006835
Candidatus_Marinimicrobia	0.016108	0.017117	0.017005	0.00048	0.004115	0.003905	0.001492	0.005619	0.002506	0.024547	0.00259	0.004948
Candidatus_Marsarchaeota	0.00021	0.000131	0.000105	2e-06	0.000175	0.000146	6e-06	5.2e-05	2.9e-05	2.4e-05	3e-06	0.000544
Candidatus_Melainabacteria	0.132064	0.134887	0.125167	0.0022	0.017187	0.017199	0.056085	0.037795	0.028168	0.062633	0.047505	0.267359
Candidatus_Micrarchaeota	0.001284	0.00175	0.001664	2.4e-05	0.000346	0.000306	0.003544	0.001902	0.003594	0.001682	0.000678	0.002023
Candidatus_Microgenomates	0.002909	0.00328	0.00273	3.9e-05	0.000429	0.000559	0.001813	0.00267	0.001996	0.002923	0.002228	0.001904
Candidatus_Moranbacteria	0.008383	0.008769	0.007635	0.00042	0.001293	0.001445	0.004073	0.001378	0.00182	0.003754	0.00518	0.003225
Candidatus_Nealsonbacteria	0.002375	0.002372	0.001907	0.000391	0.000668	0.000607	0.004847	0.001902	0.009473	0.001868	0.008504	0.009317
Candidatus_Niyogibacteria	0.00018	0.00023	9.3e-05	1.9e-05	0.00015	0.000532	0.000227	0.000366	0.000641	0.000201	0.000139	5.7e-05
Candidatus_Nomurabacteria	0.001726	0.001962	0.001574	0.000232	0.000461	0.000474	0.002449	0.001832	0.001101	0.00315	0.002406	0.005123
Candidatus_Odinarchaeota	0.000295	0.000257	0.000458	0	0.000107	0.000239	0	0	0	0	0	0.00017
Candidatus_Omnitrophica	0.028802	0.028829	0.030407	0.002807	0.009837	0.011064	0.016379	0.006945	0.026973	0.014189	0.037328	0.015597
Candidatus_Pacebacteria	0.001137	0.00134	0.000964	0.000118	0.003354	0.004916	0.001039	0.000855	0.003233	0.000745	0.001366	0.0014
Candidatus_Parcubacteria	0.010644	0.010096	0.010116	0.132554	0.038753	0.038574	0.015076	0.016961	0.007645	0.014909	0.007215	0.007781
Candidatus_Parvarchaeota	2e-05	8e-05	0.000153	1e-05	0.000107	0.000186	3.8e-05	0.000105	0.000123	8.7e-05	3.9e-05	0.000102
Candidatus_Peregrinibacteria	0.004491	0.004248	0.005157	0.001993	0.002472	0.002775	0.00564	0.003848	0.008639	0.004036	0.012586	0.00573
Candidatus_Poribacteria	0.006565	0.006513	0.007697	0.000127	0.005272	0.005638	0.005665	0.003455	0.002046	0.008735	0.007383	0.008875
Candidatus_Portnoybacteria	0.001281	0.001324	0.001	0.000563	0.000475	0.000332	0.000245	2.6e-05	0.000222	0.000408	0.000875	0.000351
Candidatus_Raymondbacteria	0.000305	0.000247	0.000274	2e-06	6.4e-05	9.3e-05	6e-06	4.4e-05	4e-06	0.000165	4.2e-05	0.000142
Candidatus_Riflebacteria	0.006572	0.006295	0.005612	6.8e-05	0.000843	0.000793	0.00328	0.001038	0.001594	0.002674	0.003792	0.002239
Candidatus_Roizmanbacteria	0.002984	0.003243	0.003046	0.001553	0.001104	0.001591	0.001435	0.001876	0.00154	0.002416	0.002115	0.002873
Candidatus_Rokubacteria	0.016458	0.015603	0.017387	0.001123	0.013083	0.012084	0.00841	0.002844	0.004342	0.009989	0.021726	0.01868
Candidatus_Ryanbacteria	0.000868	0.000809	0.00076	0.001188	0.001172	0.000891	0.00231	0.003568	0.00131	0.001296	0.002587	0.002091
Candidatus_Saccharibacteria	0.019489	0.019897	0.017678	0.005689	0.051851	0.050462	3.16015	0.692418	0.957451	0.924783	1.26329	0.463937
Candidatus_Schekmanbacteria	0.002899	0.002744	0.002992	3.9e-05	0.000675	0.000572	0.000428	0.004633	0.001409	0.001868	0.000484	0.000822
Candidatus_Shapirobacteria	0.000983	0.001099	0.001046	0.000305	0.000539	0.000714	0.002688	7e-05	0.001257	0.002606	0.004802	0.001349
Candidatus_Spechtbacteria	7.5e-05	0.000193	0.000178	0	0.000179	0.000293	0.000397	0.000366	0.000234	0.000784	0.000497	6.8e-05
Candidatus_Staskawiczbacteria	0.00079	0.00115	0.001057	3.9e-05	0.000154	0.000297	0.000346	0.00089	0.000633	0.000346	0.00042	0.000459
Candidatus_Sumerlaeota	0.002103	0.002509	0.002153	1e-05	0.001672	0.00141	0.000227	0.001885	0.000912	0.000716	0.000407	0.002074
Candidatus_Sungbacteria	0.001206	0.001075	0.001269	4.1e-05	0.000239	0.000146	0.000963	0.000785	0.001458	0.00044	0.000407	0.001224
Candidatus_Tagabacteria	0.000334	0.000474	0.000582	0.000123	8.6e-05	1.3e-05	4.4e-05	0.000105	0.000156	1e-05	0.000184	0.000249
Candidatus_Taylorbacteria	0.002857	0.002471	0.002981	1.1e-05	0.000436	0.000612	0.002984	4.4e-05	0.000661	0.00081	0.001744	0.001281
Candidatus_Tectomicrobia	0.006408	0.007014	0.006886	4.7e-05	0.007504	0.008719	0.001051	0.000698	0.002391	0.001409	0.001547	0.004897
Candidatus_Terrybacteria	0.000308	0.000289	0.000294	3.9e-05	0.002997	0.003098	6e-06	9.6e-05	0.004252	0.0002	0.000126	0.000516
Candidatus_Thorarchaeota	0.002778	0.003246	0.003134	1.9e-05	0.001136	0.001121	0.00085	0.004083	0.001577	0.002892	0.001511	0.002839
Candidatus_Uhrbacteria	0.003276	0.003342	0.002995	0.015269	0.007086	0.006733	0.005162	0.008864	0.007579	0.003406	0.00872	0.007685
Candidatus_Veblenbacteria	0	0	0	0	0	0	0	0	0	0	3e-06	0
Candidatus_Verstraetearchaeota	0.000885	0.000997	0.000966	7.8e-05	6.4e-05	0.000266	0.000227	0.000105	0.000123	0.000908	0.001511	0.000272
Candidatus_Vogelbacteria	0.000845	0.000823	0.000602	1e-05	0.0003	0.000319	0.004538	0.001727	0.003003	0.001449	0.027365	0.00038
Candidatus_Wallbacteria	0.003715	0.003715	0.003374	0	0.00045	0.000346	0.000453	0.000471	0.000271	0.000633	0.002577	0.001156
Candidatus_Wildermuthbacteria	0.000128	0.000257	0.000249	3e-06	6.4e-05	4.9e-05	0.002763	0.000166	0.00108	0.000158	0.000562	0.000283
Candidatus_Wirthbacteria	0.000885	0.000965	0.001051	0	0.000129	0.000186	0.000642	0.000105	0.000345	0.000183	0.002945	0.000136
Candidatus_Woesearchaeota	0.004842	0.004918	0.005131	0.000766	0.001625	0.002137	0.002958	0.002207	0.014809	0.003564	0.005536	0.004256
Candidatus_Woesebacteria	0.004301	0.003926	0.004428	8.1e-05	0.000621	0.001161	0.016448	0.002521	0.008471	0.002699	0.006191	0.002964
Candidatus_Wolfebacteria	0.002919	0.003942	0.00321	5.8e-05	0.00389	0.004233	0.00085	0.000436	0.001146	0.001255	0.001276	0.003179
Candidatus_Woykebacteria	0.000675	0.001	0.00061	1.9e-05	0.000257	0.000563	0.000724	0.000218	0.002498	0.001944	0.000849	0.007861
Candidatus_Yanofskybacteria	0.002526	0.002833	0.002241	1.3e-05	0.005033	0.004716	0.002316	0.002408	0.001898	0.000834	0.003071	0.002142
Candidatus_Yonathbacteria	0.001405	0.000935	0.00128	1e-05	2.9e-05	9e-06	0.000227	2.6e-05	0.000131	0.000172	0.000171	0.00238
Candidatus_Zambryskibacteria	0.000875	0.000949	0.000822	0.000193	0.000364	0.000452	0.000491	0.000576	0.001253	0.000608	0.000539	0.020267
Chlamydiae	0.217423	0.221085	0.210495	0.076084	0.147883	0.067745	1.12569	0.792149	0.525649	0.805017	0.493549	0.528715
Chlorobi	0.014663	0.015689	0.015344	0.000638	0.004461	0.004273	0.010241	0.003106	0.008245	0.011903	0.01878	0.005486
Chloroflexi	0.175448	0.176998	0.178446	0.037348	0.096558	0.10022	0.186435	0.083337	0.094824	0.356745	0.310132	0.150197
Chrysiogenetes	0.001474	0.000997	0.001729	9.7e-05	0.000429	0.000798	0.003928	5.2e-05	0.001701	0.000522	0.006085	0.001054
Chytridiomycota	0.021163	0.02066	0.021738	0.133513	0.168892	0.176391	0.017235	0.013715	0.011802	0.01082	0.029923	0.218863
Coprothermobacterota	0.001946	0.001434	0.001899	1.9e-05	0.000321	0.000346	0.000598	0.000681	0.002785	0.001206	0.00095	0.000595
Crenarchaeota	0.012789	0.012703	0.012865	0.00208	0.009311	0.009464	0.008145	0.009012	0.008204	0.012955	0.011175	0.02042
Cryptomycota	0.002241	0.002412	0.001899	0.005481	0.01588	0.014708	0.000604	0.000576	0.001208	0.000391	7.8e-05	0.01333
Cyanobacteria	0.139048	0.141104	0.142616	0.032404	0.308271	0.341945	0.08747	0.148091	0.14877	0.090472	0.181001	0.329581
Deferribacteres	0.009952	0.008994	0.00824	0.000438	0.001972	0.001418	0.005797	0.004441	0.006495	0.004477	0.01734	0.002822
Deinococcus-Thermus	0.036353	0.036282	0.035465	0.001559	0.016526	0.019424	0.049337	0.018662	0.013799	0.021308	0.056945	0.034605
Dictyoglomi	0.004164	0.003259	0.003529	9.7e-05	0.000625	0.000372	0.003135	0.006221	0.001992	0.002853	0.009563	0.00072
Elusimicrobia	0.036006	0.032329	0.035889	0.001689	0.015541	0.015311	0.009348	0.004423	0.012451	0.017225	0.019555	0.026954
Euryarchaeota	0.186923	0.18998	0.186239	0.018789	0.08505	0.08541	0.136638	0.134847	0.104145	0.526723	0.335378	2.64117
Fibrobacteres	0.123275	0.122647	0.1225	0.001347	0.009311	0.009592	0.079992	0.054066	0.035871	0.061753	0.04723	0.088417
Firmicutes	65.112	65.5756	65.7893	78.5641	67.8738	66.9873	82.7083	85.1386	85.4291	81.3595	79.7196	60.538
Fusobacteria	0.948144	0.968045	0.914884	0.020093	0.837046	0.835848	0.289195	0.165244	0.250809	0.266286	0.49746	0.17311
Gemmatimonadetes	0.026883	0.025621	0.02642	0.000527	0.014612	0.016445	0.00999	0.006482	0.006552	0.011867	0.029612	0.021604
Ignavibacteriae	0.035767	0.034602	0.035253	0.001976	0.006447	0.006436	0.031574	0.012022	0.014842	0.021562	0.077792	0.013001
Kiritimatiellaeota	0.002516	0.002364	0.002764	0	0.000471	0.000266	0.000453	0	0.000148	0.001157	0.00093	0.000714
Lentisphaerae	0.032799	0.028781	0.03193	0.001066	0.00535	0.00516	0.012111	0.007259	0.005377	0.009985	0.026422	0.007424
Microsporidia	0.004547	0.004738	0.004335	0.003695	0.048597	0.045218	0.314657	0.370812	0.204524	0.00329	0.00126	0.053092
Mucoromycota	0.034974	0.035883	0.034055	0.126603	0.431503	0.454523	0.055443	0.071638	0.052553	0.051232	0.049355	0.505604
Nanoarchaeota	0.000134	0.000338	0.000192	0	0.000121	0.00035	0	0	2.5e-05	1.8e-05	1.9e-05	0.000414
Negarnaviricota	0.000996	0.001166	0.001051	5.8e-05	0.001061	0.001192	0.000302	0.000366	0.00032	0.000108	7.1e-05	0.000941
Nitrospinae	0.006142	0.005778	0.005736	0.000737	0.001472	0.001653	0.002732	0.000855	0.001545	0.002459	0.010906	0.003236
Nitrospirae	0.044881	0.043851	0.043431	0.001628	0.013594	0.015461	0.023404	0.009292	0.018215	0.024233	0.085424	0.017603
Planctomycetes	0.142118	0.143372	0.141141	0.019428	0.061894	0.065551	0.11832	0.068558	0.064799	0.054706	0.119596	0.117757
Proteobacteria	12.1596	12.1401	11.8499	0.944631	14.6324	15.1748	4.67748	2.78504	4.19702	2.37861	3.8705	9.99167
Rhodothermaeota	0.003951	0.004066	0.004518	0.001382	0.001168	0.00129	0.001731	0.000209	0.002995	0.001454	0.002467	0.002567
Spirochaetes	0.346627	0.338868	0.338038	0.03066	0.066973	0.069142	0.283662	0.200395	0.156444	0.173259	0.28475	0.148508
Synergistetes	0.202091	0.19526	0.196584	0.000646	0.017784	0.018945	0.061316	0.0197	0.032174	0.066678	0.081225	0.015874
Tenericutes	0.232302	0.238371	0.219921	0.008326	0.03331	0.033166	0.171246	0.200535	0.119193	0.107566	0.336337	0.223
Thaumarchaeota	0.006716	0.00584	0.006861	0.000268	0.006004	0.006068	0.009839	0.009492	0.013692	0.00817	0.017757	0.009124
Thermodesulfobacteria	0.009271	0.008643	0.008647	0.000138	0.002522	0.002336	0.009864	0.009789	0.009896	0.007629	0.026644	0.003474
Thermotogae	0.048455	0.049878	0.048492	0.00659	0.015019	0.014442	0.029541	0.040395	0.021937	0.04975	0.076881	0.045923
Verrucomicrobia	0.295207	0.287046	0.301267	0.008379	0.047875	0.049877	0.036188	0.037533	0.072567	0.043693	0.084862	0.074203
Zoopagomycota	0.008229	0.007083	0.009217	0.028033	0.181768	0.189539	0.004513	0.005793	0.003825	0.004224	0.007406	0.239311
candidate_division_AD3	0.002477	0.002444	0.00256	0.00038	0.001629	0.002075	0.002682	0.000838	0.002021	0.001291	0.007693	0.00221
candidate_division_CPR1	0.000295	0.000129	0.000203	1e-05	2.1e-05	2.7e-05	0.000378	5.2e-05	0.000419	0.000541	0.000329	0.000442
candidate_division_CPR2	0.000334	0.000488	0.000486	0	1.4e-05	6.6e-05	0.005294	5.2e-05	0.002604	0.000894	0.018092	0.00017
candidate_division_CPR3	0.000275	0.000391	0.000365	1.1e-05	2.9e-05	0.00012	0.00029	1.7e-05	7e-05	0.00015	0.000494	0.000187
candidate_division_KD3-62	0.000708	0.000659	0.000526	1e-05	0.000107	8e-05	0	0.00089	2.5e-05	0.000416	0.000446	0.000204
candidate_division_NC10	0.004108	0.00338	0.003555	0.000128	0.003965	0.004238	0.004589	0.000593	0.002781	0.001352	0.014908	0.002579
candidate_division_WOR-3	0.002614	0.003219	0.003204	7.8e-05	0.001164	0.001392	0.002096	0.00089	0.001454	0.001207	0.002102	0.001383
candidate_division_WPS-2	0.001199	0.000949	0.001	1.9e-05	0.000429	0.000612	0.001737	0.001256	0.00143	0.000924	0.001201	0.000918
candidate_division_WWE3	0.003279	0.003631	0.00369	6.8e-05	0.000843	0.000705	0.002524	0.000916	0.001212	0.001849	0.004111	0.001865
candidate_division_Zixibacteria	0.010332	0.010742	0.010704	0.00023	0.002875	0.003347	0.006295	0.003036	0.003327	0.005304	0.018241	0.00446
Unclassified	2.0232	2.02321	1.99275	0.297591	1.74381	1.82278	1.78779	1.97906	1.27726	1.33739	2.76825	4.1965

## Sheet: Class
	DH1	DH2	DH3	DS1	DS2	DS3	LA1	LA2	LA3	SB1	SB2	SB3
Abditibacteria	0.001191	0.001023	0.001645	5.9e-05	0.000173	0.000161	0.008491	0.000317	0.000823	0.000556	0.001304	0.000381
Acidimicrobiia	0.010144	0.010688	0.009605	0.106858	0.026851	0.027946	0.002777	0.003642	0.005145	0.013474	0.006495	0.006229
Acidithiobacillia	0.004464	0.004654	0.00421	6.8e-05	0.001992	0.002083	0.001698	0.002555	0.003126	0.002537	0.003058	0.002859
Acidobacteria_subdivision_6	0.000655	0.000503	0.000326	5.9e-05	0.000453	0.000535	0.002563	0.000211	0.001296	0.000919	0.010173	0.000761
Acidobacteriia	0.028453	0.028481	0.02739	0.00132	0.014465	0.016273	0.013012	0.010208	0.011675	0.025761	0.02581	0.043847
Actinobacteria	1.07748	1.04975	1.09638	1.12866	4.87562	4.96725	2.17718	4.84152	2.60643	1.74005	5.54807	11.8709
Agaricomycetes	0.07278	0.073488	0.071495	0.259362	0.887477	0.908193	0.075593	0.041329	0.039308	0.067169	0.058653	1.15491
Alphaproteobacteria	0.856978	0.844785	0.851153	0.128845	2.46097	2.62308	0.7457	0.494859	0.414992	0.502024	0.775493	3.51082
Anaerolineae	0.052584	0.053087	0.053135	0.000589	0.013585	0.011389	0.099161	0.024607	0.025808	0.259786	0.086399	0.030302
Aquificae	0.015815	0.016734	0.016485	0.001005	0.004188	0.005253	0.023813	0.012436	0.014267	0.013785	0.073536	0.072771
Archaeoglobi	0.002673	0.002923	0.003318	5.3e-05	0.000453	0.000787	0.003878	0.001446	0.00163	0.001419	0.008075	0.002492
Ardenticatenia	0.00315	0.003439	0.002811	5.1e-05	0.001164	0.001285	0.002127	0.003378	0.003161	0.002144	0.001932	0.00162
Armatimonadia	0.001668	0.001331	0.001423	0	0.000323	0.000482	0.001071	0.001108	0.001944	0.000405	0.001067	0.000727
Arthoniomycetes	0	0	0	0.000332	0.000138	0	0	0	0	0	0	6.9e-05
Bacilli	2.22137	2.20351	2.174	2.93567	3.60364	3.65637	51.5195	47.8382	25.9577	7.61695	18.0978	48.6668
Bacteroidia	13.5244	13.1724	13.3253	0.050308	1.90683	2.01215	0.523581	0.559655	0.39195	3.53745	1.08403	0.625494
Balneolia	0.009488	0.010856	0.010613	0.000818	0.002005	0.002179	0.002976	0.004962	0.002124	0.003636	0.008838	0.004236
Bartheletiomycetes	0	0	0	3.9e-05	0	2.7e-05	0	0	0	0	0	0
Basidiobolomycetes	0.002601	0.001997	0.00276	0.00346	0.03178	0.035464	0.000841	0.000739	0.000623	0.000464	0.000533	0.040033
Betaproteobacteria	0.564134	0.57042	0.576163	0.126418	0.837631	0.877109	0.460625	0.272675	0.319342	0.499594	0.651901	0.675625
Blastocatellia	0.003686	0.003566	0.003068	5.7e-05	0.001505	0.002029	0.001415	0.002375	0.000823	0.002579	0.003951	0.002589
Blastocladiomycetes	0.002403	0.002234	0.002739	0.004164	0.014965	0.015347	0.000574	0.000897	0.001047	0.000994	0.002963	0.014313
Caldilineae	0.004508	0.004141	0.004148	0.000391	0.001591	0.002404	0.005217	0.003642	0.003385	0.003347	0.015424	0.002007
Caldisericia	0.000199	0.000747	5.1e-05	2.9e-05	0.000194	0.000187	0.000306	0.000528	0.000299	0.000303	2e-05	0.000519
Calditrichae	0.003594	0.002679	0.002742	1e-05	0.000173	0.000241	0.000918	0.000475	0.000573	0.000177	0.002548	0.000831
Candidatus_Cryosericia	0.003014	0.00314	0.003565	8e-06	0.000358	0.00023	0.000306	0.000369	0.00016	0.001144	0.00034	0.003336
Candidatus_Fermentibacteria_(class)	0.000417	0.000585	0.000514	1e-05	0.000237	0.000241	0.001033	0.000369	0.000374	0.000135	0.001501	0.000346
Candidatus_Lambdaproteobacteria	0.000862	0.000838	0.000768	2.2e-05	0.000211	0.00022	0.002784	2.1e-05	0.001047	0.001193	0.011283	0.000498
Candidatus_Marinamargulisbacteria	0.002661	0.002348	0.002382	0.000137	0.000841	0.000589	0.000535	0.000211	0.000349	0.000919	0.002931	0.001357
Candidatus_Methanomethylia	6e-05	0.000162	8.6e-05	0	0	0.000134	0	0	5e-05	8.4e-05	0.000435	3.5e-05
Candidatus_Muproteobacteria	0.001557	0.001241	0.001501	2e-06	0.001156	0.001253	0.001484	0.000359	0.001231	0.001468	0.006582	0.000644
Candidatus_Ozemobacteria	0.001887	0.001965	0.001817	6.8e-05	0.000604	0.000509	0.000994	0.000528	0.000274	0.001214	0.001857	0.001038
Candidatus_Peribacteria	0.000238	0.000208	0.000247	2.7e-05	0.000345	0.000471	0.000964	0.000253	0.000179	0.000244	0.000522	0.000491
Candidatus_Riflemargulisbacteria	0.001589	0.001202	0.001594	0.000137	0.000259	0.000134	0.001606	0.000158	0.000947	0.001121	0.005176	0.000346
Candidatus_Sumerlaeia	0	6.5e-05	6.9e-05	0	2.2e-05	2.7e-05	0	5.3e-05	2.5e-05	1.7e-05	0	6.9e-05
Candidatus_Termititenacia	0.005211	0.006336	0.005372	0.000108	0.00386	0.004541	0.002677	0.003178	0.001525	0.00198	0.007566	0.005066
Candidatus_Thermofonsia	0.003594	0.003361	0.003377	0.000147	0.0011	0.001071	0.000612	0.000211	0.000723	0.002992	0.002331	0.001384
Chitinispirillia	0.001132	0.001429	0.001388	2.9e-05	0.000561	0.000482	0.000382	0	0.000224	0.000969	0.000968	0.000727
Chitinivibrionia	0.000576	0.000633	1.7e-05	0	0.000323	0.000161	7.6e-05	0.000106	0.000249	0.00032	0.000988	0.000519
Chitinophagia	0.103739	0.104579	0.103677	0.004228	0.030749	0.031887	0.034614	0.024058	0.02357	0.029212	0.044952	0.057987
Chlamydiia	0.215207	0.21856	0.208945	0.076331	0.146139	0.066072	1.1375	0.798084	0.530626	0.81338	0.496873	0.532036
Chlorobia	0.012805	0.013545	0.013184	0.000608	0.003765	0.003764	0.009042	0.0019	0.005354	0.010153	0.017174	0.005066
Chloroflexia	0.011565	0.010645	0.010106	0.026164	0.00464	0.006565	0.009287	0.00304	0.004526	0.00848	0.027367	0.006949
Chrysiogenetes	0.001489	0.001007	0.001748	9.8e-05	0.000431	0.000803	0.003978	5.3e-05	0.00172	0.000528	0.006203	0.001073
Chthonomonadetes	0.00286	0.00328	0.002485	2e-05	0.00028	0.000535	0.000727	0.000264	0.000723	0.000649	0.000652	0.00045
Chytridiomycetes	0.005227	0.005014	0.006273	0.05329	0.041984	0.046489	0.007481	0.005373	0.004731	0.001429	0.000885	0.03525
Clostridia	33.7482	33.8369	34.4981	75.7162	53.4187	52.6666	7.37665	34.6826	16.9202	17.395	9.21084	9.55794
Coprothermobacteria	0.00195	0.001439	0.001913	2e-05	0.000323	0.000348	0.000604	0.000686	0.002817	0.00122	0.000968	0.000602
Coriobacteriia	0.433579	0.382267	0.391221	0.00997	0.078534	0.08621	0.308215	0.22895	2.075	4.67307	0.663481	0.689371
Cystobasidiomycetes	0	0	0	1e-05	4.3e-05	8e-05	0	0	0	0	0	6.2e-05
Cytophagia	0.247361	0.253727	0.250905	0.00928	0.1648	0.172978	0.090502	0.085518	0.065694	0.067381	0.163752	0.145376
Dacrymycetes	0.002911	0.00303	0.003034	0.001682	0.017945	0.016102	0.000444	0.000348	0.000638	0.002383	0.000379	0.021567
Deferribacteres	0.010028	0.009054	0.008303	0.00044	0.00198	0.001424	0.00586	0.004476	0.006565	0.004529	0.017628	0.002865
Dehalococcoidia	0.007153	0.007573	0.008361	0.000205	0.01465	0.002656	0.003962	0.004592	0.003475	0.005301	0.014476	0.005267
Deinococci	0.036269	0.036193	0.035415	0.001541	0.016513	0.019432	0.047442	0.018484	0.01343	0.021132	0.053644	0.034662
Deltaproteobacteria	1.77652	1.73354	1.78584	0.078471	0.384142	0.400177	0.610372	0.306424	0.272856	0.361836	0.762365	0.743191
Dictyoglomia	0.004194	0.003286	0.003555	9.8e-05	0.000625	0.000375	0.003144	0.006271	0.002004	0.002875	0.009727	0.000727
Dimargaritomycetes	0.000596	0.000325	0.000531	0.001027	0.00304	0.0034	0.000153	0.000422	0.000249	0.000101	0.000158	0.003357
Dothideomycetes	0.03244	0.028887	0.027349	0.044335	0.179295	0.191741	0.025618	0.026286	0.026247	0.020465	0.024763	0.186121
Ellioviricetes	0.000655	0.000926	0.00072	2.9e-05	0.000427	0.000825	0.000153	5.3e-05	0.000324	1.7e-05	4e-05	0.000311
Elusimicrobia	0.014314	0.010934	0.013849	2.9e-05	0.000496	0.000348	0.003251	0.001267	0.008101	0.007601	0.007803	0.001627
Endogonomycetes	0.002697	0.003023	0.002917	0.010139	0.015996	0.01616	0.018856	0.006915	0.001919	0.000674	0.000514	0.015829
Endomicrobia	0.002879	0.002643	0.002876	2e-05	0.000237	0.000268	0.001951	0.000148	0.000738	0.0009	0.000316	0.000512
Entomophthoromycetes	0.000139	0.00039	0.00036	3.9e-05	0.005197	0.004551	0.000459	0.000369	0.000374	0.000421	0.003694	0.004395
Epsilonproteobacteria	1.43999	1.41205	1.37504	0.035198	0.058868	0.065648	0.400369	0.175882	0.147051	0.107686	0.216656	0.085319
Erysipelotrichia	1.46268	1.4864	1.48723	0.034159	0.122307	0.125482	0.748814	0.667901	0.74886	1.41765	2.32654	0.63463
Eurotiomycetes	0.050277	0.04577	0.053556	0.211342	0.28486	0.302947	0.076557	0.046111	0.0384	0.032853	0.040247	0.422533
Exobasidiomycetes	0.012824	0.013425	0.013496	0.015892	0.192362	0.193224	0.003894	0.001467	0.00343	0.003197	0.00414	0.231096
Fibrobacteria	0.1187	0.1174	0.117492	0.001301	0.008211	0.008632	0.07726	0.052382	0.034357	0.058907	0.045047	0.087126
Fimbriimonadia	0.000318	0.000747	0.000206	2.9e-05	4.3e-05	2.7e-05	0.000191	5.3e-05	0.000374	0.000539	0.002509	0.000173
Flavobacteriia	0.514143	0.501918	0.495875	0.046379	0.513892	0.543597	0.292802	0.292574	0.191174	0.345616	0.294332	0.596778
Fusobacteriia	0.930215	0.949664	0.898614	0.019929	0.82349	0.823369	0.287608	0.163742	0.249625	0.263945	0.499777	0.171891
Gammaproteobacteria	7.37066	7.41611	7.12275	0.566514	10.8304	11.1472	2.45024	1.4697	2.92457	0.889258	1.43508	5.04812
Gemmatimonadetes	0.005604	0.005355	0.005646	6.8e-05	0.004386	0.003588	0.001415	0.00094	0.000972	0.005452	0.002568	0.004257
Gloeobacteria	0.001191	0.001072	0.00083	4.7e-05	0.002842	0.003063	0.000191	5.3e-05	0.00015	0.001318	9.5e-05	0.001543
Glomeromycetes	0.00954	0.008268	0.009403	0.062162	0.252459	0.272688	0.025817	0.052033	0.036456	0.017355	0.043289	0.285373
Hadesarchaea	0.00145	0.001364	0.0012	0	0.000151	0.000134	0.000268	1.1e-05	7.5e-05	0.000607	0.000316	0.000311
Halobacteria	0.02404	0.023262	0.025796	0.00221	0.02416	0.025494	0.019851	0.024766	0.015618	0.015623	0.031274	0.041438
Harpellomycetes	0.001998	0.00178	0.002396	0.01236	0.109425	0.113348	0.001736	0.003452	0.001515	0.000816	0.00209	0.156879
Holophagae	0.002204	0.002039	0.002324	2.9e-05	0.000863	0.00083	0.001721	0.000369	0.000698	0.003169	0.005136	0.002561
Hydrogenophilalia	0.002713	0.002436	0.002242	0.000186	0.00182	0.002051	0.00153	0.000897	0.002393	0.001195	0.00256	0.001121
Ignavibacteria	0.023834	0.023366	0.0233	0.001365	0.003601	0.003422	0.019193	0.009575	0.009392	0.017807	0.048425	0.009676
Insthoviricetes	3.2e-05	1.6e-05	5.1e-05	2e-05	6.5e-05	2.7e-05	0	0	0	8e-06	2e-05	0.000159
Kickxellomycetes	0.000679	0.000727	0.000785	0.00697	0.021029	0.020771	0.000535	0.000243	0.000299	0.002065	0.000395	0.032918
Kiritimatiellae	0.002542	0.002387	0.002794	0	0.000474	0.000268	0.000459	0	0.00015	0.001171	0.000948	0.000727
Ktedonobacteria	0.010735	0.012068	0.011899	0.000415	0.005606	0.006372	0.013876	0.004033	0.006316	0.007773	0.037509	0.046006
Lecanoromycetes	0.000298	0.000227	0.00024	0.002562	0.029602	0.0308	0.000191	0	0.000174	0.000421	7.9e-05	0.035776
Lentisphaeria	0.010684	0.008122	0.009324	9.8e-05	0.001561	0.001499	0.005163	0.0019	0.001715	0.00254	0.011086	0.002685
Leotiomycetes	0.01846	0.01754	0.019372	0.101234	0.302343	0.294096	0.005928	0.007221	0.01344	0.012949	0.007894	0.18118
Limnochordia	0.001172	0.001055	0.001234	3.9e-05	0.000431	0.000589	0.000153	0.000211	0.000299	0.00198	0.000751	0.001107
Malasseziomycetes	0.001521	0.001215	0.001474	0.004983	0.004839	0.005242	0.000918	0.000633	0.000399	0.002043	0.00177	0.005101
Methanobacteria	0.04951	0.051171	0.04669	0.003872	0.021917	0.019678	0.042562	0.057026	0.033445	0.442163	0.145045	2.3726
Methanococci	0.004123	0.004186	0.004165	0.000929	0.000828	0.001098	0.000918	0.001077	0.000932	0.001335	0.001742	0.006347
Methanomicrobia	0.048784	0.049606	0.050587	0.002836	0.017574	0.017665	0.032839	0.026507	0.027244	0.022852	0.086285	0.131221
Methanonatronarchaeia	0.000417	0.000292	0.000394	0.002054	0.002363	0.002158	7.6e-05	0.000106	7.5e-05	0.000303	9.9e-05	0.000263
Methanopyri	1.6e-05	5.2e-05	1.7e-05	0	9.9e-05	0.000134	0	0	4.5e-05	7.4e-05	0.000715	0.000256
Methylacidiphilae	0.000747	0.000594	0.000833	2.7e-05	0.000198	0.000161	3.1e-05	0.000148	0.000169	0.00017	0.000225	0.000443
Microbotryomycetes	0.003598	0.003192	0.00447	0.009569	0.038214	0.041756	0.001293	0.000802	0.00163	0.00253	0.001482	0.042552
Milneviricetes	0	0	0	0	8.6e-05	2.7e-05	0	0	0	0	0	0
Mixiomycetes	0.000477	0.00039	0.000394	0.003413	0.00304	0.003159	0.000306	0.000369	0.000174	8.4e-05	5.9e-05	0.002907
Mollicutes	0.200984	0.207499	0.191702	0.008075	0.031211	0.031052	0.139061	0.10262	0.102948	0.086146	0.286123	0.156581
Moniliellomycetes	0	0	0	0	1.7e-05	0	0	0	0	0	0	0
Monjiviricetes	0.000318	0.000234	0.000291	1e-05	0.000487	0.000321	0.000153	0.000317	0	8.4e-05	1.2e-05	0.000478
Monoblepharidomycetes	0.001887	0.00138	0.001508	0.001682	0.014564	0.016144	0.000382	0.000528	0.000499	0.000843	0.000237	0.016161
Mortierellomycetes	0.004643	0.004303	0.004364	0.008069	0.018704	0.019561	0.00088	0.002502	0.000833	0.00078	0.000553	0.030322
Mucoromycetes	0.018206	0.01843	0.017445	0.045031	0.143314	0.145963	0.007236	0.010472	0.013654	0.03291	0.005899	0.179221
Nanohaloarchaea	0.00025	0.000136	0.000171	1e-05	0.000116	0.000107	0	0	7.5e-05	4.4e-05	6.7e-05	0.000173
Negativicutes	19.0764	19.56	18.9536	0.06508	10.2803	10.0653	22.3897	1.15408	41.4221	53.7828	48.853	0.526623
Neocallimastigomycetes	0.014103	0.014302	0.014048	0.078846	0.112944	0.114467	0.009531	0.00777	0.00665	0.008567	0.029358	0.170888
Neolectomycetes	0.000238	0.000211	0.000291	0.006307	0.005003	0.004659	0.000153	0	2.5e-05	0.001197	0.000119	0.00526
Nitriliruptoria	0.002482	0.003377	0.003054	0.013917	0.004696	0.003663	0.001851	0.02789	0.008445	0.001817	0.010106	0.00526
Nitrososphaeria	0.001279	0.000789	0.001296	2.9e-05	0.001087	0.000696	0.000222	0.006545	0.000439	0.001355	0.000134	0.00146
Nitrospinia	0.000441	0.000373	0.000408	7.4e-05	0.000367	0.000503	0.000115	0.000317	0.000249	7.6e-05	0.001395	0.000208
Nitrospira	0.031106	0.030835	0.030801	0.001336	0.010217	0.011368	0.009508	0.006988	0.010568	0.014893	0.043561	0.012638
Oligoflexia	0.018397	0.018157	0.016958	0.004449	0.00693	0.007384	0.009355	0.026265	0.026456	0.005865	0.013275	0.012285
Opitutae	0.031872	0.031062	0.030335	0.00134	0.008034	0.009285	0.01152	0.008107	0.017727	0.009831	0.025909	0.011109
Orbiliomycetes	0.001005	0.000909	0.001162	0.007958	0.008841	0.008568	0.000382	0.000602	0.000638	0.001104	0.000415	0.014189
Pezizomycetes	0.005076	0.004482	0.005217	0.023225	0.02284	0.018276	0.005049	0.001837	0.004202	0.002806	0.003303	0.021747
Phycisphaerae	0.013647	0.014497	0.012077	0.000329	0.003118	0.002811	0.008239	0.003589	0.004088	0.004942	0.020872	0.008576
Planctomycetia	0.057124	0.058056	0.059668	0.016192	0.033333	0.035732	0.080902	0.049827	0.04348	0.03097	0.058874	0.057212
Pneumocystidomycetes	0.000703	0.000279	0.000367	0.002679	0.002139	0.003315	0.000291	0.000253	0.000793	0.000131	0.000474	0.001627
Pucciniomycetes	0.006196	0.005417	0.00653	0.012955	0.160034	0.16214	0.005691	0.001309	0.002423	0.002198	0.001327	0.455887
Rhodothermia	0.0033	0.003374	0.003469	0.001083	0.001104	0.001103	0.001522	0.000158	0.002822	0.00136	0.002311	0.002464
Rubrobacteria	0.003745	0.003225	0.002862	0.000244	0.000919	0.001162	0.004743	0.001372	0.001989	0.003037	0.010102	0.002249
Saccharomycetes	0.021947	0.02054	0.022934	16.8016	2.26861	2.20809	0.041254	0.068829	0.036142	0.015331	0.024546	0.600321
Saprospiria	0.022158	0.02016	0.022032	0.001031	0.006128	0.00687	0.005171	0.003009	0.002707	0.007306	0.011722	0.007344
Schizosaccharomycetes	0.002331	0.002104	0.002204	0.016589	0.004916	0.004996	0.000604	0.000802	0.001157	0.000381	0.000296	0.003461
Solibacteres	0.005977	0.00705	0.00652	0.000117	0.003575	0.003834	0.000841	0.004814	0.005209	0.005478	0.001667	0.006028
Sordariomycetes	0.061989	0.059744	0.061924	0.120981	0.268235	0.279076	0.018229	0.028566	0.029123	0.035083	0.020805	0.343983
Spartobacteria	0.002351	0.002098	0.002187	0.000117	0.000763	0.000835	0.000459	0.000317	0.000399	0.000843	0.000628	0.001156
Sphingobacteriia	0.163742	0.165821	0.162427	0.008388	0.095331	0.097627	0.061472	0.068744	0.05704	0.043283	0.069004	0.102512
Spirochaetia	0.312361	0.303421	0.302826	0.030126	0.059976	0.06099	0.262303	0.189616	0.142624	0.155127	0.23594	0.137215
Synergistia	0.197747	0.190086	0.191497	0.000636	0.016483	0.017499	0.060867	0.019297	0.027757	0.064282	0.079908	0.015192
Taphrinomycetes	0.000357	0.00039	0.000367	0.012351	0.003709	0.003839	9.2e-05	0.000158	0.00015	0.000329	0.000375	0.001986
Theionarchaea	0.000902	0.001023	0.001169	0.000508	0.000375	0.000193	3.8e-05	0.000211	0.00015	0.001685	0.000363	0.000671
Thermococci	0.009258	0.00983	0.009849	0.001085	0.002458	0.002881	0.008866	0.003558	0.007109	0.005764	0.015819	0.010922
Thermodesulfobacteria	0.007824	0.007382	0.007483	7.8e-05	0.002182	0.001965	0.009332	0.009395	0.009237	0.007221	0.026549	0.002824
Thermoflexia	0.000258	0.002354	0.002177	2e-05	0.001035	0.000241	0.000535	0.000158	7.5e-05	0.001517	0.001086	0.002457
Thermoleophilia	0.008805	0.010109	0.00966	0.000438	0.006922	0.005896	0.008177	0.003315	0.005987	0.007092	0.020054	0.019034
Thermomicrobia	0.002141	0.002627	0.001546	5.9e-05	0.000733	0.012476	0.004421	0.001003	0.006197	0.002115	0.010134	0.002547
Thermoplasmata	0.026336	0.025785	0.024106	0.002142	0.005667	0.005023	0.021258	0.014526	0.012757	0.016821	0.02086	0.058506
Thermoprotei	0.012745	0.012643	0.012704	0.00202	0.009173	0.009301	0.007879	0.008762	0.006281	0.012804	0.011355	0.020273
Thermotogae	0.046079	0.047082	0.045709	0.006612	0.014508	0.013986	0.019307	0.032409	0.017533	0.047382	0.075009	0.042469
Tissierellia	0.23188	0.229455	0.231173	0.010082	0.039737	0.042618	0.361877	0.429957	0.250153	0.269705	0.539363	0.241312
Tremellomycetes	0.007769	0.008651	0.008796	0.0382	0.038051	0.031218	0.004337	0.0038	0.004756	0.007362	0.005571	0.043376
Umbelopsidomycetes	0	0	0	1e-05	4.3e-05	7e-05	0	0	0	0	0	0
Ustilaginomycetes	0.00394	0.003774	0.003802	0.009734	0.032479	0.034714	0.002203	0.002206	0.002328	0.001192	0.001379	0.031271
Verrucomicrobiae	0.205917	0.201722	0.212939	0.002453	0.013697	0.013863	0.004934	0.014557	0.040499	0.010623	0.008289	0.021588
Wallemiomycetes	0.000449	0.000542	0.000497	0.002916	0.001781	0.005515	0.000145	0.000179	0.000199	0.00032	0.000115	0.004596
Xylonomycetes	0.000477	0.000503	0.000411	0.003149	0.002976	0.002543	7.6e-05	5.3e-05	0.00015	8.4e-05	2e-05	0.001557
Zetaproteobacteria	0.007336	0.007375	0.00713	0.000307	0.002622	0.003079	0.002815	0.00266	0.001506	0.003073	0.005906	0.002422
Zoopagomycetes	0.002264	0.001897	0.002441	0.00405	0.012054	0.012948	0.000627	0.000317	0.000633	0.000405	0.000632	0.005731
Unclassified	11.8531	11.7515	11.8484	0.69356	3.30209	3.45593	6.50394	4.2791	3.38268	3.86208	6.1098	7.13399

## Sheet: Order
	DH1	DH2	DH3	DS1	DS2	DS3	LA1	LA2	LA3	SB1	SB2	SB3
Abditibacteriales	0.001209	0.001038	0.001672	5.9e-05	0.000174	0.000162	0.008649	0.000321	0.000836	0.000566	0.001342	0.000391
Acholeplasmatales	0.033589	0.037165	0.031278	0.001612	0.005011	0.004651	0.015954	0.018742	0.012405	0.019726	0.063056	0.026747
Acidaminococcales	2.7618	3.19696	2.82813	0.011185	0.062044	0.061135	0.343131	0.093801	0.363841	29.0317	1.17277	0.065647
Acidiferrobacterales	0.000786	0.000902	0.001197	2e-05	0.001344	0.001845	0.000545	0.001496	0.000735	0.001055	0.000961	0.013556
Acidilobales	0.000343	0.000329	0.00037	0.000116	0.000163	0.00048	3.9e-05	5.3e-05	0.000101	0.000223	5.6e-05	0.000275
Acidimicrobiales	0.009211	0.009878	0.008937	0.107311	0.026882	0.028019	0.002523	0.003166	0.004752	0.013375	0.006369	0.005374
Acidithiobacillales	0.004439	0.004636	0.004192	6.9e-05	0.00198	0.002075	0.001695	0.002578	0.003149	0.002533	0.003065	0.002887
Acidobacteriales	0.028288	0.028464	0.027125	0.001307	0.01414	0.01596	0.011542	0.010059	0.010847	0.025534	0.022115	0.04335
Acidothermales	0.000363	0.000329	0.000522	1e-05	0.000218	0.000135	0.002571	0.000801	2.5e-05	0.000566	0.009393	0.000782
Actinomycetales	0.067556	0.067342	0.064645	0.147881	0.139523	0.15521	0.543458	0.944679	0.672638	0.287697	2.23415	1.31312
Actinopolysporales	0.001406	0.001375	0.001872	0.000298	0.001997	0.002041	0.000506	0.000908	0.000773	0.00077	0.001479	0.005232
Aeromonadales	0.093223	0.094357	0.092275	0.005544	0.019428	0.01959	0.11638	0.081525	0.064789	0.036116	0.084215	0.063613
Agaricales	0.019949	0.019945	0.018044	0.088205	0.209663	0.236543	0.011727	0.006318	0.007254	0.023554	0.009642	0.23958
Alteromonadales	0.132899	0.13001	0.135706	0.039674	0.098148	0.101592	0.246766	0.235545	0.136104	0.093478	0.105852	0.279874
Amylocorticiales	0.001048	0.00112	0.000871	0.001683	0.002633	0.003109	0.00039	0.000267	0.000329	7.7e-05	0.000122	0.004122
Anaerolineales	0.042528	0.042583	0.04277	0.000325	0.008868	0.007666	0.092313	0.013839	0.019983	0.25512	0.079529	0.024624
Anaeroplasmatales	0.024166	0.025298	0.024273	5.9e-05	0.000522	0.000352	0.001597	0.001603	0.003117	0.011453	0.006709	0.003091
Aquificales	0.01101	0.011525	0.011884	0.000844	0.003634	0.004671	0.00637	0.001696	0.004486	0.0106	0.022349	0.006556
Archaeoglobales	0.002701	0.00296	0.003348	5.2e-05	0.000457	0.000791	0.003945	0.001456	0.001654	0.001443	0.00831	0.002558
Ardenticatenales	0.001431	0.001515	0.00141	3.9e-05	0.000718	0.00073	0.000623	0.003099	0.00109	0.001639	0.000468	0.00103
Arenicellales	0.001169	0.001103	0.001114	0	0.00037	0.000162	3.9e-05	0.000107	5.1e-05	0.000146	0.000142	0.000249
Arthoniales	0	0	0	0.000335	0.000136	0	0	0	0	0	0	7.1e-05
Articulavirales	3e-05	1.6e-05	5.2e-05	2e-05	6.5e-05	2.7e-05	0	0	0	9e-06	2e-05	0.00016
Atheliales	0.008868	0.009124	0.008759	0.000738	0.008444	0.008585	0.006935	0.000214	0.002078	0.002823	0.02031	0.013645
Auriculariales	0.004011	0.003133	0.003535	0.001462	0.012649	0.01304	0.001665	0.000334	0.000938	0.006505	0.00246	0.015697
Bacillales	1.45155	1.44407	1.43125	0.521417	1.29493	1.3693	2.43364	3.70427	3.06452	1.62443	3.41568	3.421
Bacteriovoracales	0.005523	0.005769	0.005241	0.001314	0.00167	0.002251	0.003623	0.012263	0.008148	0.002316	0.002491	0.003722
Bacteroidales	13.4427	13.1124	13.2853	0.045214	1.55655	1.64935	0.505453	0.528277	0.375461	3.56077	1.07628	0.602458
Balneolales	0.009594	0.010957	0.010739	0.000822	0.001986	0.002183	0.003029	0.005023	0.002154	0.00367	0.009047	0.004335
Bartheletiales	0	0	0	3.9e-05	0	2.7e-05	0	0	0	0	0	0
Basidiobolales	0.00264	0.002026	0.002803	0.003482	0.032072	0.035813	0.000857	0.000748	0.000634	0.000472	0.000549	0.041103
Bdellovibrionales	0.010405	0.010393	0.009969	0.001895	0.0042	0.003738	0.004734	0.013612	0.01174	0.002567	0.006404	0.005641
Bifidobacteriales	0.107806	0.10412	0.107023	0.033271	0.087582	0.089269	0.792922	1.87724	0.135325	0.168784	0.166041	0.471751
Blastocatellales	0.000867	0.001054	0.00054	0	0.000239	0.000243	7.8e-05	0	0	0.001055	0.000305	0.000107
Blastocladiales	0.002434	0.002265	0.002764	0.004122	0.015054	0.015446	0.000584	0.000908	0.001064	0.001012	0.00305	0.014675
Boletales	0.006419	0.007724	0.006935	0.01023	0.331809	0.336594	0.00897	0.006065	0.006101	0.013812	0.022064	0.487261
Botryosphaeriales	0.001975	0.001972	0.002364	0.003061	0.067931	0.071491	0.00039	0.000374	0.000583	0.000594	0.001647	0.088486
Brachyspirales	0.032495	0.030231	0.025571	0.004402	0.006725	0.005077	0.063766	0.030737	0.030785	0.026754	0.044539	0.039921
Bradymonadales	0.002998	0.002672	0.003234	0.000187	0.001507	0.001541	0.000214	0.001616	0.000551	0.001767	0.000742	0.002461
Brevinematales	0.000947	0.00112	0.001149	1e-05	6.5e-05	0.000216	0.000195	0.00016	0.000279	0.000738	0.00059	7.1e-05
Bunyavirales	0.000665	0.000939	0.000731	3e-05	0.00043	0.000831	0.000156	5.3e-05	0.000329	1.7e-05	4.1e-05	0.00032
Burkholderiales	0.336786	0.332641	0.344203	0.091889	0.513138	0.545145	0.336683	0.190154	0.232274	0.379054	0.424012	0.544691
Caldilineales	0.001209	0.001334	0.001045	3e-05	0.000838	0.000852	0.00337	0.003206	0.002484	0.000944	0.008966	0.000853
Caldisericales	0.000202	0.000758	5.2e-05	3e-05	0.000196	0.000189	0.000312	0.000534	0.000304	0.000309	2e-05	0.000533
Calditrichales	0.003648	0.002718	0.002786	1e-05	0.000174	0.000243	0.000935	0.000481	0.000583	0.00018	0.002623	0.000853
Calosphaeriales	0	0	0	0	0	0	0	0	0	0	0	3.6e-05
Campylobacterales	1.40209	1.3725	1.3374	0.03336	0.054966	0.060939	0.39406	0.166283	0.135933	0.10094	0.196339	0.076262
Candidatus_Actinomarinales	0.002177	0.001614	0.001376	0	0.000131	0.000216	0	0	5.1e-05	0.000112	0.000239	0.000533
Candidatus_Brocadiales	0.009821	0.009816	0.009076	0.000162	0.001828	0.002035	0.049906	0.029415	0.018564	0.003168	0.012722	0.004371
Candidatus_Cryosericales	0.003003	0.003133	0.003557	7e-06	0.000354	0.00023	0.000312	0.000374	0.000158	0.001143	0.000335	0.00342
Candidatus_Fermentibacterales	0.000423	0.000593	0.000522	1e-05	0.000239	0.000243	0.001052	0.000374	0.00038	0.000137	0.001545	0.000355
Candidatus_Methanomethyliales	6e-05	0.000165	8.7e-05	0	0	0.000135	0	0	5.1e-05	8.6e-05	0.000447	3.6e-05
Candidatus_Nanopelagicales	0.000872	0.000955	0.000932	1e-05	0.000413	0.000426	0.001325	0.000214	0.000817	0.001248	0.005281	0.00398
Candidatus_Nitrosocaldales	3e-05	0	9.1e-05	0	3.3e-05	0	0	0	3.8e-05	0	0	2.7e-05
Candidatus_Peribacterales	0	0	7e-05	0	2.2e-05	0	0	0	0	9e-06	0	3.6e-05
Candidatus_Sumerlaeales	0	6.6e-05	7e-05	0	2.2e-05	2.7e-05	0	5.3e-05	2.5e-05	1.7e-05	0	7.1e-05
Candidatus_Termititenacales	0.005276	0.006411	0.005441	0.000108	0.003895	0.004583	0.002727	0.003206	0.001546	0.002012	0.007787	0.005197
Cantharellales	0.003588	0.0028	0.002873	0.005534	0.014923	0.014412	0.025869	0.01961	0.010568	0.002207	0.00061	0.019161
Capnodiales	0.011368	0.006481	0.006826	0.009824	0.022377	0.025092	0.002484	0.003807	0.005949	0.005806	0.006557	0.036288
Capsulimonadales	0.001693	0.001351	0.001445	0	0.000326	0.000487	0.001091	0.001122	0.001977	0.000412	0.001098	0.000746
Cardiobacteriales	0.007946	0.00779	0.007927	0.00013	0.004771	0.006104	0.009866	0.002551	0.009852	0.011916	0.019075	0.002825
Catenulisporales	0.00134	0.001087	0.001275	0.001024	0.003607	0.003698	0.000468	0.000775	0.001369	0.000654	0.001728	0.007417
Caulobacterales	0.029371	0.028431	0.027982	0.003667	0.024809	0.025822	0.035258	0.016137	0.013983	0.02284	0.027609	0.032317
Caulochytriales	0.001512	0.001235	0.001463	0.001398	0.009249	0.009599	0.000156	0.000107	0.000507	0.000214	0.000183	0.012827
Cellvibrionales	0.028585	0.025191	0.028043	0.005697	0.01618	0.01673	0.010831	0.013933	0.014027	0.01289	0.022079	0.026872
Ceraceosorales	0.001617	0.001396	0.00165	0.002771	0.008699	0.009802	0.00036	0	0.000266	0.000684	0.000122	0.009034
Chaetosphaeriales	0	0	0	7e-06	0	0	0	0	0	0	0	0
Chaetothyriales	0.012904	0.011117	0.012276	0.018646	0.036691	0.037206	0.00299	0.004462	0.004232	0.007631	0.004041	0.049817
Chitinispirillales	0.001149	0.001449	0.00141	3e-05	0.000566	0.000487	0.00039	0	0.000228	0.000987	0.000996	0.000746
Chitinivibrionales	0.000585	0.000642	1.7e-05	0	0.000326	0.000162	7.8e-05	0.000107	0.000253	0.000326	0.001017	0.000533
Chitinophagales	0.104425	0.105244	0.10442	0.00425	0.030826	0.031953	0.034323	0.024312	0.023873	0.029512	0.046074	0.059358
Chlamydiales	0.211797	0.214625	0.20551	0.047911	0.143386	0.062359	1.1536	0.807263	0.537161	0.825271	0.50478	0.542044
Chlorobiales	0.012778	0.01353	0.013168	0.000608	0.003781	0.003758	0.009116	0.001897	0.005417	0.010304	0.017566	0.00517
Chloroflexales	0.008783	0.007799	0.007213	0.026198	0.004331	0.006118	0.006867	0.002832	0.003453	0.007773	0.01904	0.004664
Chromatiales	0.056077	0.054339	0.056147	0.003443	0.038307	0.040315	0.121133	0.08246	0.050673	0.022046	0.083788	0.097244
Chrysiogenales	0.001512	0.001021	0.001776	9.8e-05	0.000435	0.000811	0.004052	5.3e-05	0.001749	0.000536	0.006384	0.001102
Chthoniobacterales	0.000665	0.000807	0.000627	4.9e-05	0.000392	0.000324	0.000273	0.000267	0.000228	0.000309	0.000285	0.000533
Chthonomonadales	0.002902	0.003327	0.002525	2e-05	0.000283	0.000541	0.00074	0.000267	0.000735	0.000661	0.000671	0.000462
Chytridiales	0.001169	0.000939	0.001254	0.002668	0.011316	0.011843	0.000156	0.000374	0.000405	0.000266	0.000142	0.011584
Cladochytriales	0	0	0	0.000177	0	0	0	0	0	0	0	0
Clostridiales	33.2828	33.3898	33.9241	76.1904	53.8054	53.0237	7.2114	34.727	16.9205	17.423	9.02618	9.6031
Coniochaetales	0.002096	0.001923	0.002438	0.00186	0.003068	0.003001	0.000234	0.000427	0.000532	0.000987	0.000203	0.005508
Coprothermobacterales	0.001955	0.001445	0.001933	2e-05	0.000326	0.000352	0.000614	0.000695	0.002864	0.001242	0.000996	0.000613
Coriobacteriales	0.269734	0.212641	0.222265	0.00502	0.039063	0.042823	0.252405	0.187082	1.99346	4.42899	0.520496	0.520919
Corticiales	0.001733	0.002075	0.002055	0.00126	0.004701	0.005083	0.000117	0.00016	0.000228	0.001064	4.1e-05	0.005294
Corynebacteriales	0.127825	0.128178	0.13373	0.146168	0.236654	0.243506	0.146505	0.431777	0.292704	0.418461	0.779113	3.44346
Cystobasidiales	0	0	0	0	4.4e-05	8.1e-05	0	0	0	0	0	5.3e-05
Cystofilobasidiales	0.000423	0.000362	0.000383	0.028261	0.005854	0.00657	3.9e-05	5.3e-05	0.000127	0.002668	0.000163	0.003376
Cytophagales	0.248203	0.254429	0.251867	0.009285	0.16566	0.173935	0.091768	0.086174	0.066519	0.06793	0.167347	0.148669
Dacrymycetales	0.002938	0.003059	0.003073	0.001629	0.018025	0.01621	0.000448	0.000347	0.000627	0.002421	0.000376	0.022101
Deferribacterales	0.010138	0.009141	0.008393	0.000443	0.001991	0.001433	0.005951	0.004528	0.006672	0.004607	0.018069	0.002931
Dehalococcoidales	0.000146	0.000226	0.000152	5.9e-05	0.012573	0.000872	0.001714	0.00362	0.001502	0.000446	0.004432	0.001759
Deinococcales	0.022967	0.022955	0.023072	0.000819	0.010658	0.013533	0.015535	0.012316	0.006862	0.011524	0.029744	0.018664
Desulfarculales	0.004656	0.004332	0.00424	0.000226	0.002133	0.001514	0.005376	0.000214	0.002129	0.00196	0.021052	0.00159
Desulfobacterales	0.128198	0.127561	0.128075	0.013773	0.062022	0.061182	0.055809	0.070932	0.046846	0.050692	0.172709	0.170486
Desulfovibrionales	1.31634	1.27143	1.33379	0.001644	0.029602	0.031859	0.216875	0.047609	0.050027	0.133013	0.166412	0.047703
Desulfurellales	0.004928	0.005563	0.00518	0.000529	0.000865	0.000933	0.001266	0.000775	0.000558	0.002237	0.004203	0.001483
Desulfurobacteriales	0.004716	0.005139	0.004601	0.000165	0.000555	0.000588	0.017775	0.010874	0.00996	0.003327	0.053063	0.068001
Desulfurococcales	0.002031	0.00245	0.002172	0.000157	0.001159	0.001379	0.000993	5.3e-05	0.000931	0.004343	0.002297	0.004904
Desulfuromonadales	0.062854	0.064962	0.061193	0.050519	0.030625	0.029439	0.035453	0.022656	0.023138	0.035417	0.089445	0.023958
Diaporthales	0.003421	0.003467	0.004392	0.009937	0.02581	0.028796	0.001003	0.000441	0.002978	0.002494	0.00214	0.015137
Dictyoglomales	0.004238	0.003327	0.003591	9.8e-05	0.000626	0.000379	0.003156	0.006345	0.002021	0.002908	0.009977	0.000737
Dimargaritales	0.000605	0.000329	0.00054	0.001034	0.003068	0.003434	0.000156	0.000427	0.000253	0.000103	0.000163	0.003447
Diversisporales	0.003149	0.00287	0.003091	0.010911	0.033443	0.039389	0.00635	0.002298	0.003599	0.00266	0.016346	0.02848
Dothideales	0.001638	0.001618	0.00158	0.001496	0.004021	0.004326	0.00037	0.000321	0.000513	0.002537	0.00124	0.004966
Eggerthellales	0.140599	0.146056	0.145897	0.004572	0.03742	0.041045	0.046926	0.034544	0.094529	0.199514	0.13404	0.12782
Elusimicrobiales	0.014527	0.011088	0.014065	3e-05	0.000501	0.000352	0.003312	0.001282	0.008236	0.007738	0.008031	0.00167
Emcibacterales	0.000242	0.000247	0.000261	2e-05	4.4e-05	0.000108	0.000117	0.000321	7.6e-05	0.000223	0.000163	0.000284
Endogonales	0.002731	0.003055	0.002951	0.008869	0.015957	0.016122	0.019207	0.007	0.001951	0.000686	0.000529	0.016123
Endomicrobiales	0.002923	0.002681	0.002921	2e-05	0.000239	0.00027	0.001987	0.000147	0.000748	0.000916	0.000325	0.000524
Enterobacterales	0.280119	0.266683	0.291747	0.018191	1.56325	1.61576	0.152563	0.224872	0.813126	0.1191	0.178066	2.11184
Entomophthorales	0.000141	0.000395	0.000366	3.9e-05	0.005245	0.004597	0.000468	0.000374	0.00038	0.000429	0.003802	0.004513
Entomoplasmatales	0.026227	0.025018	0.022563	0.000839	0.003721	0.003894	0.061273	0.044576	0.023081	0.013057	0.067594	0.009469
Entylomatales	0.000222	0.000247	0.0004	0.001162	0.003961	0.003812	0.000468	0.000214	0.000152	0.000112	0.000122	0.002736
Erysipelotrichales	1.46859	1.49189	1.49552	0.034334	0.122048	0.12519	0.741661	0.66592	0.742812	1.42707	2.36485	0.643161
Erysiphales	0.001139	0.001499	0.001158	0.00741	0.160518	0.170622	0.001305	0.001336	0.005639	0.001167	0.000386	0.034938
Eurotiales	0.028142	0.025566	0.03163	0.169495	0.204723	0.21963	0.062208	0.034291	0.027446	0.019779	0.035131	0.333013
Euzebyales	0.001295	0.001824	0.001837	0.003298	0.0042	0.00317	0.001403	0.00533	0.003668	0.001632	0.009484	0.003802
Exobasidiales	0.000544	0.000609	0.000348	0.006433	0.005702	0.007118	0.001325	0.000534	0.001216	0.000849	0.001748	0.005943
Falcocladiales	0	0	0	0	0.000131	0	0	0	0	0	0	7.1e-05
Ferrovales	0.002252	0.00252	0.001868	1e-05	0.000354	0.000595	0.000117	0	8.2e-05	8.4e-05	0.000488	0.000329
Fervidicoccales	0.000212	0.000317	0.000209	0.000266	2.2e-05	0.000243	3.9e-05	0	5.1e-05	1.7e-05	8.1e-05	3.6e-05
Fibrobacterales	0.116866	0.115612	0.115851	0.001275	0.008036	0.008483	0.074139	0.050107	0.033148	0.057905	0.044809	0.087135
Filobasidiales	0	0	0	0.000108	0.000827	0.00073	0	0	0	0	0	7.1e-05
Fimbriimonadales	0.000322	0.000758	0.000209	3e-05	4.4e-05	2.7e-05	0.000195	5.3e-05	0.00038	0.000549	0.002582	0.000178
Flavobacteriales	0.510409	0.497194	0.493199	0.045826	0.513426	0.543719	0.29339	0.292985	0.187379	0.345834	0.295044	0.604608
Frankiales	0.015777	0.014432	0.017356	0.001381	0.023672	0.023875	0.004617	0.013692	0.013242	0.009336	0.014054	0.053548
Fusobacteriales	0.902813	0.921635	0.873168	0.019655	0.803065	0.80407	0.284868	0.161781	0.247574	0.259922	0.503805	0.170895
Gaiellales	0.00133	0.0014	0.001271	0.000118	0.000348	0.000406	0.000974	0.000588	0.000583	0.001107	0.001179	0.001244
Geastrales	0.000967	0.000972	0.001114	0.001191	0.009575	0.008896	0.013285	0.00187	0.002712	0.003595	0.000224	0.009807
Gemmatimonadales	0.005684	0.005431	0.005733	6.9e-05	0.004423	0.003623	0.001441	0.000948	0.000988	0.005551	0.002643	0.004362
Geodermatophilales	0.010587	0.010611	0.010983	0.005621	0.043709	0.042728	0.029745	0.015188	0.016397	0.014029	0.017088	0.068152
Georgefischeriales	0.000887	0.001103	0.001045	0.001162	4.4e-05	0.002055	0.001091	0	0.000405	0.000249	0.001891	0.002132
Gloeobacterales	0.001209	0.001087	0.00084	4.7e-05	0.002731	0.002988	0.000195	5.3e-05	0.000152	0.00134	9.7e-05	0.001546
Gloeophyllales	0.000998	0.001103	0.001323	0.00254	0.051925	0.050509	0.000156	0.000214	0.000405	0.001205	0.000163	0.076982
Glomerales	0.006248	0.005316	0.006138	0.051235	0.219249	0.233582	0.019781	0.05012	0.033079	0.014853	0.028168	0.262569
Glomerellales	0.00783	0.007543	0.008006	0.037703	0.028911	0.027755	0.002513	0.015883	0.004587	0.002722	0.001525	0.034884
Glycomycetales	0.005119	0.004645	0.005459	0.000379	0.006594	0.006712	0.005552	0.004221	0.007476	0.004103	0.012087	0.009718
Halanaerobiales	0.041676	0.047965	0.044446	0.004479	0.006306	0.007186	0.1295	0.118795	0.075788	0.034484	0.110945	0.058043
Halobacteriales	0.008934	0.008449	0.01124	0.000669	0.008912	0.009355	0.006078	0.003553	0.007083	0.005002	0.008026	0.015181
Haloferacales	0.008687	0.008461	0.008432	0.000738	0.00864	0.00918	0.002688	0.009725	0.005537	0.004328	0.003837	0.01567
Harpellales	0.00198	0.001762	0.002372	0.01209	0.11003	0.114118	0.001471	0.003086	0.001299	0.000824	0.002084	0.16075
Helotiales	0.009135	0.009207	0.010043	0.078844	0.055739	0.035651	0.002698	0.003674	0.004473	0.009759	0.003177	0.043226
Herpetosiphonales	0.002882	0.002915	0.002982	5.9e-05	0.000321	0.000473	0.002386	0.0002	0.001071	0.000809	0.008452	0.002372
Holophagales	0.001653	0.001622	0.00175	3e-05	0.000631	0.000541	0.001558	0.000374	0.000532	0.002977	0.003599	0.001919
Holosporales	0.002953	0.00296	0.00209	0.000118	0.001485	0.001251	0.001958	0.001095	0.001311	0.001396	0.006689	0.001945
Holtermanniales	0	0	0	3e-05	0.000239	0.000243	0	0	0	0	0	0
Hydrogenophilales	0.002615	0.002421	0.002203	0.000175	0.001817	0.002035	0.001422	0.000708	0.00242	0.001195	0.002628	0.001128
Hymenochaetales	0.001955	0.001927	0.002351	0.003839	0.014292	0.015601	0.001383	0.000748	0.001622	0.002394	0.000823	0.016905
Hypocreales	0.031845	0.030721	0.031025	0.037821	0.125759	0.132018	0.007276	0.006185	0.015681	0.017617	0.012676	0.165805
Ignavibacteriales	0.014839	0.014415	0.015367	0.000758	0.002307	0.001954	0.012233	0.00545	0.007077	0.006334	0.034156	0.004406
Immundisolibacterales	0.000222	0.000148	0.000505	0.000138	0.000196	0.000135	0.000234	0	0.000127	0.000446	0.000264	0.000249
Jaapiales	0.002278	0.002471	0.002194	0.003111	0.005636	0.005813	0.000156	0.000267	0.000152	0.000678	0.000163	0.005401
Jiangellales	0.002273	0.002532	0.002634	0.000268	0.007421	0.007138	0.001568	0.003219	0.004137	0.0027	0.006785	0.016025
Kickxellales	0.000685	0.000733	0.000792	0.007013	0.021196	0.020955	0.000545	0.00024	0.000304	0.002102	0.000407	0.033792
Kiloniellales	0.001774	0.001791	0.001371	2e-05	0.000691	0.000514	0.0015	0.000588	0.000824	0.000969	0.003756	0.001368
Kineosporiales	0.004782	0.004332	0.004976	0.000721	0.007056	0.007807	0.00337	0.011608	0.0129	0.00305	0.00862	0.011699
Kiritimatiellales	0.00258	0.002421	0.002838	0	0.000479	0.00027	0.000468	0	0.000152	0.001193	0.000976	0.000746
Kordiimonadales	0.001391	0.001433	0.001698	2e-05	0.000849	0.000777	0.000156	0.000574	0.001153	0.000401	0.000137	0.000826
Kosmotogales	0.007669	0.007634	0.007945	0.000285	0.001327	0.001737	0.003204	0.004248	0.002541	0.018484	0.006704	0.005197
Ktedonobacterales	0.009649	0.010792	0.010504	0.000335	0.004303	0.005158	0.007909	0.003046	0.004353	0.006434	0.022176	0.042222
Lactobacillales	0.763338	0.753921	0.744387	2.24135	2.23307	2.21023	49.1821	43.8806	22.8488	6.0206	14.7766	44.5334
Lecanorales	2e-05	1.6e-05	1.7e-05	0.000177	0.000218	0.000534	3.9e-05	0	5.1e-05	0.000197	0	0.000213
Legionellales	0.028736	0.028016	0.027895	0.004223	0.020418	0.021422	0.053159	0.041718	0.02955	0.025665	0.032402	0.095565
Lentisphaerales	0.001552	1.6e-05	1.7e-05	1e-05	0.000261	0.000243	0.000273	0.000427	0.000253	9e-06	0.000305	0.00032
Leptospirales	0.015651	0.014827	0.014588	0.000571	0.008378	0.009984	0.014181	0.015429	0.010885	0.01357	0.039904	0.015146
Leucosporidiales	0.000826	0.00056	0.000609	0.001811	0.003177	0.003447	3.9e-05	0.000107	0.000127	0.000206	4.1e-05	0.003802
Limnochordales	0.001189	0.001071	0.001254	3.9e-05	0.000435	0.000595	0.000156	0.000214	0.000304	0.002016	0.000773	0.001137
Magnaporthales	0.003316	0.002676	0.002603	0.002655	0.015038	0.013932	0.000935	0.001282	0.001571	0.004067	0.000671	0.018823
Magnetococcales	0.002197	0.002932	0.003134	2e-05	0.000196	0.000189	0.002844	0.000321	0.001622	0.001253	0.010674	0.000569
Malasseziales	0.001542	0.001231	0.001489	0.004961	0.004858	0.005252	0.000935	0.000641	0.000405	0.002074	0.00182	0.005223
Marinilabiliales	0.147819	0.145451	0.148217	0.003864	0.343158	0.357035	0.023414	0.03039	0.019698	0.031957	0.028875	0.035933
Mariprofundales	0.001083	0.0014	0.001241	0	0.000348	0.000385	0.000623	0.00016	0.000228	0.000849	0.000488	0.000533
Mesoaciditogales	0.003134	0.003599	0.003517	0.000118	0.000435	0.000568	0.004753	0.000534	0.002712	0.001877	0.011487	0.000711
Methanobacteriales	0.04869	0.050316	0.045961	0.003854	0.021381	0.019157	0.042309	0.056438	0.032971	0.42695	0.144521	2.37458
Methanocellales	0.000942	0.001346	0.000971	0.000896	0.00037	0.000379	0.000312	0.001656	0.001261	0.000987	0.001484	0.000897
Methanococcales	0.004102	0.004171	0.004175	0.000935	0.000832	0.001102	0.000935	0.001082	0.000944	0.001343	0.001769	0.006076
Methanomassiliicoccales	0.009493	0.008976	0.009137	5.9e-05	0.000979	0.000919	0.000896	0.002511	0.000684	0.008545	0.002155	0.003136
Methanomicrobiales	0.021224	0.020481	0.021888	0.001208	0.004336	0.004482	0.016119	0.011688	0.008591	0.011751	0.05011	0.010624
Methanonatronarchaeales	0.000423	0.000296	0.0004	0.002067	0.002383	0.002177	7.8e-05	0.000107	7.6e-05	0.000309	0.000102	0.000266
Methanopyrales	1.5e-05	4.9e-05	1.7e-05	0	9.8e-05	0.000135	0	0	4.4e-05	7.3e-05	0.000691	0.000258
Methanosarcinales	0.024857	0.0258	0.026324	0.000664	0.012437	0.012424	0.014093	0.01253	0.016099	0.00919	0.032585	0.118058
Methylacidiphilales	0.000746	0.000593	0.000823	2.7e-05	0.000196	0.000162	2.9e-05	0.000147	0.000171	0.000167	0.000229	0.000453
Methylococcales	0.029356	0.029786	0.027556	0.001191	0.011414	0.011904	0.046819	0.026837	0.029075	0.015788	0.044423	0.040845
Microascales	0.000761	0.000535	0.000666	0.005864	0.008634	0.009241	0.000429	0.000614	0.000342	0.001152	0.000285	0.010855
Microbotryales	0.00132	0.001346	0.001228	0.002089	0.027502	0.027972	0.000633	0.00016	0.000539	0.000294	0.000757	0.027209
Micrococcales	0.199739	0.193795	0.202963	0.236175	1.63647	1.69659	0.320408	0.753002	0.810199	0.366372	1.40447	3.25527
Micromonosporales	0.059574	0.056867	0.06148	0.003846	0.098871	0.108271	0.027028	0.119048	0.081363	0.039906	0.051747	0.183465
Micropepsales	0.000121	0.000181	0.000192	1e-05	6.5e-05	0	0	0	0	1.7e-05	2e-05	7.1e-05
Microstromatales	0.00194	0.002248	0.002634	0.001949	0.004864	0.005144	0.000234	0.000267	0.000482	0.000309	0.000183	0.005561
Minwuiales	0.000101	4.9e-05	0.000122	0	0.000348	0.000352	0	0	0	9e-06	0	0.000391
Mixiales	0.000484	0.000395	0.0004	0.003435	0.003068	0.003191	0.000312	0.000374	0.000177	8.6e-05	6.1e-05	0.002985
Moniliellales	0	0	0	0	1.6e-05	0	0	0	0	0	0	0
Monoblepharidales	0.001915	0.0014	0.001532	0.001693	0.014695	0.016304	0.00039	0.000534	0.000507	0.000858	0.000244	0.016594
Mononegavirales	0.000322	0.000235	0.000296	1e-05	0.00049	0.000324	0.000156	0.000321	0	8.6e-05	1e-05	0.00048
Mortierellales	0.004701	0.004356	0.004423	0.007904	0.018672	0.019495	0.000896	0.002525	0.000843	0.000787	0.000549	0.030931
Mucorales	0.018407	0.018549	0.017617	0.044694	0.141689	0.145665	0.007334	0.010553	0.01385	0.033469	0.006043	0.180524
Mycoplasmatales	0.119017	0.122035	0.115769	0.005576	0.022127	0.022321	0.059023	0.034558	0.064377	0.042555	0.15461	0.121034
Myriangiales	0.000978	0.001005	0.001062	0.001521	0.002927	0.003393	3.9e-05	0.000267	0.000418	0.000875	5.1e-05	0.003713
Mytilinidiales	0.001229	0.001334	0.000731	0.001093	0.002176	0.002623	0.000195	0	5.1e-05	0.000103	2e-05	0.003198
Myxococcales	0.053694	0.050036	0.050819	0.00249	0.201704	0.213885	0.023414	0.023551	0.024164	0.030945	0.042166	0.240815
Nakamurellales	0.001451	0.002236	0.002468	0.000345	0.003939	0.003407	0.002376	0.004635	0.005468	0.003009	0.003217	0.010082
Natranaerobiales	0.001345	0.001371	0.004497	0.000187	0.000326	0.000487	0.007636	0.00155	0.001837	0.002297	0.013698	0.001057
Natrialbales	0.005911	0.00567	0.005633	0.000723	0.006316	0.006557	0.010753	0.011675	0.002965	0.006102	0.019233	0.010775
Nautiliales	0.005845	0.005884	0.005807	0.000236	0.000909	0.001386	0.000331	0.004582	0.000722	0.000487	0.001413	0.001244
Neisseriales	0.126182	0.134103	0.132855	0.012248	0.247051	0.25226	0.068568	0.035413	0.050844	0.073585	0.160785	0.045482
Neocallimastigales	0.014089	0.014271	0.014056	0.079026	0.113588	0.11524	0.009642	0.007641	0.006684	0.008551	0.030181	0.174937
Neolectales	0.000242	0.000214	0.000296	0.006349	0.005049	0.004705	0.000156	0	2.5e-05	0.001218	0.000122	0.005401
Nevskiales	0.008395	0.008416	0.008415	0.000482	0.00383	0.002947	0.003604	0.003219	0.007159	0.007389	0.006684	0.006414
Nitriliruptorales	0.001209	0.001565	0.001236	0.0107	0.000522	0.000514	0.000429	0.022869	0.004866	0.000154	0.000671	0.001563
Nitrosomonadales	0.040885	0.041167	0.041299	0.003371	0.028302	0.031203	0.016996	0.022562	0.013324	0.025722	0.024346	0.041769
Nitrososphaerales	0.001265	0.000799	0.001219	3e-05	0.001061	0.000703	0.000224	0.006626	0.000405	0.001379	0.000137	0.001466
Nitrospinales	0.000443	0.000375	0.000414	7.4e-05	0.00037	0.000507	0.000117	0.000321	0.000247	7.5e-05	0.001433	0.000213
Nitrospirales	0.027245	0.027052	0.027604	0.001339	0.009711	0.010653	0.00825	0.006826	0.010169	0.013113	0.041215	0.012223
Oceanospirillales	0.109942	0.109765	0.111855	0.09467	0.615306	0.647319	0.298503	0.306905	0.173998	0.08286	0.132383	0.322709
Oligoflexales	0.001592	0.001565	0.001289	0	0.000566	0.000676	0.000468	0.000481	0.006437	0.000317	0.001484	0.001279
Onygenales	0.008037	0.007539	0.008275	0.018644	0.033329	0.036705	0.004656	0.002765	0.004479	0.005426	0.001286	0.033525
Ophiostomatales	0.002232	0.002269	0.002164	0.006157	0.01149	0.011072	0.00036	0.000227	0.000665	0.000942	0.000483	0.014942
Opitutales	0.020831	0.019311	0.020208	0.001226	0.004951	0.005083	0.008493	0.00553	0.016207	0.005932	0.021052	0.007249
Orbales	0.004243	0.004286	0.005372	0.003529	0.00543	0.005624	0.002075	0.005918	0.003801	0.001954	0.004295	0.003713
Orbiliales	0.001008	0.000914	0.001167	0.007845	0.00877	0.00849	0.00037	0.000588	0.000646	0.00112	0.000427	0.014409
Ostropales	0	0	0	0	2.2e-05	0	0	0	0	0	0	3.6e-05
Parachlamydiales	0.006273	0.006716	0.006404	0.028809	0.003438	0.003643	0.004938	0.000574	0.002218	0.002524	0.006379	0.004051
Parvularculales	0.020569	0.018619	0.022306	9.8e-05	0.027747	0.0315	0.00187	0.000214	0.014648	0.002582	0.001118	0.001732
Pasteurellales	6.06031	6.10551	5.78668	0.012464	2.35679	2.48261	0.113789	0.059965	1.13963	0.102377	0.231384	0.066624
Pelagibacterales	0.005402	0.004406	0.004606	0.001873	0.002611	0.003671	0.00338	0.003299	0.005791	0.002203	0.01047	0.004468
Peltigerales	0	0	0	2e-05	0.001153	0.000656	0	0	0	0	0	0.000293
Pertusariales	0	0	0	0	0.000109	5.4e-05	0	0	0	0	0	0
Petrotogales	0.008949	0.009734	0.008911	0.000728	0.002263	0.00267	0.002143	0.013519	0.003827	0.008744	0.007898	0.019046
Pezizales	0.005135	0.004537	0.005289	0.023014	0.022883	0.018231	0.005133	0.001843	0.004264	0.002855	0.00338	0.022199
Phaeomoniellales	0.000524	0.000593	0.000662	0.001614	0.001654	0.001352	0	0	0.000127	4.3e-05	2e-05	0.00135
Phycisphaerales	0.004656	0.004772	0.003674	0.000283	0.00185	0.001251	0.003526	0.000855	0.001901	0.002177	0.008844	0.006254
Planctomycetales	0.046166	0.04738	0.049565	0.016025	0.030897	0.033224	0.031722	0.020411	0.025381	0.027736	0.047543	0.053139
Pleosporales	0.0097	0.010673	0.009372	0.016047	0.068257	0.072147	0.00411	0.004702	0.003827	0.009744	0.01416	0.04057
Pneumocystidales	0.00069	0.000276	0.000357	0.002628	0.0021	0.003278	0.000292	0.000254	0.000805	0.000133	0.000488	0.001608
Polyporales	0.016578	0.016301	0.01703	0.096459	0.196851	0.194396	0.004607	0.004395	0.006044	0.008028	0.002872	0.263165
Propionibacteriales	0.055009	0.053524	0.053997	0.012016	0.059482	0.06298	0.059919	0.344882	0.234827	0.140312	0.530824	0.574396
Pseudomonadales	0.163621	0.16083	0.172195	0.105827	5.44851	5.52753	0.096258	0.162636	0.143168	0.190721	0.156338	1.32105
Pseudonocardiales	0.077603	0.073963	0.079481	0.009868	0.139959	0.142982	0.040848	0.05215	0.071385	0.050499	0.096256	0.226131
Pucciniales	0.006137	0.005353	0.006478	0.012991	0.160665	0.162849	0.005776	0.001309	0.00237	0.002228	0.001362	0.466155
Puniceicoccales	0.005971	0.006954	0.005045	7.9e-05	0.000555	0.001514	0.001305	0.000855	0.00109	0.002775	0.00182	0.001421
Pyrenulales	0	0	0	0	6.5e-05	0	0	0	0	0	0	7.1e-05
Rhizobiales	0.293139	0.293686	0.293771	0.068973	0.787342	0.852165	0.381009	0.299518	0.191408	0.183939	0.322185	2.05521
Rhizophydiales	0.000398	0.000408	0.000366	0.048851	0.008362	0.010282	0.002006	0.000895	0.000342	0.000262	0.000158	0.003642
Rhodobacterales	0.163031	0.161884	0.1622	0.016712	1.24826	1.31181	0.084687	0.062142	0.076586	0.100543	0.127316	1.01212
Rhodocyclales	0.0285	0.02781	0.028827	0.000664	0.016099	0.014804	0.018603	0.016244	0.008306	0.010222	0.030928	0.020698
Rhodospirillales	0.200017	0.192803	0.200525	0.01871	0.252491	0.265245	0.07335	0.048103	0.050217	0.069139	0.15004	0.304143
Rhodothermales	0.003321	0.003376	0.003483	0.001088	0.00111	0.001102	0.001549	0.00016	0.002864	0.001383	0.002379	0.002523
Rickettsiales	0.011252	0.009565	0.009455	0.006027	0.008732	0.011661	0.049088	0.009271	0.011246	0.026126	0.012442	0.010766
Rubrobacterales	0.002469	0.001869	0.001632	0.000128	0.000571	0.000764	0.003857	0.000801	0.001438	0.001969	0.009215	0.001066
Russulales	0.00321	0.003162	0.003099	0.003246	0.012105	0.012614	0.000935	0.000855	0.000836	0.00133	0.000752	0.01933
Saccharomycetales	0.021974	0.020538	0.02298	16.5614	2.24353	2.18487	0.041852	0.069449	0.03657	0.015496	0.025164	0.614531
Salinisphaerales	0.002847	0.003183	0.003047	3e-05	0.001605	0.001494	0.001247	0.000801	0.001172	0.002074	0.002877	0.004637
Saprospirales	0.022433	0.020386	0.022306	0.001036	0.00617	0.006922	0.005259	0.003046	0.00275	0.007436	0.012061	0.007533
Schizosaccharomycetales	0.002278	0.002083	0.002211	0.016608	0.004891	0.004982	0.000614	0.000801	0.001172	0.000386	0.000305	0.003527
Sebacinales	0.000796	0.001392	0.001297	0.000783	0.010092	0.000608	0.00037	0.0002	0.000228	0.000221	4.1e-05	0.000799
Sedimentisphaerales	0.001643	0.001812	0.001628	1.7e-05	0.000326	0.000277	0.000341	0.00024	0.000146	0.001002	0.000224	0.000764
Selenomonadales	7.4772	7.39766	7.54361	0.007085	0.076516	0.084848	1.24563	0.413276	1.4003	4.845	3.17236	0.123539
Serpentovirales	0	0	0	0	8.7e-05	2.7e-05	0	0	0	0	0	0
Silvanigrellales	0.000766	0.000375	0.00044	0.001083	0.000501	0.000514	0.000409	0.000174	0.000494	0.000652	0.00245	0.001635
Sneathiellales	0.000967	0.00084	0.00094	1e-05	0.000631	0.001433	7.8e-05	0.000321	0.000127	0.000806	0.000549	0.000817
Solibacterales	0.00327	0.00394	0.003539	0.000108	0.002954	0.002974	0.000701	0.004488	0.005119	0.002529	0.001139	0.00501
Solirubrobacterales	0.007573	0.008914	0.008785	0.000431	0.006001	0.005164	0.008026	0.003139	0.00607	0.006014	0.020199	0.018513
Sordariales	0.005432	0.005291	0.005681	0.008994	0.016289	0.019164	0.001217	0.001135	0.001457	0.001621	0.001311	0.031828
Sphaerobacterales	0.000957	0.001474	0.000714	5.9e-05	0.000413	0.012411	0.003136	0.000801	0.003181	0.001767	0.008112	0.001865
Sphingobacteriales	0.163964	0.165487	0.162805	0.008367	0.095476	0.097874	0.060231	0.069129	0.05744	0.043492	0.070319	0.104626
Sphingomonadales	0.085877	0.087855	0.08578	0.00898	0.088289	0.094873	0.072707	0.038846	0.03541	0.059638	0.080875	0.115153
Spirochaetales	0.265662	0.259506	0.264091	0.025288	0.044781	0.045662	0.188415	0.144776	0.102132	0.115381	0.155774	0.084159
Spizellomycetales	0.000705	0.000873	0.001132	0.000118	0.005854	0.006489	0.005065	0.003901	0.002813	0.000429	0.000102	3.6e-05
Sporidiobolales	0.001481	0.001309	0.002664	0.00553	0.007345	0.010126	0.000623	0.000534	0.000976	0.002059	0.000686	0.011921
Streptomycetales	0.25498	0.246264	0.262593	0.455406	2.12877	2.11515	0.127152	0.174271	0.176976	0.160705	0.158605	1.93701
Streptosporangiales	0.056788	0.056953	0.057754	0.007597	0.089856	0.093845	0.051543	0.047756	0.046865	0.041939	0.057272	0.243373
Sulfolobales	0.001839	0.001561	0.001754	0.000283	0.002122	0.001609	0.003428	0.002672	0.001559	0.001694	0.005876	0.003189
Synergistales	0.197699	0.189846	0.191554	0.000635	0.016403	0.017366	0.06137	0.019409	0.027896	0.064275	0.080377	0.015412
Syntrophobacterales	0.016905	0.018529	0.013861	0.000684	0.004701	0.005077	0.014853	0.002378	0.007311	0.011578	0.047675	0.012508
Taphrinales	0.000363	0.000395	0.00037	0.012358	0.003732	0.00386	8.8e-05	0.00016	0.000152	0.000335	0.000386	0.002034
Teloschistales	2e-05	1.6e-05	0	0	2.2e-05	0	0	0	0	0	0	0
Thelephorales	0	0	0	0	0	0	3.9e-05	0	2.5e-05	9e-06	0	0.000142
Thermales	0.013454	0.013341	0.012507	0.000696	0.005865	0.005942	0.032092	0.006078	0.006653	0.009596	0.024839	0.016194
Thermoanaerobacterales	0.11672	0.117028	0.111777	0.006632	0.020299	0.021577	0.094631	0.122735	0.07314	0.070379	0.217696	0.044611
Thermococcales	0.005507	0.006156	0.00565	0.000987	0.001801	0.001663	0.007987	0.003326	0.006494	0.004749	0.014613	0.009425
Thermodesulfobacteriales	0.007891	0.007432	0.007544	7.6e-05	0.002187	0.001974	0.009438	0.009511	0.009358	0.007322	0.027116	0.002852
Thermoflexales	2e-05	0.002125	0.001898	1e-05	0.000783	2.7e-05	0.000506	5.3e-05	5.1e-05	0.00054	0.000956	0.00231
Thermogemmatisporales	0.001159	0.001375	0.001497	7.9e-05	0.001279	0.00121	0.006146	0.000975	0.002008	0.001383	0.0163	0.003731
Thermoleophilales	0.000504	0.000379	0.000296	1e-05	0.000392	8.1e-05	0.000195	0.000214	0	6.9e-05	0.000264	0.000391
Thermomicrobiales	0.000322	0.000132	8.7e-05	0	8.7e-05	8.1e-05	0.000234	0.000107	2.5e-05	9e-06	6.1e-05	7.1e-05
Thermoplasmatales	0.005638	0.005192	0.004432	0.001939	0.002883	0.002251	0.012632	0.009992	0.007482	0.003811	0.00646	0.015395
Thermoproteales	0.003547	0.003109	0.003173	0.000625	0.00364	0.003312	0.000487	0.004582	0.000596	0.001255	0.001408	0.006369
Thermotogales	0.025834	0.025603	0.024935	0.005515	0.010479	0.009017	0.009262	0.013879	0.008446	0.018604	0.05013	0.01774
Thiotrichales	0.041082	0.041447	0.04146	0.002916	0.03822	0.041038	0.033914	0.016845	0.024678	0.031438	0.078985	0.343948
Tilletiales	0.007694	0.007877	0.007522	0.002183	0.16221	0.158793	0.000458	0.000414	0.0009	0.000995	0.000188	0.200645
Tissierellales	0.183842	0.188389	0.182973	0.006435	0.030505	0.032697	0.265729	0.358467	0.202255	0.23138	0.439961	0.179112
Togniniales	0.000867	0.000906	0.000888	0.000423	0.01519	0.014114	0	5.3e-05	7.6e-05	0.000197	4.1e-05	0.019969
Trechisporales	0.001199	0.001013	0.000897	0.039866	0.006219	0.00703	0.000234	0.000214	0.000342	0.000774	1.5e-05	0.004495
Tremellales	0.004908	0.005699	0.006199	0.007875	0.020451	0.016791	0.003574	0.003607	0.003586	0.002915	0.003842	0.028453
Trichosporonales	0.002489	0.002611	0.002264	0.001486	0.010522	0.006665	0.00074	0.00016	0.001064	0.001814	0.001525	0.012099
Trypetheliales	0	0	0	0	6.5e-05	5.4e-05	0	0	0	0	0	0
Umbelopsidales	0	0	0	1e-05	4.4e-05	6.8e-05	0	0	0	0	0	0
Umbilicariales	0.000262	0.000198	0.000226	0.002382	0.028095	0.029662	0.000156	0	0.000127	0.000232	8.1e-05	0.036101
Ustilaginales	0.003452	0.003372	0.003252	0.00881	0.025005	0.02737	0.001851	0.001656	0.001894	0.001049	0.00124	0.025219
Veillonellales	8.40145	8.52626	8.16358	0.045858	9.97936	9.76982	20.4681	0.625257	39.5763	19.5339	43.8533	0.333813
Venturiales	0.0019	0.002372	0.002142	0.004528	0.005158	0.004962	0.00036	0.000107	0.003801	0.000549	0.001078	0.007187
Verrucariales	0.000625	0.000758	0.000644	0.001152	0.006093	0.005813	0.000195	0.000107	0.000177	0.000146	0.000122	0.0097
Verrucomicrobiales	0.200158	0.196302	0.207608	0.002456	0.012263	0.011897	0.004607	0.013639	0.039871	0.009825	0.007594	0.021018
Vibrionales	0.060688	0.074169	0.072346	0.252116	0.409174	0.423321	1.05343	0.098236	0.041613	0.051142	0.060347	0.191948
Victivallales	0.009261	0.00819	0.009429	8.9e-05	0.001311	0.001271	0.004928	0.001496	0.001464	0.002563	0.010836	0.002416
Violaceomycetales	0.000524	0.000412	0.000575	0.000748	0.007269	0.007192	7.8e-05	0	0.000177	0.000146	0.000163	0.006502
Wallemiales	0.000453	0.000548	0.000505	0.002931	0.001774	0.00555	0.000146	0.000174	0.000203	0.000326	0.000117	0.004699
Xanthomonadales	0.069561	0.068808	0.069951	0.004764	0.065015	0.069869	0.036875	0.02156	0.032711	0.033092	0.078375	0.092838
Xylariales	0.004585	0.004702	0.004506	0.008428	0.017627	0.019414	0.004412	0.000534	0.001394	0.00373	0.001886	0.028329
Xylonales	0.000484	0.000511	0.000418	0.00317	0.003003	0.002569	7.8e-05	5.3e-05	0.000152	8.6e-05	2e-05	0.001599
Zoopagales	0.002298	0.001919	0.002477	0.004058	0.012132	0.01306	0.000633	0.000321	0.00064	0.000412	0.000651	0.005863
Unclassified	13.2462	13.1127	13.2519	0.767612	3.70182	3.88057	7.23111	4.68961	3.82751	4.36817	7.01864	8.10322

## Sheet: Family
	DH1	DH2	DH3	DS1	DS2	DS3	LA1	LA2	LA3	SB1	SB2	SB3
Abitibacteriaceae	0.001238	0.001062	0.001714	6e-05	0.000177	0.000165	0.008903	0.000327	0.000859	0.000582	0.001399	0.000409
Acetobacteraceae	0.077024	0.073092	0.075523	0.011384	0.196249	0.20625	0.037337	0.012816	0.019692	0.026174	0.07214	0.200127
Acholeplasmataceae	0.034313	0.037948	0.03201	0.001629	0.005068	0.004709	0.016389	0.019088	0.012714	0.020177	0.065165	0.027855
Acidaminococcaceae	2.7102	3.15445	2.78101	0.010584	0.061672	0.06081	0.335888	0.095042	0.363051	29.0796	1.16487	0.066725
Acidiferrobacteraceae	0.000791	0.000916	0.001208	2e-05	0.001348	0.00186	0.000561	0.001527	0.000755	0.001011	0.000989	0.014163
Acidilobaceae	0.000261	0.000197	0.00028	0.000116	0.00014	0.000376	0	0	2.6e-05	0.000203	5.7e-05	0.000136
Acidimicrobiaceae	0.007455	0.007747	0.007129	0.107751	0.026074	0.027083	0.001511	0.001382	0.00158	0.012673	0.004233	0.002292
Acidithiobacillaceae	0.003026	0.003657	0.003029	7e-05	0.001296	0.001182	0.001444	0.002509	0.003029	0.001399	0.002841	0.00197
Acidobacteriaceae	0.023776	0.02342	0.022816	0.001217	0.012801	0.014824	0.010842	0.00909	0.00933	0.013977	0.021227	0.044669
Acidothermaceae	0.000371	0.000337	0.000536	1e-05	0.000221	0.000137	0.002647	0.000818	2.6e-05	0.000582	0.009794	0.000818
Actinomycetaceae	0.066336	0.06589	0.063163	0.13913	0.133951	0.149289	0.532226	0.896517	0.658078	0.283941	2.25589	1.29706
Actinopolysporaceae	0.001424	0.001382	0.001898	0.000289	0.001996	0.002043	0.000508	0.000873	0.000764	0.000776	0.001491	0.005378
Actinospicaceae	0.000598	0.000657	0.000768	1e-05	0.003292	0.003243	0.00012	0.000327	0.000495	0.000511	0.000806	0.003234
Aerococcaceae	0.065607	0.070294	0.063413	0.00342	0.510995	0.5234	0.068739	0.100187	0.088393	0.117692	0.293512	1.3626
Aeromonadaceae	0.025338	0.025549	0.025309	0.001552	0.012404	0.012928	0.085142	0.058319	0.046935	0.00625	0.028039	0.015972
Agaricaceae	0.001197	0.001449	0.00147	0.000282	0.003263	0.003821	0.00012	0.000218	0.00026	0.0001	0.000212	0.004064
Ajellomycetaceae	0.003735	0.003584	0.003452	0.003771	0.014083	0.01433	0.003797	0.001691	0.002959	0.003341	0.000502	0.02218
Akkermansiaceae	0.160651	0.159689	0.165811	0.001566	0.00436	0.003894	0.002232	0.003254	0.032467	0.00377	0.00318	0.00938
Alcaligenaceae	0.046893	0.047734	0.047483	0.011696	0.103766	0.112072	0.032485	0.021852	0.037093	0.060211	0.083707	0.060691
Alcanivoracaceae	0.007483	0.007382	0.006826	0.016601	0.109946	0.121088	0.229491	0.119384	0.066896	0.028148	0.02423	0.205641
Algiphilaceae	0.000351	0.000236	0.000375	2e-05	8.8e-05	0.00011	4e-05	0.000164	7.8e-05	0.000661	4.2e-05	0.000743
Alicyclobacillaceae	0.034286	0.033841	0.03464	0.001526	0.007181	0.00722	0.030292	0.033268	0.03468	0.03354	0.089685	0.018314
Alteromonadaceae	0.043722	0.04356	0.04343	0.006587	0.030788	0.029621	0.216724	0.150053	0.093635	0.044838	0.060417	0.143537
Amanitaceae	0.000791	0.000977	0.000875	0.002488	0.017132	0.019021	8e-05	0.000436	0.000599	0.002168	0.000212	0.0213
Amoebophilaceae	0.003432	0.004	0.00291	7.3e-05	0.000501	0.000705	0.00393	0.001782	0.001875	0.000464	0.013419	0.000458
Amylocorticiaceae	0.001073	0.001146	0.000893	0.001702	0.002674	0.003161	0.000401	0.000273	0.000338	7.9e-05	0.000127	0.004312
Anaerolineaceae	0.042037	0.042284	0.042573	0.000299	0.008301	0.007348	0.094339	0.013962	0.02036	0.260784	0.08269	0.024943
Anaeromyxobacteraceae	0.003845	0.004078	0.003999	5.3e-05	0.003285	0.003601	0.003369	0.000854	0.003931	0.002312	0.009433	0.007125
Anaeroplasmataceae	0.024739	0.025886	0.024887	6e-05	0.00053	0.000357	0.001644	0.001636	0.003202	0.011768	0.006996	0.003234
Anaplasmataceae	0.003968	0.003562	0.003797	0.00077	0.003764	0.005314	0.033634	0.003763	0.008722	0.024017	0.006056	0.00482
Ancylistaceae	0.000144	0.000404	0.000375	4e-05	0.005303	0.004645	0.000481	0.000382	0.000391	0.000441	0.003964	0.004684
Anthracoideaceae	0.000454	0.000287	0.00025	0.000318	0.002011	0.002721	4e-05	5.5e-05	0.000104	0.000123	0.000339	0.003346
Aquificaceae	0.004127	0.004382	0.004689	0.000554	0.002445	0.003482	0.002914	0.000727	0.002335	0.006743	0.012097	0.004362
Archaeoglobaceae	0.000825	0.000865	0.001232	4e-05	0.000221	0.000522	0.002847	0.000982	0.000885	0.001005	0.006861	0.001338
Archangiaceae	0.008074	0.008432	0.007683	0.000484	0.008765	0.010894	0.004091	0.003163	0.002612	0.005171	0.005088	0.01824
Ardenticatenaceae	0.001465	0.00155	0.001446	4e-05	0.000729	0.000742	0.000642	0.003163	0.00112	0.001684	0.000488	0.001078
Arenaviridae	0.00033	0.00027	0.000428	0	0.000265	0.00066	0	0	0.00026	1.8e-05	0	0.000186
Arenicellaceae	0.001197	0.001129	0.001143	0	0.000376	0.000165	4e-05	0.000109	5.2e-05	0.00015	0.000148	0.00026
Argynnaceae	0.001259	0.001365	0.00075	0.001105	0.00221	0.002666	0.000201	0	5.2e-05	0.000106	2.1e-05	0.003346
Arthrodermataceae	0.002448	0.002314	0.003047	0.003091	0.005436	0.007128	0.000428	0.000618	0.000851	0.000782	0.000389	0.004597
Ascobolaceae	0.000928	0.000843	0.000875	0.005423	0.005215	2.7e-05	0.000241	0.000109	0.000469	0.000176	0.000276	0.006319
Ascodesmidaceae	0	0	0	0	2.2e-05	0	0	0	0	0	0	3.7e-05
Ascoideaceae	0.000289	0.000253	0.000179	0.045356	0.005414	0.00591	0.00016	0	0.000234	0.000159	4.2e-05	0.003383
Ascosphaeraceae	0.000186	0.000236	0.000214	0.00601	0.010297	0.011957	0.00012	5.5e-05	0.000312	0.000996	0.000127	0.004275
Aspergillaceae	0.025021	0.022134	0.028172	0.160372	0.190481	0.201678	0.049128	0.025669	0.021983	0.018188	0.031438	0.296925
Aspiviridae	0	0	0	0	8.8e-05	2.7e-05	0	0	0	0	0	0
Astrosphaeriellaceae	0	0	0	0	2.2e-05	2.7e-05	0	0	0	0	0	0
Atheliaceae	0.009079	0.009337	0.00898	0.000746	0.008566	0.008713	0.007139	0.000218	0.002135	0.0029	0.021178	0.014274
Atopobiaceae	0.113854	0.092641	0.096667	0.001015	0.014311	0.015383	0.118041	0.091315	0.234284	1.76214	0.16993	0.132806
Aurantimonadaceae	0.009952	0.009623	0.009069	0.001008	0.013715	0.012296	0.004946	0.006726	0.003758	0.003802	0.013426	0.017558
Auriculariaceae	0.002249	0.002039	0.002357	0.000965	0.008154	0.007669	0.001243	5.5e-05	0.000286	0.00595	0.002417	0.010037
Azonexaceae	0.002875	0.003112	0.003106	6e-05	0.001812	0.001383	0.001364	0.000491	0.000486	0.000605	0.001272	0.001648
Bacillaceae	0.693368	0.712649	0.688851	0.34434	0.925346	0.981189	1.29377	2.04627	2.09668	0.589337	1.59283	1.57286
Bacillales_Family_X._Incertae_Sedis	0.001609	0.00182	0.001553	0	0.000199	5.5e-05	0.004933	0.000218	0.001744	0.001463	0.015772	0.000595
Backusellaceae	0	0	0	0	0	2.7e-05	0	0	0	0	0	0
Bacteriovoracaceae	0.003425	0.003028	0.003094	0.001274	0.000707	0.000815	0.000561	0.000764	0.000278	0.001175	0.000904	0.002106
Bacteroidaceae	2.67108	2.63781	2.67583	0.016389	0.143754	0.158359	0.12038	0.178303	0.098834	0.493755	0.800299	0.171107
Balneatrichaceae	0.000413	0.000607	0.000875	1e-05	0.000221	0.000165	0.002727	0.000109	0.000104	0.000564	0.000954	0.000149
Balneicellaceae	0.003797	0.003977	0.004677	0	0.00095	0.001017	0.000722	0	0.000208	0.000335	0.002925	7.4e-05
Balneolaceae	0.00976	0.011117	0.010938	0.000829	0.001952	0.00219	0.003115	0.005127	0.002204	0.003717	0.009349	0.00451
Barnesiellaceae	0.114026	0.110354	0.113324	6e-05	0.009089	0.008649	0.022352	0.012816	0.002951	0.018417	0.011447	0.005712
Bartheletiaceae	0	0	0	4e-05	0	2.7e-05	0	0	0	0	0	0
Bartonellaceae	0.00509	0.006483	0.0056	0.000159	0.004228	0.00503	0.005254	0.00669	0.004157	0.003999	0.002749	0.003965
Basidiobolaceae	0.002703	0.002073	0.002874	0.003519	0.032563	0.036401	0.000882	0.000764	0.000651	0.000485	0.000572	0.042997
Bdellovibrionaceae	0.004209	0.004359	0.004195	0.000279	0.002946	0.002538	0.001992	0.005908	0.001189	0.001416	0.003639	0.003705
Beijerinckiaceae	0.003941	0.00491	0.005517	0.001022	0.004184	0.004471	0.00274	0.0006	0.001094	0.001989	0.006296	0.007633
Bernardetiaceae	0.001155	0.001652	0.001589	4e-05	0.001105	0.001072	0.002085	0.003436	0.000755	0.000829	0.005257	0.000632
Beutenbergiaceae	0.001197	0.001011	0.000821	0.000176	0.002394	0.002501	0.00274	0.004199	0.005034	0.002289	0.009921	0.009033
Bifidobacteriaceae	0.106715	0.10277	0.106129	0.033199	0.087083	0.088965	0.799255	1.90387	0.131215	0.165083	0.165817	0.456719
Blastocladiaceae	0.001554	0.001674	0.002107	0.001433	0.00822	0.009648	4e-05	0.000218	7.8e-05	0.000732	0.002904	0.009107
Blattabacteriaceae	0.000846	0.000781	0.000744	0.000186	0.000383	0.000412	0.000348	0.001636	0.000295	0.002621	0.001964	0.000248
Bogoriellaceae	0.001169	0.001309	0.001244	0.000902	0.002313	0.001915	0.002152	0.007272	0.008063	0.003811	0.022174	0.018971
Bolbitiaceae	0.000702	0.00086	0.001018	0.001612	0.013965	0.015832	0.001724	0.000327	0.000286	0.000185	0.000276	0.017397
Boletaceae	1.4e-05	0	0	0	2.2e-05	5.5e-05	0	0	0	0	0	0
Bondarzewiaceae	0.001135	0.001095	0.001053	0.001065	0.004486	0.004425	4e-05	5.5e-05	0.000208	8.8e-05	0.000148	0.005576
Borreliaceae	0.001967	0.001949	0.002208	0.000501	0.000508	0.000696	0.002072	0.001982	0.007646	0.000832	0.001964	0.001846
Botryobasidiaceae	0.001176	0.001112	0.001089	0.001035	0.007623	0.007201	0.006256	0.000109	0.000417	0.000247	0.000254	0.004349
Botryosphaeriaceae	0.002008	0.002011	0.002398	0.002813	0.068861	0.072464	0.000401	0.000382	0.000599	0.000602	0.001717	0.092499
Brachybasidiaceae	0.000268	0.000388	0.000232	0.003861	0.001922	0.002419	0.000882	0.000164	0.000989	0.000767	0.001654	0.001747
Brachyspiraceae	0.032642	0.030364	0.025666	0.004445	0.006732	0.005076	0.065464	0.031014	0.031374	0.02695	0.045832	0.041634
Bradymonadaceae	0.001341	0.001264	0.001303	3e-05	0.000729	0.000962	0.00012	0.000164	0.000182	0.000494	0.000212	0.000892
Bradyrhizobiaceae	0.039355	0.036493	0.037991	0.033335	0.192964	0.205032	0.068993	0.027505	0.028119	0.039158	0.080506	1.21547
Brevibacteriaceae	0.006334	0.00609	0.007236	0.001426	0.007343	0.008796	0.004973	0.013798	0.013174	0.006588	0.023298	0.069774
Brevinemataceae	0.00097	0.001146	0.001178	1e-05	6.6e-05	0.00022	0.000201	0.000164	0.000286	0.000758	0.000615	7.4e-05
Brucellaceae	0.005805	0.004477	0.004779	0.007738	0.008927	0.010234	0.008983	0.001818	0.004157	0.005318	0.017228	0.036244
Bryobacteraceae	0.000784	0.000792	0.000928	1e-05	0.000309	0.00033	0.00016	0	0.000104	0.00082	0.000636	0.000892
Budviciaceae	0.003473	0.003326	0.003809	7e-05	0.002011	0.001631	0.001283	0.000691	0.000547	0.000638	0.001201	0.001698
Bulleribasidiaceae	0	0	0	1e-05	2.2e-05	0	0	0	0	9e-06	0	0
Burkholderiaceae	0.086894	0.085962	0.091412	0.045933	0.238019	0.254022	0.084072	0.061974	0.082492	0.085453	0.170623	0.287644
Caedimonadaceae	0.001238	0.001298	0.000786	1e-05	0.000354	0.000357	0.000602	5.5e-05	0.00013	0.000732	0.001039	0.000558
Caldicoprobacteraceae	0.007366	0.00732	0.007373	1.3e-05	0.000921	0.000797	0.001751	0.002945	0.002482	0.002888	0.002339	0.001251
Caldilineaceae	0.001238	0.001365	0.001071	3e-05	0.00084	0.000852	0.003462	0.003272	0.002552	0.00097	0.009349	0.000892
Caldisericaceae	0.000206	0.000775	5.4e-05	3e-05	0.000199	0.000192	0.000321	0.000545	0.000312	0.000317	2.1e-05	0.000558
Caldisphaeraceae	8.3e-05	0.000135	8.9e-05	0	2.2e-05	0.00011	4e-05	5.5e-05	7.8e-05	2.6e-05	0	0.000149
Calditrichaceae	0.003735	0.002781	0.002856	1e-05	0.000177	0.000247	0.000963	0.000491	0.000599	0.000185	0.002735	0.000892
Calosphaeriaceae	0	0	0	0	0	0	0	0	0	0	0	3.7e-05
Campylobacteraceae	0.448733	0.431135	0.424034	0.027657	0.041571	0.048074	0.146609	0.098714	0.057662	0.05982	0.066367	0.053157
Candidatus_Actinomarinaceae	0.002166	0.001635	0.001375	0	0.000133	0.00022	0	0	5.2e-05	0.000106	0.000163	0.00052
Candidatus_Brocadiaceae	0.009842	0.009814	0.009045	0.000159	0.001797	0.002007	0.051334	0.029978	0.01905	0.003203	0.013228	0.00451
Candidatus_Cryosericaceae	0.002978	0.003118	0.003535	7e-06	0.000346	0.000229	0.000321	0.000382	0.000156	0.001137	0.000325	0.003569
Candidatus_Fermentibacteraceae	0.000433	0.000607	0.000536	1e-05	0.000243	0.000247	0.001083	0.000382	0.000391	0.000141	0.001611	0.000372
Candidatus_Methanomethyliaceae	6.2e-05	0.000169	8.9e-05	0	0	0.000137	0	0	5.2e-05	8.8e-05	0.000466	3.7e-05
Candidatus_Methanoperedenaceae	0.002902	0.003225	0.00338	3.3e-05	0.000633	0.000733	0.000495	0.000854	0.000581	0.001657	0.001738	0.010136
Candidatus_Midichloriaceae	0.000227	0.000354	0.000268	0.000119	0.000155	0.000192	0.000241	0.000327	0.000417	0.000159	0.000254	0.000409
Candidatus_Nanopelagicaceae	0.00088	0.000961	0.000946	1e-05	0.00039	0.000403	0.001364	0.000218	0.000833	0.001281	0.005498	0.003792
Candidatus_Nitrosocaldaceae	2.8e-05	0	8.3e-05	0	2.9e-05	0	0	0	3.5e-05	0	0	2.5e-05
Candidatus_Paracaedibacteraceae	0.000908	0.000888	0.000714	0.0001	0.000552	0.000559	0.000602	0.000218	0.000208	0.000367	0.004402	0.001041
Candidatus_Parilichlamydiaceae	0.000206	0.000388	0.000268	0	4.4e-05	0.000238	0.000187	5.5e-05	0.000182	0.000244	0.000784	0.000471
Candidatus_Sumerlaeaceae	0	6.7e-05	7.1e-05	0	2.2e-05	2.7e-05	0	5.5e-05	2.6e-05	1.8e-05	0	7.4e-05
Candidatus_Termititenacaceae	0.005378	0.006533	0.005552	0.000109	0.003955	0.004654	0.002807	0.003254	0.00158	0.00206	0.008119	0.005427
Candidatus_Thermochlorobacteriaceae	0.001135	0.000983	0.001	4e-05	0.00042	0.000275	0.000922	5.5e-05	0.000469	0.000582	0.002819	0.000446
Cantharellaceae	0	0	0	0	0.00011	0.00011	0.001724	0.002836	0.000495	0	0	3.7e-05
Capsulimonadaceae	0.001733	0.001382	0.001482	0	0.000331	0.000495	0.001123	0.001145	0.002031	0.000423	0.001145	0.000781
Cardiobacteriaceae	0.007861	0.007691	0.007909	0.000129	0.004552	0.005946	0.009826	0.0026	0.009963	0.011976	0.018747	0.002887
Carnobacteriaceae	0.113084	0.108607	0.107932	0.129069	0.060177	0.057163	0.158279	0.332574	0.208109	0.153964	0.326915	0.265092
Catabacteriaceae	0.011245	0.010264	0.011569	2e-05	0.001657	0.001429	0.003208	0.001473	0.002265	0.007069	0.013122	0.006208
Catalimonadaceae	0.002332	0.001567	0.002517	2e-05	0.000398	0.00077	0.000201	0.000218	0.00013	0.000705	6.4e-05	0.000743
Catenariaceae	0.000928	0.00064	0.000696	0.002617	0.006983	0.005965	0.000561	0.000709	0.001015	0.000309	0.000276	0.006208
Catenulisporaceae	0.00077	0.000455	0.000536	0.001025	0.000368	0.000513	0.000361	0.000454	0.000911	0.000159	0.000954	0.004498
Caulobacteraceae	0.028385	0.027605	0.027577	0.00341	0.023835	0.024756	0.033862	0.014634	0.013634	0.022175	0.027481	0.030816
Caulochytriaceae	0.001547	0.001264	0.0015	0.001413	0.009391	0.009758	0.00016	0.000109	0.000521	0.00022	0.000191	0.013419
Cellulomonadaceae	0.019698	0.019903	0.020674	0.00136	0.015939	0.016675	0.010106	0.023215	0.024361	0.011779	0.044143	0.074891
Cellvibrionaceae	0.012352	0.01041	0.01167	0.000325	0.005988	0.006588	0.003823	0.003745	0.003914	0.005827	0.005893	0.009851
Ceraceosoraceae	0.001644	0.00141	0.001678	0.00267	0.008677	0.00984	0.000361	0	0.00026	0.000699	0.000127	0.009368
Ceratobasidiaceae	6.2e-05	8.4e-05	5.4e-05	3e-05	0.001996	0.001237	4e-05	5.5e-05	5.2e-05	5.3e-05	2.1e-05	0.000483
Ceratocystidaceae	0.000316	0.000157	0.000315	0.002687	0.006084	0.006377	0.00016	0.000564	0.000286	0.000832	0.000148	0.008228
Chaetomiaceae	0.003157	0.003073	0.002928	0.007175	0.008655	0.008649	0.000241	0.000273	0.000573	0.00082	0.000721	0.008438
Chaetosphaeriaceae	0	0	0	7e-06	0	0	0	0	0	0	0	0
Chelatococcaceae	0.002359	0.002663	0.002255	2e-05	0.000516	0.00076	0.000254	0.000273	0.000269	0.000958	0.000523	0.001846
Chitinispirillaceae	0.001176	0.001483	0.001446	3e-05	0.000575	0.000495	0.000401	0	0.000234	0.001014	0.001039	0.000781
Chitinivibrionaceae	0.000598	0.000657	1.8e-05	0	0.000331	0.000165	8e-05	0.000109	0.00026	0.000335	0.00106	0.000558
Chitinophagaceae	0.105422	0.10627	0.10551	0.004286	0.03095	0.032059	0.033728	0.024742	0.02437	0.029935	0.047712	0.061781
Chlamydiaceae	0.215921	0.218466	0.209675	0.048242	0.143762	0.061707	1.18705	0.823726	0.551537	0.847336	0.525138	0.566305
Chlorobiaceae	0.011575	0.012505	0.012116	0.000567	0.003388	0.003472	0.008302	0.001836	0.005051	0.009949	0.015306	0.004907
Chloroflexaceae	0.001603	0.001843	0.001279	0.026221	0.002202	0.003014	0.002273	0.000964	0.001302	0.000773	0.006303	0.00114
Choanephoraceae	0.000619	0.000708	0.000643	0.00201	0.007226	0.006899	4e-05	5.5e-05	7.8e-05	0.001719	0.000106	0.009033
Christensenellaceae	0.05844	0.055919	0.055243	0.007715	0.012536	0.011416	0.016978	0.017452	0.01189	0.024602	0.021291	0.03835
Chromatiaceae	0.022325	0.020505	0.022863	0.001403	0.013074	0.013881	0.082121	0.041249	0.027616	0.009914	0.029601	0.026269
Chromobacteriaceae	0.021122	0.019342	0.019555	0.000371	0.010246	0.010353	0.005267	0.005745	0.005919	0.014879	0.013228	0.014659
Chrysiogenaceae	0.001547	0.001045	0.001821	0.0001	0.000442	0.000825	0.004171	5.5e-05	0.001797	0.000549	0.006656	0.001152
Chthoniobacteraceae	0.000227	0.000169	0.000179	2e-05	0.000243	0.000137	0.00016	0.000273	0.000208	0.000256	0.000191	0.000297
Chthonomonadaceae	0.002971	0.003404	0.002589	2e-05	0.000287	0.00055	0.000762	0.000273	0.000755	0.000679	0.0007	0.000483
Chytriomycetaceae	0.001197	0.000961	0.001285	0.002697	0.01149	0.012039	0.00016	0.000382	0.000417	0.000273	0.000148	0.012118
Cladoniaceae	0	0	1.8e-05	0.000169	0.000199	0.000412	0	0	0	0.000203	0	0.000223
Cladosporiaceae	0.00075	0.000944	0.000797	0.002023	0.00397	0.004407	0.000321	0.000273	7.8e-05	0.000235	0.004289	0.008252
Clavariaceae	0	0	0	0	2.2e-05	0.00011	0	0	0	0	2.1e-05	0.000112
Clavicipitaceae	0.00544	0.005938	0.006373	0.004909	0.023069	0.022594	0.000628	0.001073	0.001154	0.002295	0.002056	0.029367
Clostridiaceae	8.26109	8.31784	8.78844	76.5813	52.0775	51.2169	3.08788	7.12628	3.95968	2.28561	2.36881	2.72774
Clostridiales_Family_XII._Incertae_Sedis	0.012029	0.013078	0.013544	6e-05	0.002055	0.001952	0.001765	0.011617	0.003541	0.004578	0.010303	0.003308
Clostridiales_Family_XIII._Incertae_Sedis	0.5502	0.54895	0.549486	0.001357	0.018871	0.020303	0.045599	0.079117	0.157598	1.34537	0.181384	0.29462
Clostridiales_Family_XVI._Incertae_Sedis	0.012174	0.011831	0.013056	0.000136	0.000935	0.001631	0.001898	0.002436	0.005129	0.021634	0.004572	0.001487
Clostridiales_Family_XVII._Incertae_Sedis	0.004773	0.004871	0.004535	0.0001	0.002607	0.001704	0.005361	0.005981	0.005962	0.004119	0.012521	0.006084
Cohaesibacteraceae	0.003886	0.003663	0.004118	2e-05	0.001878	0.001805	0.001658	0.000854	0.002239	0.003344	0.002183	0.002404
Collemataceae	0	0	0	0	0.000597	0.00033	0	0	0	0	0	0
Colwelliaceae	0.012449	0.011836	0.012533	0.001678	0.005664	0.005974	0.002433	0.005272	0.002673	0.005063	0.004049	0.00679
Comamonadaceae	0.069087	0.067665	0.072197	0.00666	0.083415	0.088892	0.04493	0.022397	0.045329	0.054428	0.081983	0.095906
Conexibacteraceae	0.000351	0.001028	0.000946	0.000139	0.000994	0.000357	0.001123	0.000818	0.000859	0.000547	0.003074	0.00119
Coniochaetaceae	0.002111	0.001938	0.002446	0.001864	0.003108	0.003033	0.000241	0.000436	0.000547	0.001014	0.000212	0.005762
Coniophoraceae	0.000578	0.000742	0.000571	0.002159	0.004397	0.004975	0.00393	0.000491	0.001823	0.000502	0.016111	0.002676
Coniothyriaceae	0	0	0	0	2.2e-05	8.2e-05	0	0	0	0	0	0
Coprothermobacteraceae	0.00196	0.001455	0.001964	2e-05	0.000331	0.000357	0.000628	0.000709	0.002942	0.001275	0.001039	0.000632
Cordycipitaceae	0.002717	0.002298	0.001833	0.001944	0.009428	0.008393	0.000468	0.000927	0.000903	0.000832	0.00142	0.009045
Coriobacteriaceae	0.135334	0.097697	0.104034	0.003761	0.022922	0.025553	0.131636	0.089624	1.79004	2.6363	0.336023	0.393884
Cortinariaceae	0.001857	0.001736	0.001785	0.046749	0.010813	0.011434	0.000963	0.001309	0.000755	0.0003	0.000297	0.010223
Corynebacteriaceae	0.026699	0.026931	0.027422	0.040981	0.089109	0.086464	0.071961	0.166051	0.155194	0.299981	0.57509	2.42744
Corynesporascaceae	0.000825	0.000843	0.000607	0.000498	0.002939	0.003216	8e-05	0.000164	0.000286	0.000899	8.5e-05	3.7e-05
Coxiellaceae	0.004526	0.004163	0.004356	0.001267	0.00162	0.001869	0.004157	0.005127	0.001831	0.002615	0.017708	0.00316
Crenotrichaceae	0.001733	0.001129	0.001303	1e-05	0.000354	0.000825	0.000722	0.000327	0.000391	0.000591	0.00089	0.001561
Criblamydiaceae	0.002084	0.002292	0.001839	0.000119	0.000575	0.000467	0.001163	0.000109	0.000208	0.000732	0.002925	0.00026
Crocinitomicaceae	0.024072	0.023841	0.022923	0.002458	0.079534	0.083807	0.003917	0.001291	0.001996	0.004146	0.010833	0.074296
Cryomorphaceae	0.007387	0.006949	0.006986	0.000362	0.001805	0.001383	0.001043	0.001473	0.00118	0.001872	0.001929	0.001524
Cryphonectriaceae	0	0	0	1e-05	5.9e-05	5.5e-05	0	0	0	1.8e-05	0	8.7e-05
Cryptobasidiaceae	0.000289	0.000236	0.000125	0.002508	0.003845	0.00481	0.000481	0.000382	0.00026	0.000106	0.00017	0.004461
Cryptococcaceae	0.003102	0.003556	0.00407	0.003609	0.007483	0.009098	0.002446	0.000618	0.001849	0.001501	0.003314	0.011102
Cryptosporangiaceae	0.000798	0.000764	0.000637	0.000126	0.000832	0.00066	0.000281	0.001382	0.002178	0.000344	0.001385	0.002404
Cucurbitariaceae	0.000578	0.000725	0.00075	0.001463	0.002165	0.002584	0	0.000273	0.00013	4.4e-05	4.2e-05	0.001896
Cuniculiplasmataceae	2.1e-05	1.7e-05	3.6e-05	0	0.000133	0.00011	0	0	0	0	0	3.7e-05
Cuniculitremaceae	0.000392	0.000371	0.000357	0.001085	0.00179	0.001292	0.00016	0	0.000234	0.000317	6.4e-05	0.002491
Cunninghamellaceae	0.002744	0.002663	0.00244	0.006836	0.043987	0.048404	0.000682	0.000927	0.000738	0.001325	0.0007	0.069191
Cyclobacteriaceae	0.038467	0.039515	0.034462	0.00131	0.009376	0.009428	0.019116	0.016543	0.008661	0.010827	0.039748	0.044484
Cyphellophoraceae	0.00066	0.00059	0.000625	0.000856	0.001083	0.000715	0.000281	0.000164	7.8e-05	0.000159	0.000509	0.001301
Cystobasidiaceae	0	0	0	0	4.4e-05	8.2e-05	0	0	0	0	0	3.7e-05
Cytophagaceae	0.097506	0.100669	0.102672	0.004959	0.119713	0.128509	0.036789	0.032232	0.034351	0.02536	0.045267	0.070393
Dacrymycetaceae	0.002978	0.003107	0.003136	0.001539	0.018156	0.016391	0.000455	0.000345	0.000608	0.00248	0.000367	0.023047
Dacryobolaceae	0.000289	0.000118	7.1e-05	3e-05	0.000619	0.000412	4e-05	5.5e-05	5.2e-05	2.6e-05	4.2e-05	0.00145
Debaryomycetaceae	0.004636	0.004258	0.004439	0.252553	0.097307	0.09296	0.007419	0.002127	0.001675	0.00243	0.002819	0.089698
Deferribacteraceae	0.01031	0.00928	0.008534	0.000448	0.002011	0.001448	0.006096	0.004618	0.006848	0.004728	0.018712	0.003048
Defluviitaleaceae	0.034815	0.034605	0.034194	0.001592	0.00263	0.003051	0.008676	0.063919	0.015726	0.014618	0.025523	0.009665
Dehalococcoidaceae	0.000138	0.000213	0.000143	6e-05	0.012757	0.00088	0.001618	0.00369	0.001449	0.000408	0.004113	0.001821
Deinococcaceae	0.022463	0.02251	0.022554	0.000786	0.0104	0.013313	0.015012	0.012307	0.006778	0.011157	0.030173	0.018723
Demequinaceae	0.005406	0.005679	0.005647	0.000982	0.012787	0.013936	0.011122	0.007163	0.010102	0.006499	0.027862	0.038325
Dermabacteraceae	0.004904	0.005309	0.005534	0.002315	0.029602	0.030272	0.007005	0.021088	0.018703	0.013475	0.036589	0.163288
Dermacoccaceae	0.003742	0.003539	0.00388	0.00139	0.003992	0.004389	0.004425	0.021288	0.027824	0.016075	0.019355	0.022304
Dermateaceae	0.001644	0.001803	0.00191	0.00132	0.004736	0.003491	0.00012	0.000218	0.00026	0.001631	0.000488	0.012168
Dermatophilaceae	0.002435	0.002814	0.003142	0.008737	0.004279	0.003408	0.01925	0.185539	0.26834	0.005233	0.03478	0.106773
Desulfarculaceae	0.004759	0.004421	0.004344	0.000229	0.002165	0.001539	0.005534	0.000218	0.002187	0.002013	0.021948	0.00166
Desulfobacteraceae	0.07397	0.075429	0.074351	0.010803	0.023828	0.023813	0.036081	0.062646	0.025542	0.035212	0.120346	0.110156
Desulfobulbaceae	0.045572	0.043532	0.045644	0.003022	0.036879	0.03576	0.018996	0.004781	0.020595	0.012705	0.054297	0.058795
Desulfohalobiaceae	0.027353	0.029167	0.028374	0.000146	0.005811	0.006157	0.008983	0.004309	0.015223	0.021199	0.023616	0.002899
Desulfomicrobiaceae	0.012256	0.015016	0.011408	6e-05	0.001274	0.000999	0.001203	0.000109	0.000885	0.002351	0.002275	0.001846
Desulfonatronaceae	0.008941	0.008477	0.008653	5e-05	0.001274	0.000889	0.004318	0.001127	0.002135	0.001566	0.015327	0.002106
Desulfovibrionaceae	1.22733	1.17776	1.24566	0.00137	0.020955	0.023318	0.191258	0.042176	0.03166	0.105892	0.128013	0.041696
Desulfurellaceae	0.004911	0.005573	0.005207	0.000534	0.000862	0.000944	0.001283	0.000782	0.000564	0.002215	0.004318	0.001512
Desulfurobacteriaceae	0.004615	0.005022	0.004499	0.000163	0.000545	0.000596	0.018261	0.011089	0.010215	0.003397	0.05528	0.071075
Desulfurococcaceae	0.000949	0.001185	0.001178	0.000119	0.000523	0.000495	0.000294	0	0.000564	0.002832	0.001293	0.001326
Desulfuromonadaceae	0.026885	0.028352	0.02744	0.050099	0.024527	0.022676	0.008302	0.006526	0.006119	0.016281	0.024895	0.013469
Diaporthaceae	0.001403	0.000977	0.001553	0.001187	0.015777	0.017427	0.000628	0.000164	0.000599	0.001434	0.001929	0.004225
Diatrypaceae	0.000454	0.000522	0.000536	0.00195	0.001856	0.001787	0.00016	5.5e-05	0.000104	8.8e-05	0.000106	0.001747
Dictyoglomaceae	0.004305	0.003393	0.003648	0.0001	0.000626	0.000385	0.003168	0.006472	0.002048	0.002956	0.010345	0.000756
Didymellaceae	0.000805	0.00091	0.000714	0.000949	0.010761	0.01203	0.000241	0	0.00026	0.000373	2.1e-05	0.002664
Didymosphaeriaceae	0.000763	0.00091	0.000928	0.001304	0.003609	0.003958	8e-05	0	0.000182	0.001357	8.5e-05	0.003432
Dietziaceae	0.002318	0.001775	0.002011	0.066711	0.002335	0.003482	0.001711	0.141781	0.027468	0.010892	0.023326	0.647168
Dimargaritaceae	0.000619	0.000337	0.000553	0.001045	0.003116	0.003491	0.00016	0.000436	0.00026	0.000106	0.00017	0.003606
Dipodascaceae	0.000949	0.00064	0.000857	0.018041	0.239396	0.24027	0.001043	0.000509	0.001458	0.001387	0.003137	0.331186
Diversisporaceae	0.001733	0.001011	0.001446	0.00809	0.022097	0.025837	0.003489	0.000654	0.00276	0.000785	0.015157	0.018921
Dysgonamonadaceae	0.136923	0.136027	0.135283	0.001755	0.062968	0.070292	0.024143	0.026178	0.006162	0.018341	0.009539	0.022762
Ectothiorhodospiraceae	0.023907	0.023858	0.024845	0.001479	0.020977	0.021769	0.017205	0.02856	0.016559	0.008785	0.03714	0.068175
Eggerthellaceae	0.139467	0.145139	0.145447	0.004581	0.037704	0.041294	0.046641	0.034777	0.09577	0.201702	0.134726	0.129672
Elaphomycetaceae	0.000289	0.000522	0.000625	0.001592	0.00084	0.00077	0.00012	5.5e-05	7.8e-05	5.3e-05	2.1e-05	0.001636
Elsinoaceae	0.00099	0.001022	0.001065	0.001446	0.002932	0.003399	4e-05	0.000273	0.000417	0.000899	4.9e-05	0.003841
Elusimicrobiaceae	0.01487	0.011342	0.014413	3e-05	0.000508	0.000357	0.003409	0.001309	0.008462	0.007951	0.008374	0.001747
Emcibacteraceae	0.000248	0.000253	0.000268	2e-05	4.4e-05	0.00011	0.00012	0.000327	7.8e-05	0.000229	0.00017	0.000297
Endogonaceae	0.001898	0.002331	0.001988	0.004624	0.012463	0.012204	0.001203	0.006708	0.001354	0.000635	0.000424	0.013742
Endomicrobiaceae	0.002992	0.002741	0.002993	2e-05	0.000243	0.000275	0.002045	0.000145	0.000764	0.00094	0.000339	0.000545
Endozoicomonadaceae	0.006892	0.006904	0.007207	0.000368	0.002961	0.003353	0.005842	0.002345	0.003758	0.001839	0.012041	0.005799
Enterobacteriaceae	0.14869	0.12914	0.154296	0.010369	1.47621	1.52027	0.081653	0.081044	0.476379	0.045293	0.060424	2.07943
Enterococcaceae	0.131565	0.124016	0.137568	0.069507	0.130378	0.125696	0.447165	0.665475	0.329924	0.23199	0.834988	1.7005
Entomophthoraceae	0	0	0	0	2.2e-05	2.7e-05	0	0	0	0	0	3.7e-05
Entomoplasmataceae	0.006355	0.005606	0.005528	8.3e-05	0.001053	0.001154	0.003623	0.008853	0.002534	0.004131	0.020139	0.003259
Erwiniaceae	0.017758	0.017741	0.018246	0.001954	0.041792	0.042861	0.014304	0.018452	0.045407	0.024132	0.025149	0.020606
Erysipelotrichaceae	1.47615	1.49964	1.50706	0.034622	0.121576	0.124661	0.727308	0.66233	0.731318	1.43865	2.41434	0.658109
Erysiphaceae	0.001142	0.001511	0.001166	0.007324	0.162846	0.173239	0.00131	0.001363	0.005789	0.001072	0.000403	0.036417
Erythrobacteraceae	0.014753	0.014662	0.014996	0.001668	0.018156	0.018224	0.009625	0.005636	0.005181	0.008865	0.012387	0.021226
Eubacteriaceae	3.63174	3.44452	3.36702	0.057864	0.122048	0.119136	0.218235	0.460684	0.265215	4.87254	0.563416	0.780061
Euzebyaceae	0.0013	0.001803	0.001833	0.00332	0.004235	0.003198	0.001377	0.005381	0.00368	0.001569	0.009462	0.003916
Exidiaceae	0.001857	0.001163	0.001268	0.000498	0.004618	0.00547	0.000401	0.000218	0.000677	0.000732	0.000148	0.006282
Falcocladiaceae	0	0	0	0	0.000133	0	0	0	0	0	0	7.4e-05
Fastidiosibacteraceae	0.002393	0.002331	0.002404	2e-05	0.000928	0.00066	0.002994	0.000236	0.001797	0.008876	0.009292	0.000768
Ferrimonadaceae	0.004684	0.004893	0.005267	0.000149	0.001812	0.00186	0.002567	0.002	0.001284	0.002524	0.006042	0.002875
Ferroplasmaceae	0.000688	0.00073	0.000559	0.000199	0.000331	0.000431	0.000307	0.000145	0.000226	0.000206	0.000629	0.000855
Ferrovaceae	0.002222	0.0025	0.001845	1e-05	0.000339	0.000577	0.000107	0	7.8e-05	8.2e-05	0.000488	0.000322
Fervidicoccaceae	0.000213	0.00032	0.000214	0.000269	2.2e-05	0.000247	4e-05	0	5.2e-05	1.8e-05	8.5e-05	3.7e-05
Fervidobacteriaceae	0.009423	0.008769	0.008617	0.000299	0.001657	0.001429	0.002593	0.003745	0.002135	0.004131	0.008663	0.001859
Fibrobacteraceae	0.113476	0.112382	0.112782	0.001231	0.007734	0.008228	0.068498	0.046176	0.031001	0.055962	0.044023	0.087109
Filobasidiaceae	0	0	0	0.000109	0.00084	0.000742	0	0	0	0	0	7.4e-05
Filoviridae	0	0	3.6e-05	0	0	5.5e-05	4e-05	0	0	0	0	7.4e-05
Fimbriimonadaceae	0.00033	0.000775	0.000214	3e-05	4.4e-05	2.7e-05	0.000201	5.5e-05	0.000391	0.000564	0.002692	0.000186
Fistulinaceae	0.000722	0.000944	0.000607	0.001005	0.006894	0.005937	0.000481	0.000109	0.00026	0.000652	4.2e-05	0.00316
Flammeovirgaceae	0.035984	0.037779	0.039336	0.001801	0.012006	0.011984	0.016871	0.009908	0.010571	0.009079	0.037812	0.009566
Flavobacteriaceae	0.447543	0.434439	0.433448	0.041051	0.426924	0.453868	0.286279	0.280653	0.181074	0.328132	0.279309	0.524027
Fomitopsidaceae	0.003239	0.003135	0.003803	0.001386	0.007078	0.007999	0.000441	0.000545	0.00151	0.00045	0.000127	0.006146
Francisellaceae	0.005571	0.004685	0.004558	0.000441	0.020749	0.022933	0.003195	0.0026	0.002109	0.002882	0.01043	0.155036
Frankiaceae	0.013405	0.012022	0.014955	0.000979	0.020823	0.021522	0.003262	0.007872	0.007377	0.007854	0.008819	0.04488
Fusobacteriaceae	0.806824	0.821312	0.780079	0.01684	0.348915	0.344902	0.150058	0.100532	0.129609	0.172079	0.158292	0.120329
Gaiellaceae	0.000805	0.00064	0.000589	0.0001	0.000287	0.00033	0.000241	0.000545	0.000365	0.000458	0.000572	0.001078
Gallionellaceae	0.008391	0.009865	0.00876	0.001184	0.005966	0.007238	0.000989	0.003218	0.000955	0.00188	0.000756	0.011053
Gelatoporiaceae	0.002373	0.001685	0.001928	0.001479	0.005031	0.005259	0.000361	0.001418	0.000651	0.000423	0.000297	0.009764
Geminicoccaceae	0.000805	0.000556	0.000964	0	0.000508	0.00066	0.001724	0.000218	0.000443	0.000961	0.003031	0.001115
Gemmataceae	0.004601	0.004342	0.004594	0.000375	0.003653	0.004453	0.002206	0.008508	0.004253	0.002412	0.002721	0.010334
Gemmatimonadaceae	0.005688	0.005421	0.005677	7e-05	0.004486	0.003628	0.001484	0.000854	0.000963	0.005703	0.002756	0.004473
Geobacteraceae	0.032793	0.032689	0.03051	0.000945	0.005988	0.006578	0.02425	0.009726	0.016134	0.018405	0.064409	0.010495
Geodermatophilaceae	0.010633	0.010662	0.011057	0.0055	0.044061	0.043062	0.030145	0.015162	0.016655	0.014086	0.01744	0.070678
Gigasporaceae	0.001486	0.001921	0.001714	0.002936	0.011792	0.014156	0.003048	0.001691	0.000937	0.001948	0.001887	0.010854
Glaziellaceae	0	0	0	1e-05	0	0	0	0	0	0	0	0
Gloeobacteraceae	0.001238	0.001112	0.000857	4.6e-05	0.002541	0.002859	0.000201	5.5e-05	0.000156	0.001375	9.9e-05	0.001549
Gloeophyllaceae	0.001018	0.001118	0.001357	0.002554	0.052671	0.051308	0.00016	0.000218	0.000417	0.001234	0.00017	0.080504
Glomeraceae	0.006025	0.005146	0.005826	0.051353	0.219539	0.234067	0.020253	0.050993	0.033439	0.015085	0.029304	0.272775
Glomerellaceae	0.005929	0.00555	0.006344	0.032589	0.021692	0.020505	0.002393	0.006181	0.003836	0.002362	0.0013	0.022614
Glycomycetaceae	0.005213	0.004713	0.005576	0.000375	0.006666	0.006798	0.005708	0.004254	0.007646	0.004152	0.012521	0.010074
Gnomoniaceae	0	0	0	0	8.8e-05	0	0	0	0	0	0	7.4e-05
Gonapodyaceae	0.00196	0.001416	0.001571	0.001712	0.014915	0.016574	0.000401	0.000545	0.000521	0.000881	0.000254	0.017323
Gordoniaceae	0.009952	0.011005	0.010587	0.001619	0.007211	0.007669	0.009211	0.014962	0.016177	0.008809	0.026103	0.043418
Gottschalkiaceae	0.010956	0.011202	0.010027	0.000259	0.001989	0.002666	0.010949	0.067809	0.041632	0.005997	0.017765	0.005725
Gracilibacteraceae	0.006376	0.006488	0.006641	6e-05	0.000376	0.000275	0.002045	0.0018	0.001797	0.003164	0.004494	0.001636
Granulosicoccaceae	0.002909	0.002983	0.002249	0	0.000619	0.000687	0.000842	0.000654	0.000312	0.000291	0.000636	0.000818
Grifolaceae	0.00099	0.001045	0.001214	0.004906	0.00537	0.004948	0.000201	0	7.8e-05	0.000256	0.000106	0.004795
Hafniaceae	0.001341	0.001438	0.002595	0.000232	0.001333	0.004251	0.000561	0.004836	0.000564	0.002492	0.001477	0.001983
Hahellaceae	0.002675	0.002534	0.003321	4e-05	0.001245	0.001329	0.001364	0.001745	0.001328	0.001205	0.00313	0.00109
Halanaerobiaceae	0.024808	0.025134	0.022655	0.003639	0.004294	0.004902	0.085837	0.079826	0.057671	0.023195	0.073864	0.051695
Halieaceae	0.005764	0.00523	0.005612	0.002763	0.002762	0.002813	0.001671	0.001054	0.001979	0.002421	0.008232	0.003432
Haliscomenobacteraceae	0.005344	0.004921	0.004856	3e-05	0.000818	0.000385	0.001364	0.000436	0.000625	0.002213	0.00424	0.001041
Haloarculaceae	0.00348	0.002871	0.004017	8.6e-05	0.002173	0.002364	0.002192	0.000291	0.001284	0.000949	0.003667	0.00337
Halobacteriaceae	0.002462	0.002522	0.003005	8e-05	0.002534	0.001961	0.001457	0.002563	0.00138	0.001469	0.002572	0.004944
Halobacteriovoraceae	0.001726	0.002489	0.001916	5.3e-05	0.000943	0.001411	0.003155	0.011708	0.008045	0.001105	0.001533	0.001735
Halobacteroidaceae	0.013026	0.018561	0.018115	0.00071	0.00176	0.002089	0.044115	0.03934	0.01793	0.01041	0.032378	0.007992
Halococcaceae	0.00055	0.000629	0.000881	1.7e-05	0.000398	0.000476	0.000401	0.000109	0.000104	0.001046	0.000862	0.001152
Haloferacaceae	0.004663	0.004646	0.004231	0.000206	0.002512	0.002465	0.00119	0.009126	0.004192	0.00193	0.003159	0.004188
Halomonadaceae	0.049719	0.047571	0.04906	0.067308	0.488817	0.508365	0.040506	0.158342	0.064345	0.02229	0.052813	0.089103
Halorubraceae	0.003845	0.003494	0.003993	0.000527	0.006062	0.006615	0.001457	0.000691	0.001406	0.002398	0.000721	0.01192
Halothiobacillaceae	0.001616	0.00214	0.00147	4e-05	0.000398	0.000339	0.0027	0.000145	0.001059	0.001125	0.008762	0.00088
Hantaviridae	0.000309	0.000539	0.00025	0	4.4e-05	2.7e-05	0	0	5.2e-05	0	0	0
Harpellaceae	0.000144	8.4e-05	0.000143	0.000408	0.000575	0.00033	0	5.5e-05	2.6e-05	0	2.1e-05	0.000297
Helicobacteraceae	0.932755	0.919066	0.894104	0.003148	0.011999	0.011874	0.254409	0.066718	0.078161	0.040751	0.130889	0.022143
Heliobacteriaceae	0.005715	0.005696	0.005659	2e-05	0.000707	0.000715	0.002874	0.000982	0.002994	0.00216	0.012006	0.001338
Helotiaceae	6.2e-05	6.7e-05	5.4e-05	3e-05	8.8e-05	5.5e-05	0	5.5e-05	7.8e-05	0.000115	0.000127	3.7e-05
Hericiaceae	2.1e-05	0	0	0	4.4e-05	0	0	0	2.6e-05	0	0	0
Herpetosiphonaceae	0.002875	0.002904	0.002987	6e-05	0.000309	0.000467	0.002406	0.0002	0.001094	0.000796	0.008642	0.002416
Herpotrichiellaceae	0.008969	0.00787	0.008831	0.016157	0.029919	0.031326	0.002045	0.003345	0.00348	0.007049	0.003462	0.04286
Holophagaceae	0.001692	0.001657	0.001791	3e-05	0.000641	0.00055	0.001604	0.000382	0.000547	0.003059	0.003752	0.002007
Holosporaceae	0.000426	0.000438	0.000428	1e-05	0.000192	7.3e-05	0.000307	0.000727	0.000642	0.000167	0.000254	0.000124
Hungateiclostridiaceae	0.129398	0.130364	0.115359	0.00337	0.013324	0.014953	0.119752	0.245458	0.11653	0.072766	0.077694	0.030469
Hyaloscyphaceae	0.001953	0.002219	0.002583	0.009145	0.00509	0.005277	0.000428	0.000218	0.000729	0.001795	0.000212	0.003866
Hydnodontaceae	0.001162	0.000972	0.000869	0.040261	0.006047	0.006808	0.000227	0.0002	0.000338	0.000787	1.4e-05	0.004374
Hydrogenimonaceae	0.00553	0.005545	0.005499	1e-05	0.000273	8.2e-05	0.000561	0.000654	0.000625	0.000356	0.001159	0.000322
Hydrogenophilaceae	0.001431	0.001483	0.001274	3.6e-05	0.000773	0.000852	0.000829	0.000109	0.000512	0.00045	0.002092	0.000545
Hydrogenothermaceae	0.005502	0.005191	0.005749	0.000299	0.001024	0.001063	0.003409	0.000982	0.001979	0.003711	0.010423	0.002106
Hymenobacteraceae	0.05463	0.053003	0.054546	0.000969	0.018878	0.018251	0.01028	0.014853	0.008957	0.018038	0.022195	0.023716
Hymenochaetaceae	0.001465	0.001365	0.00166	0.00277	0.01244	0.013212	0.001136	0.000654	0.001146	0.001393	0.000685	0.014659
Hyphomicrobiaceae	0.028137	0.029004	0.031683	0.002557	0.019526	0.022154	0.012218	0.021179	0.020334	0.016583	0.014239	0.027768
Hyphomonadaceae	0.014932	0.015072	0.015014	0.000517	0.007587	0.007788	0.010815	0.004727	0.010727	0.004069	0.008741	0.010892
Hypocreaceae	0.008116	0.007466	0.007629	0.010445	0.01809	0.018902	0.001738	0.000945	0.007611	0.003112	0.001208	0.023766
Hypoxylaceae	0.001169	0.001095	0.001047	0.003854	0.009325	0.011352	0.001123	5.5e-05	0.00033	0.00243	0.000516	0.015724
Ichthyobacteriaceae	0.000949	0.001163	0.00116	0	0.000354	0.000577	0.000281	0.000764	0.000104	0.000203	6.4e-05	0.001115
Icmadophilaceae	0	0	0	0	0.00011	5.5e-05	0	0	0	0	0	0
Idiomarinaceae	0.011967	0.011325	0.011331	0.023978	0.005495	0.005635	0.005187	0.053811	0.01859	0.00578	0.01226	0.006394
Ignavibacteriaceae	0.001609	0.001264	0.001607	1e-05	0.000199	2.7e-05	0.002085	0.002072	0.000651	0.000264	0.006042	0.000409
Ilumatobacteraceae	0.000578	0.000719	0.000571	0.000232	0.000442	0.000724	0.000561	0.000964	0.002317	0.000461	0.000798	0.001784
Immundisolibacteraceae	0.000227	0.000152	0.000518	0.000139	0.000199	0.000137	0.000241	0	0.00013	0.000458	0.000276	0.00026
Incrustoporiaceae	0	0	0	1e-05	0	0	0	0	0	0	0	0
Intrasporangiaceae	0.019712	0.018252	0.02178	0.005781	0.02178	0.021366	0.021336	0.077608	0.100856	0.015361	0.060007	0.058969
Irpicaceae	0	0	0	1e-05	0	0	0	0	0	0	0	0
Isosphaeraceae	0.004532	0.004842	0.005725	0.000179	0.004169	0.003637	0.001711	0.001963	0.002638	0.003353	0.001053	0.008872
Jaapiaceae	0.002332	0.002528	0.002249	0.003144	0.005723	0.00591	0.00016	0.000273	0.000156	0.000696	0.00017	0.00565
Jiangellaceae	0.002242	0.002489	0.002642	0.000265	0.007498	0.007211	0.001564	0.0032	0.004148	0.002738	0.006883	0.016616
Jonesiaceae	0.000351	0.000573	0.000393	0.000136	0.000493	0.000247	0.000281	0.001473	0.001458	0.001031	0.002388	0.001177
Juglanconidaceae	0	0	0	1e-05	0.000133	0.000147	0	0	0	0	0	2.5e-05
Kangiellaceae	0.003508	0.003781	0.003696	0.000169	0.002534	0.003225	0.000455	0.001563	0.000859	0.000679	0.000791	0.002156
Kickxellaceae	0.000695	0.000742	0.000803	0.007085	0.021478	0.021265	0.000561	0.000236	0.000312	0.00216	0.000424	0.035339
Kiloniellaceae	0.001788	0.001803	0.001387	2e-05	0.000692	0.000522	0.001537	0.0006	0.000842	0.000978	0.003901	0.001388
Kineosporiaceae	0.004869	0.004387	0.005058	0.00072	0.007159	0.007925	0.003462	0.011689	0.013027	0.003115	0.008875	0.012131
Kiritimatiellaceae	0.002393	0.002241	0.002785	0	0.000464	0.000275	0.000481	0	0.000156	0.000494	0.000975	0.000558
Kofleriaceae	0.001403	0.001112	0.001214	0.000189	0.000177	0.00099	0.000963	0.000218	0.000182	0.000529	0.001124	0.002193
Kordiimonadaceae	0.001217	0.001258	0.001416	2e-05	0.000648	0.000669	0.00016	0.0002	0.001076	0.000353	0.000134	0.000669
Kosmotogaceae	0.00749	0.007449	0.007766	0.000285	0.001304	0.001732	0.003235	0.004254	0.00256	0.01889	0.006762	0.005378
Ktedonobacteraceae	0.001671	0.002809	0.002011	4.6e-05	0.001348	0.00186	0.000481	0.000582	0.000738	0.003526	0.00135	0.01762
Labilitrichaceae	0.001506	0.001365	0.001464	2e-05	0.000751	0.000852	0.000361	0.001418	0.000495	0.001155	0.0007	0.002156
Lachnospiraceae	10.4457	10.5856	10.4642	0.218876	0.441537	0.443909	1.22083	2.32387	1.21627	3.21867	2.16192	1.68172
Lactobacillaceae	0.285916	0.277744	0.272511	1.32854	0.769755	0.742963	46.849	34.8534	18.7669	4.52663	10.0898	27.0377
Laetiporaceae	0.002084	0.001972	0.002124	0.079388	0.012558	0.012552	0.000321	0.000164	0.000469	0.001454	0.000318	0.028772
Lasiosphaeriaceae	0.000722	0.000646	0.000738	0.00068	0.001878	0.002263	0.000521	0.000364	0.000304	9.4e-05	2.1e-05	0.002676
Lecanoraceae	0	0	0	0	0	2.7e-05	0	0	0	0	0	0
Legeriomycetaceae	0.001802	0.001646	0.002184	0.011221	0.110462	0.115077	0.001003	0.0024	0.000894	0.000834	0.002035	0.167303
Legionellaceae	0.022353	0.021965	0.021923	0.002906	0.018112	0.018773	0.048714	0.03685	0.027468	0.022724	0.012967	0.095819
Lentimicrobiaceae	0.004085	0.004247	0.004231	1e-05	0.001945	0.002501	0	0	0.000104	0.001366	0.000254	7.4e-05
Lentisphaeraceae	0.001589	1.7e-05	1.8e-05	1e-05	0.000265	0.000247	0.000281	0.000436	0.00026	9e-06	0.000318	0.000335
Leotiaceae	0.000351	0.000404	0.000446	0.006796	0.001967	0.002007	0.000201	0.001909	0.00138	0.000141	0.000148	0.003754
Leptosphaeriaceae	0.000598	0.000758	0.000661	0.001284	0.00386	0.003381	0.001805	5.5e-05	0.000625	0.001507	0.004855	0.002565
Leptospiraceae	0.015551	0.01473	0.014508	0.000564	0.00836	0.009941	0.014197	0.015089	0.010814	0.013401	0.040617	0.015241
Leptotrichiaceae	0.049953	0.053683	0.050773	0.002401	0.417106	0.424384	0.130085	0.05812	0.113458	0.081387	0.349548	0.04918
Leuconostocaceae	0.020847	0.02174	0.020406	0.106196	0.078444	0.067883	0.702456	0.767152	0.374169	0.118746	0.323155	0.81918
Leucosporidiaceae	0.000846	0.000573	0.000625	0.001831	0.003226	0.0035	4e-05	0.000109	0.00013	0.000212	4.2e-05	0.003978
Lewinellaceae	0.012985	0.011533	0.013628	0.001005	0.004751	0.005525	0.002794	0.002509	0.001727	0.004172	0.007356	0.005452
Lichtheimiaceae	0.000667	0.001051	0.000928	0.01351	0.030899	0.032059	0.000348	0.000745	0.000677	0.000247	0.000742	0.035859
Limnochordaceae	0.001217	0.001095	0.001285	4e-05	0.000442	0.000605	0.00016	0.000218	0.000312	0.002071	0.000806	0.00119
Lindgomycetaceae	0.0013	0.001466	0.001303	0.001642	0.002409	0.003353	4e-05	0.000436	0.000104	0.002071	0.003837	0.001933
Lipomycetaceae	0.000371	0.000472	0.000714	0.000199	0.068588	0.071713	0.000481	0.001254	0.000547	0.000335	0.000996	0.083602
Listeriaceae	0.017793	0.020066	0.020555	0.010498	0.006526	0.011819	0.043888	0.060537	0.099381	0.019836	0.076443	0.194761
Lyophyllaceae	0.001527	0.001449	0.001857	0.005662	0.013265	0.01454	0.000521	0.0006	0.000625	0.007748	0.001442	0.014076
Magnaporthaceae	0.00337	0.002702	0.002648	0.0026	0.015122	0.014	0.000963	0.001291	0.001588	0.004175	0.000692	0.019565
Magnetococcaceae	0.002249	0.003	0.003214	2e-05	0.000199	0.000192	0.002928	0.000327	0.001666	0.001287	0.011129	0.000595
Malasseziaceae	0.001575	0.001258	0.001512	0.004922	0.004891	0.005268	0.000963	0.000654	0.000417	0.002121	0.001894	0.00544
Marasmiaceae	0.000165	8.4e-05	0.000173	0.001678	0.002799	0.008466	0.000241	0.000109	0.000148	0.000182	0.00012	0.011561
Marinifilaceae	0.017586	0.017954	0.018311	0.001164	0.327415	0.342685	0.001016	0.0022	0.001449	0.004287	0.001018	0.026876
Marinilabiliaceae	0.047525	0.046099	0.047233	0.001586	0.007638	0.007302	0.013849	0.011453	0.006969	0.008533	0.009179	0.003841
Mariprofundaceae	0.00108	0.001404	0.001244	0	0.000354	0.000385	0.000642	0.000164	0.000234	0.000873	0.000509	0.000558
Massarinaceae	0.000928	0.000944	0.000982	0.000458	0.00179	0.001842	4e-05	0.000164	0.000312	0.000353	0.00017	0.00223
Melampsoraceae	0.000619	0.000421	0.000661	0.001483	0.054137	0.053654	0.000361	0.000218	0.000208	0.000344	0.000318	0.075461
Melioribacteraceae	0.000702	0.000657	0.00091	1e-05	6.6e-05	8.2e-05	0.00377	0.0006	0.00289	0.002495	0.011999	0.000446
Meripilaceae	0	0	0	0	2.2e-05	2.7e-05	0	0	0	0	0	0
Meruliaceae	0.000248	0.000809	0.000553	0.000289	0.004618	0.005635	0.000241	0	0.00013	0.000159	0.000106	0.005725
Mesoaciditogaceae	0.003205	0.003657	0.0036	0.000119	0.000442	0.000577	0.004893	0.000545	0.002786	0.001916	0.011977	0.000743
Methanobacteriaceae	0.046418	0.048104	0.044073	0.003791	0.020329	0.018123	0.039155	0.055411	0.030801	0.39714	0.133157	2.37354
Methanocalculaceae	0.000385	0.000253	0.00053	0	0.000133	0.000302	4e-05	0	2.6e-05	9.7e-05	0.000198	0.00026
Methanocaldococcaceae	0.002531	0.002534	0.002583	0.000567	0.000339	0.000385	0.000481	0.000109	0.000547	0.000676	0.000989	0.003172
Methanocellaceae	0.000956	0.001371	0.000994	0.000906	0.000376	0.000385	0.000321	0.001691	0.001293	0.001011	0.001548	0.000929
Methanococcaceae	0.001527	0.001607	0.001601	0.000378	0.000501	0.000724	0.000481	0.000982	0.000417	0.000676	0.000813	0.002416
Methanocorpusculaceae	0.004106	0.004219	0.004612	5e-05	0.000287	0.00022	0.002273	0.005872	0.001363	0.002953	0.007731	0.001698
Methanomassiliicoccaceae	0.00912	0.008629	0.008688	6e-05	0.000597	0.000577	0.000762	0.002563	0.000599	0.008506	0.001865	0.002751
Methanomicrobiaceae	0.009725	0.009443	0.010152	0.000252	0.001812	0.001924	0.002192	0.001363	0.003055	0.004504	0.006664	0.003581
Methanonatronarchaeaceae	0.000433	0.000303	0.000411	0.00209	0.002416	0.002208	8e-05	0.000109	7.8e-05	0.000317	0.000106	0.000273
Methanopyraceae	1.4e-05	4.5e-05	1.8e-05	0	9.6e-05	0.000137	0	0	4.3e-05	7.1e-05	0.000643	0.00026
Methanoregulaceae	0.002091	0.001871	0.001791	5e-05	0.000523	0.000614	0.004532	0.000818	0.001267	0.000802	0.008868	0.000781
Methanosaetaceae	0.002586	0.002006	0.002303	4e-05	0.007336	0.007595	0.001404	0.001309	0.001276	0.001948	0.005201	0.01047
Methanosarcinaceae	0.016128	0.017853	0.017305	0.000435	0.003675	0.003326	0.006203	0.00989	0.012159	0.004178	0.017213	0.096005
Methanospirillaceae	0.001369	0.001331	0.001339	0.000836	0.000368	0.000467	0.006738	0.000273	0.002239	0.001328	0.024167	0.001115
Methanothermaceae	0.00033	0.000404	0.000214	0	4.4e-05	5.5e-05	0.002486	0	0.00125	0.001754	0.00901	0.00052
Methermicoccaceae	0	0	0	0	0	0	0	0	0.000807	4.4e-05	0	0
Methylacidiphilaceae	0.000743	0.00059	0.000803	2.7e-05	0.000192	0.000165	2.7e-05	0.000145	0.000174	0.000162	0.000233	0.000471
Methylobacteriaceae	0.02097	0.019398	0.019602	0.010584	0.036909	0.039901	0.015721	0.006072	0.014884	0.009532	0.024138	0.065226
Methylococcaceae	0.024079	0.024858	0.023006	0.001025	0.010297	0.009868	0.047083	0.025742	0.028866	0.014832	0.043451	0.036591
Methylocystaceae	0.012208	0.012387	0.012854	0.000348	0.008647	0.00929	0.006149	0.002381	0.004218	0.012117	0.007172	0.00881
Methylophilaceae	0.008013	0.008297	0.008087	0.000627	0.006158	0.006798	0.003636	0.004454	0.001649	0.009455	0.001512	0.00596
Methylothermaceae	0.001871	0.001635	0.00166	4e-05	0.000368	0.000632	8e-05	0.000436	0.00026	0.000291	0.001081	0.00368
Metschnikowiaceae	0.001169	0.001056	0.001047	0.115506	0.01532	0.014687	0.000829	0.000964	0.000772	0.001516	0.001194	0.0099
Microascaceae	0.000426	0.000371	0.000333	0.003141	0.002519	0.002877	0.000281	5.5e-05	6.1e-05	0.000344	0.000148	0.002862
Microbacteriaceae	0.079046	0.077007	0.077088	0.017394	0.187086	0.203767	0.096652	0.092479	0.100561	0.088359	0.240706	0.525092
Microbotryaceae	0.001327	0.001359	0.001226	0.001993	0.027371	0.027816	0.000615	0.000164	0.000538	0.000291	0.000728	0.02757
Microbulbiferaceae	0.003336	0.002848	0.003374	0.000209	0.001731	0.002694	0.001069	0.003799	0.002369	0.001751	0.00118	0.002218
Micrococcaceae	0.03899	0.0367	0.038979	0.19308	1.33699	1.38306	0.123789	0.269782	0.205453	0.171482	0.844244	2.14743
Microdochiaceae	0.000702	0.000556	0.000643	0.001085	0.00232	0.003051	8e-05	0	0.000104	0.000185	8.5e-05	0.003754
Micromonosporaceae	0.060057	0.057239	0.061973	0.003844	0.099332	0.108902	0.027177	0.120493	0.082535	0.03994	0.053061	0.189892
Micropepsaceae	0.000124	0.000185	0.000196	1e-05	6.6e-05	0	0	0	0	1.8e-05	2.1e-05	7.4e-05
Microscillaceae	0.002875	0.002887	0.002571	1e-05	0.000398	0.000449	0.001083	0.000709	0.000208	0.00052	0.000954	0.001338
Microthrixaceae	0.000351	0.000624	0.000339	1e-05	0.000133	0.000137	0.000241	5.5e-05	0.000156	0.000317	4.2e-05	0.000149
Minwuiaceae	0.000103	5.1e-05	0.000125	0	0.000354	0.000357	0	0	0	9e-06	0	0.000409
Mixiaceae	0.000495	0.000404	0.000411	0.003473	0.003116	0.003243	0.000321	0.000382	0.000182	8.8e-05	6.4e-05	0.003123
Moniliellaceae	0	0	0	0	1.5e-05	0	0	0	0	0	0	0
Moraxellaceae	0.094631	0.096624	0.10526	0.096504	5.31791	5.4049	0.06021	0.138636	0.112746	0.137601	0.102716	1.13034
Morchellaceae	0.000619	0.000691	0.001035	0.003413	0.002895	0.003381	0.000201	0.000164	0.000208	0.000661	0.000148	0.003123
Morganellaceae	0.024554	0.024336	0.024809	0.001907	0.01222	0.012919	0.022779	0.035159	0.024127	0.014806	0.055272	0.047148
Moritellaceae	0.004367	0.003393	0.00435	0.000571	0.002865	0.002336	0.001056	0.000545	0.000911	0.001378	0.004162	0.004077
Mortierellaceae	0.004794	0.004444	0.004517	0.007622	0.018613	0.019378	0.000922	0.002563	0.000859	0.000796	0.000537	0.032006
Motilibacteraceae	0.000475	0.000438	0.000428	6e-05	0.000464	0.000192	0.000281	0.001909	0.001302	0.000291	0.000784	0.00119
Mrakiaceae	0.000433	0.000371	0.000393	0.028569	0.005944	0.006679	4e-05	5.5e-05	0.00013	0.002741	0.00017	0.003531
Mucoraceae	0.008948	0.009146	0.008629	0.006919	0.022008	0.023226	0.005267	0.006163	0.008523	0.028886	0.00253	0.032489
Muribaculaceae	1.04047	0.926043	0.943824	0.000925	0.026825	0.027331	0.025252	0.012126	0.016984	0.112638	0.016175	0.023382
Mycenaceae	0.001486	0.001079	0.001035	0.011284	0.014098	0.01597	0.000201	0.000164	0.000286	0.000458	0.000488	0.019441
Mycobacteriaceae	0.044141	0.043666	0.046489	0.025332	0.069376	0.07316	0.033768	0.024942	0.034316	0.041585	0.079581	0.152805
Mycoplasmataceae	0.121571	0.124348	0.118162	0.005563	0.022325	0.022447	0.060397	0.035123	0.065907	0.042111	0.160186	0.116463
Mycosphaerellaceae	0.004629	0.005033	0.005695	0.005629	0.015865	0.017912	0.00139	0.002436	0.005546	0.001989	0.001279	0.016901
Myxococcaceae	0.021245	0.0201	0.020227	0.000614	0.171368	0.180486	0.005321	0.011798	0.008167	0.006291	0.006656	0.190759
Naemateliaceae	0.000619	0.000573	0.000803	0.000438	0.00232	0.002116	4e-05	0.000109	0.000104	0.000864	8.5e-05	0.001561
Nairoviridae	2.1e-05	0	1.8e-05	0	2.2e-05	5.5e-05	0	0	0	0	0	7.4e-05
Nakamurellaceae	0.001486	0.002286	0.002523	0.000348	0.004	0.003463	0.002446	0.004727	0.005615	0.003091	0.003349	0.010545
Nannocystaceae	0.001878	0.001039	0.00094	0.000249	0.002232	0.001952	0.001805	0.000873	0.00151	0.011262	0.005702	0.003197
Natranaerobiaceae	0.001376	0.001399	0.004606	0.000189	0.000331	0.000495	0.007553	0.001582	0.001788	0.002324	0.013341	0.001103
Natrialbaceae	0.005667	0.005415	0.005415	0.00067	0.006217	0.006469	0.010521	0.011871	0.002951	0.006094	0.019432	0.011127
Nautiliaceae	0.005722	0.005713	0.005606	0.000219	0.000906	0.001402	0.000334	0.00449	0.00072	0.000485	0.001463	0.001251
Nectriaceae	0.004924	0.00473	0.004219	0.008279	0.037896	0.040286	0.001751	0.001491	0.002499	0.003996	0.001533	0.04856
Neisseriaceae	0.103985	0.112393	0.111241	0.011609	0.227449	0.232454	0.063178	0.029287	0.044444	0.058885	0.140767	0.031424
Neocallimastigaceae	0.014038	0.014185	0.014044	0.079312	0.11466	0.116534	0.009812	0.007417	0.006735	0.008494	0.03141	0.182098
Neolectaceae	0.000248	0.000219	0.000303	0.006418	0.005126	0.004783	0.00016	0	2.6e-05	0.001252	0.000127	0.00565
Nitriliruptoraceae	0.001238	0.001601	0.001268	0.010817	0.00053	0.000522	0.000441	0.023342	0.004999	0.000159	0.0007	0.001636
Nitrosomonadaceae	0.014725	0.014432	0.015086	0.001045	0.010953	0.01159	0.007098	0.01438	0.00887	0.008063	0.021284	0.02104
Nitrososphaeraceae	0.001293	0.000815	0.00125	3e-05	0.001075	0.000715	0.000227	0.006763	0.000417	0.001416	0.000141	0.001524
Nitrospinaceae	0.000447	0.000376	0.000423	7.3e-05	0.000376	0.000513	0.00012	0.000327	0.000243	7.3e-05	0.001491	0.000223
Nitrospiraceae	0.027415	0.027263	0.027761	0.001343	0.009693	0.010573	0.008262	0.006908	0.010328	0.013187	0.042355	0.012589
Nocardiaceae	0.039107	0.04029	0.043275	0.005891	0.061856	0.065482	0.023394	0.067973	0.05045	0.042619	0.065073	0.159806
Nocardioidaceae	0.032621	0.031262	0.031391	0.0053	0.043089	0.043548	0.022191	0.054102	0.061507	0.028342	0.08671	0.172098
Nocardiopsaceae	0.013955	0.014628	0.014907	0.001605	0.02589	0.028568	0.010467	0.010017	0.014954	0.009834	0.02777	0.0511
Notoacmeibacteraceae	0.000653	0.000837	0.000607	0	0.000162	0.00011	0.000107	0.000164	0.000182	0.000643	0.000212	0.000657
Nowakowskiellaceae	0	0	0	0.000179	0	0	0	0	0	0	0	0
Nyamiviridae	0.000124	8.4e-05	5.4e-05	0	0	0	4e-05	0	0	0	0	0
Oceanospirillaceae	0.032105	0.033661	0.032849	0.005327	0.015114	0.015741	0.021937	0.015489	0.033587	0.023136	0.03336	0.022118
Odoribacteraceae	0.129694	0.129168	0.146827	0.000338	0.01465	0.011086	0.025426	0.007635	0.021905	0.020262	0.02782	0.01472
Oleiphilaceae	0.002751	0.003039	0.003184	0.000551	0.001215	0.001658	0.000401	0.002781	0.002022	0.000629	0.000424	0.00088
Omphalotaceae	0.001018	0.000944	0.001006	0.008093	0.083216	0.08913	0.000401	0.000382	0.000755	0.000814	0.000106	0.101445
Onygenaceae	0.000289	0.00032	0.000375	0.002319	0.001149	0.001099	0.00016	0.000109	5.2e-05	7.1e-05	0.000106	0.00145
Opegraphaceae	0	0	0	0.000338	0.000133	0	0	0	0	0	0	7.4e-05
Ophiocordycipitaceae	0.008405	0.00814	0.008742	0.008339	0.032578	0.034651	0.002433	0.001091	0.002578	0.005965	0.006289	0.044682
Ophiostomataceae	0.002242	0.002264	0.002178	0.00614	0.011527	0.011105	0.000361	0.000218	0.000677	0.00094	0.000495	0.015365
Opitutaceae	0.020805	0.019229	0.020257	0.001237	0.00478	0.005039	0.008582	0.005636	0.016646	0.005782	0.021913	0.007088
Orbaceae	0.004154	0.00418	0.005314	0.003556	0.005347	0.005653	0.002019	0.005999	0.003871	0.001828	0.004056	0.003606
Orbiliaceae	0.001011	0.000921	0.001172	0.007652	0.008647	0.008356	0.000348	0.000564	0.00066	0.001143	0.000445	0.014795
Orthomyxoviridae	2.8e-05	1.7e-05	5.4e-05	2e-05	6.6e-05	2.7e-05	0	0	0	9e-06	2.1e-05	0.000161
Oscillochloridaceae	0.003803	0.002826	0.002368	7e-05	0.001245	0.001759	0.003008	0.001636	0.001215	0.005324	0.009214	0.002144
Oscillospiraceae	1.09557	1.0652	1.13923	0.000338	0.092637	0.095653	0.091759	0.069391	0.038525	0.113995	0.078966	0.089971
Oxalobacteraceae	0.048447	0.046621	0.049292	0.01408	0.039605	0.041496	0.123401	0.019688	0.017123	0.132177	0.030399	0.058052
Paenibacillaceae	0.401214	0.401558	0.404527	0.076068	0.11508	0.122398	0.450921	0.84456	0.377475	0.232692	0.554739	0.319315
Paludibacteraceae	0.031074	0.030538	0.030344	3e-05	0.006519	0.004105	0.001043	0.003272	0.000798	0.006305	0.001781	0.025575
Pannariaceae	0	0	0	0	6.6e-05	0	0	0	0	0	0	7.4e-05
Parachlamydiaceae	0.003288	0.003241	0.003588	0.028997	0.002504	0.002483	0.003516	0.000218	0.001606	0.00144	0.001971	0.003098
Paramyxoviridae	0.000186	0.000118	0.000179	0	9.6e-05	0.00022	0	0	0	0	0	5e-05
Parmeliaceae	0	0	0	1e-05	0	4.6e-05	0	0	0	0	0	0
Parvularculaceae	0.021053	0.019038	0.022863	0.0001	0.028173	0.032022	0.001925	0.000218	0.015049	0.002653	0.001166	0.001809
Pasteurellaceae	5.91327	5.95256	5.65591	0.012266	2.28905	2.4131	0.114338	0.059083	1.13112	0.103036	0.234777	0.065313
Pasteuriaceae	0.000165	0.000337	0.000357	2e-05	0.000221	0.00033	0.000361	5.5e-05	0.000312	0.000476	0.000636	0.001078
Patulibacteraceae	0.002703	0.002826	0.002487	5.6e-05	0.001959	0.001512	0.003957	0.000545	0.002022	0.001866	0.011257	0.005006
Paxillaceae	0.002964	0.003343	0.003029	0.001091	0.012735	0.013331	0.003168	0.001473	0.000564	0.010589	0.000212	0.01482
Pectobacteriaceae	0.010695	0.010168	0.008534	0.000677	0.004685	0.007211	0.002486	0.002054	0.00473	0.006341	0.002622	0.023568
Pelagibacteraceae	0.0052	0.004146	0.004338	0.001848	0.002526	0.003637	0.003075	0.003309	0.005815	0.002104	0.01014	0.00451
Peltigeraceae	0	0	0	2e-05	7.4e-05	0	0	0	0	0	0	7.4e-05
Peniophoraceae	0.0013	0.001062	0.001125	0.001513	0.002828	0.003024	0.000521	0.000164	0.000286	0.000317	0.000466	0.004609
Peptococcaceae	0.256981	0.257869	0.251594	0.017142	0.050756	0.05381	0.24318	0.298887	0.196904	0.157129	0.459853	0.102374
Peptoniphilaceae	0.125574	0.127926	0.12206	0.005052	0.022752	0.024747	0.223917	0.18023	0.131683	0.184049	0.359745	0.157762
Peptostreptococcaceae	0.548433	0.552809	0.536638	0.010312	0.593467	0.598988	0.96875	23.0084	10.3189	0.535702	1.15838	2.18986
Peribunyaviridae	0	0	0	3e-05	4.4e-05	0.000101	0	5.5e-05	0	0	4.2e-05	7.4e-05
Periconiaceae	0.00097	0.000893	0.000893	0.001761	0.004066	0.003848	0.000561	0.002345	0.00013	0.000291	8.5e-05	0.005613
Persicobacteraceae	0.003102	0.003005	0.002791	1e-05	0.000597	0.000623	0.000227	0.000764	0.000174	0.000367	0.000417	0.000285
Petrotogaceae	0.008742	0.009544	0.008724	0.00073	0.002254	0.002675	0.002112	0.013089	0.003688	0.008612	0.007752	0.018611
Pezizaceae	0.001465	0.00118	0.001428	0.002388	0.002895	0.002969	0.00016	0.000764	0.000807	0.000696	0.000106	0.002379
Phaeomoniellaceae	0.000536	0.000607	0.000678	0.001632	0.001679	0.001374	0	0	0.00013	4.4e-05	2.1e-05	0.001413
Phaeosphaeriaceae	0.000309	0.000607	0.000339	2e-05	2.2e-05	5.5e-05	4e-05	0.000218	0.000156	0.000864	2.1e-05	0.000112
Phaffomycetaceae	0.001816	0.001562	0.00213	0.169294	0.047044	0.034028	0.021697	0.023451	0.008957	0.00382	0.001053	0.014993
Phakopsoraceae	0	0	0	0	4.4e-05	0	0	0	0	0	0	3.7e-05
Phanerochaetaceae	0.001733	0.001635	0.00175	0.000796	0.004692	0.004554	0.000321	0.000327	0.000399	0.000238	0.000233	0.005117
Phaselicystidaceae	2.1e-05	0	0	0	0	0	0	0	0	0	0	0
Phenuiviridae	2.1e-05	8.4e-05	5.4e-05	0	3.7e-05	0	0.00016	0	2.6e-05	0	0	0
Phycisphaeraceae	0.002916	0.003152	0.002386	0.000275	0.000722	0.000797	0.003502	0.000473	0.001345	0.001966	0.008981	0.005861
Phycomycetaceae	0.000413	0.000455	0.000446	0.003035	0.006342	0.00558	0.00016	0.000873	0.000677	0.001393	0.000233	0.00591
Phyllobacteriaceae	0.038536	0.035908	0.036336	0.00267	0.175898	0.190748	0.152678	0.104931	0.052975	0.037571	0.04309	0.113898
Physalacriaceae	0.002325	0.002882	0.002779	0.002644	0.015041	0.015658	0.001056	0.0008	0.000616	0.000787	0.001159	0.01591
Pichiaceae	0.002414	0.002084	0.002827	0.260146	0.033823	0.038078	0.00147	0.003418	0.001831	0.000911	0.000756	0.020073
Picrophilaceae	0.000158	1.1e-05	2.4e-05	1.3e-05	0.00053	0.000431	0	3.6e-05	5.2e-05	9.4e-05	4.2e-05	0.000322
Piptocephalidaceae	0.001919	0.001534	0.001964	0.002637	0.008684	0.009263	0.000401	0.000164	0.000495	0.000309	0.000488	0.004015
Piscirickettsiaceae	0.015764	0.016376	0.016335	0.0007	0.007373	0.008448	0.015641	0.00769	0.00828	0.012182	0.026675	0.088533
Pisolithaceae	0.001603	0.002011	0.001976	0.002153	0.078274	0.07907	0.001564	0.003763	0.002847	0.002477	0.006353	0.17107
Planctomycetaceae	0.03443	0.036082	0.037425	0.014867	0.02164	0.023987	0.02802	0.010035	0.018755	0.020835	0.041953	0.033964
Planococcaceae	0.083675	0.080103	0.07938	0.003161	0.016992	0.018682	0.215695	0.300196	0.143582	0.106932	0.158151	0.282204
Plectosphaerellaceae	0.001871	0.001927	0.001666	0.005068	0.007027	0.00711	0.000134	0.00998	0.000547	0.000391	0.000247	0.013382
Pleosporaceae	0.00273	0.00277	0.002327	0.006418	0.035907	0.036685	0.00131	0.001109	0.001658	0.002157	0.005512	0.021374
Pleurotaceae	6.2e-05	0.000388	0.000536	1e-05	0.001451	0.005461	0.000321	0.000491	0.000338	0.000379	0.000148	0.000496
Pluteaceae	0	0	1.8e-05	1e-05	6.6e-05	2.7e-05	0	0	0	0	0	0
Pneumocystidaceae	0.000667	0.00027	0.000339	0.002541	0.002033	0.003216	0.000294	0.000255	0.000824	0.000135	0.000509	0.001574
Pneumoviridae	0	0	1.8e-05	0	0	0	0	0	0	0	7e-06	0
Polyangiaceae	0.002689	0.001781	0.002511	0.000464	0.002394	0.002959	0.000709	0.000873	0.001831	0.001014	0.001116	0.003556
Polyporaceae	0.005179	0.00518	0.005029	0.005105	0.141014	0.137406	0.002647	0.001945	0.002586	0.00481	0.001491	0.188145
Porinaceae	0	0	0	0	0	0	0	0	0	0	0	3.7e-05
Porphyromonadaceae	0.275145	0.278576	0.289174	0.000859	0.823303	0.867908	0.051521	0.056029	0.017991	0.10846	0.030781	0.02363
Porticoccaceae	0.002428	0.001977	0.001988	4.6e-05	0.001422	0.001072	0.000388	0.000127	9.5e-05	0.000288	0.000558	0.009715
Prevotellaceae	6.67405	6.58089	6.8024	0.021192	0.299131	0.322794	0.164829	0.136236	0.167761	2.68556	0.150738	0.185815
Prolixibacteraceae	0.057127	0.055115	0.056677	0.000564	0.009597	0.0094	0.005374	0.002472	0.004322	0.005847	0.012536	0.004201
Promicromonosporaceae	0.010131	0.008797	0.010825	0.000965	0.01974	0.018828	0.003609	0.007726	0.012897	0.007889	0.016394	0.059192
Propionibacteriaceae	0.022587	0.022471	0.022929	0.006465	0.016241	0.019589	0.037939	0.285744	0.173888	0.113463	0.453853	0.414689
Proteinivoraceae	0.004354	0.001888	0.001803	0.0001	0.000729	0.000339	0.002607	0.000309	0.001015	0.001096	0.001244	0.000657
Protomycetaceae	0.00033	0.000354	0.000321	0.007622	0.002033	0.002254	8e-05	5.5e-05	0.00013	0.000185	8.5e-05	0.001004
Psathyrellaceae	0.001857	0.001567	1.8e-05	0.002338	0.008529	0.008246	0.000882	0.001036	5.2e-05	0.000167	0.00036	7.4e-05
Pseudoalteromonadaceae	0.018907	0.020168	0.021275	0.004458	0.008006	0.010326	0.005962	0.012362	0.007507	0.024958	0.008614	0.009479
Pseudobacteriovoracaceae	0.00163	0.001601	0.001321	0	0.000575	0.000687	0.000481	0.000491	0.006613	0.000326	0.001548	0.001338
Pseudomassariaceae	0.000578	0.000742	0.000643	0.000557	0.001436	0.00099	0.00016	0.000109	0.000469	0.000194	0.000106	0.001636
Pseudomonadaceae	0.069851	0.065457	0.067067	0.007967	0.084888	0.086739	0.036829	0.026051	0.032589	0.055283	0.056262	0.249963
Pseudonocardiaceae	0.07732	0.07339	0.079284	0.009613	0.13904	0.140869	0.040425	0.050011	0.07002	0.049612	0.09625	0.228638
Psoraceae	0	0	0	0	2.2e-05	5.5e-05	0	0	0	0	0	0
Psychromonadaceae	0.007572	0.007269	0.007695	0.000962	0.002902	0.003353	0.00127	0.003763	0.003775	0.002474	0.002911	0.002627
Pterulaceae	0	0	0	0	0	5.5e-05	0	0	0	0	0	0
Pucciniaceae	0.005406	0.004814	0.005713	0.011556	0.107493	0.110295	0.005548	0.001091	0.002066	0.00193	0.001095	0.408803
Punctulariaceae	0.001774	0.002123	0.002107	0.001274	0.004773	0.005167	0.00012	0.000164	0.000234	0.001093	4.2e-05	0.005539
Puniceicoccaceae	0.005798	0.006803	0.005165	8e-05	0.00056	0.00153	0.001337	0.000873	0.00112	0.002838	0.001894	0.001437
Pyrenochaetopsidaceae	0	0	0	1e-05	0	0	0	0	0	0	0	0
Pyrenulaceae	0	0	0	0	6.6e-05	0	0	0	0	0	0	7.4e-05
Pyrinomonadaceae	0.000887	0.001079	0.000553	0	0.000243	0.000247	8e-05	0	0	0.001084	0.000318	0.000112
Pyrodictiaceae	0.000186	8.4e-05	0.000184	3e-05	0.000516	0.000788	4e-05	0	5.2e-05	0.000309	6.4e-05	0.003011
Pyronemataceae	0.000495	0.000337	0.000446	0.003672	0.002431	0.002419	0.00012	0.000164	0.000208	0.000185	0.00017	7.4e-05
Raineyaceae	0.000825	0.001382	0.001089	1e-05	0.000442	0.000412	0.001203	5.5e-05	0.000573	0.0003	0.004537	0.000632
Ramalinaceae	2.1e-05	1.7e-05	0	0	0	0	4e-05	0	5.2e-05	0	0	0
Raveneliaceae	0	0	0	0	2.9e-05	7.3e-05	0	0	0	0	0	0
Rhabdoviridae	2.1e-05	3.4e-05	1.8e-05	1e-05	0.000398	5.5e-05	8e-05	0.000327	0	8.8e-05	0	0.000359
Rhizobiaceae	0.075951	0.083973	0.07685	0.004587	0.24945	0.264678	0.040987	0.054974	0.017427	0.022225	0.054834	0.309514
Rhizophydiaceae	0	1.7e-05	0	9e-05	0	0	0	5.5e-05	0	0	0	0
Rhizopodaceae	0.00273	0.002118	0.001994	0.007682	0.021345	0.0198	0.000949	0.001382	0.000616	0.000558	0.001816	0.024299
Rhizopogonaceae	0.000536	0.000803	0.00069	0.000163	0.0208	0.019112	8e-05	0.000127	0.000642	8.8e-05	0.00017	0.027186
Rhodanobacteraceae	0.021108	0.021431	0.020799	0.000673	0.022332	0.023006	0.012499	0.005199	0.013634	0.010977	0.039006	0.039577
Rhodobacteraceae	0.146902	0.145611	0.146155	0.015656	1.25673	1.32213	0.072536	0.056211	0.066983	0.097212	0.120388	1.04307
Rhodobiaceae	0.004361	0.003854	0.005237	0.000133	0.003491	0.003491	0.021282	0.001545	0.00276	0.00146	0.012458	0.006691
Rhodocyclaceae	0.009945	0.008988	0.008974	0.000305	0.006798	0.006056	0.006844	0.003545	0.003307	0.004114	0.010465	0.004275
Rhodospirillaceae	0.11869	0.116354	0.121661	0.006471	0.053054	0.056164	0.027699	0.018525	0.02168	0.038091	0.066812	0.101209
Rickettsiaceae	0.004505	0.003348	0.003529	0.004309	0.003447	0.004948	0.006871	0.003545	0.001293	0.001907	0.003971	0.003222
Rikenellaceae	1.40612	1.37291	1.42434	0.001513	0.058122	0.066453	0.029838	0.017543	0.01353	0.036199	0.018952	0.026616
Roseiarcaceae	0.000619	0.000708	0.000589	3e-05	0.000243	0.000495	0.000642	0.000218	0.00026	0.00022	0.001738	0.000595
Roseiflexaceae	0.003549	0.003247	0.003696	6e-05	0.000913	0.001393	0.001484	0.000218	0.000903	0.001839	0.003335	0.001487
Ruaniaceae	0.001238	0.001584	0.001196	0.000192	0.001768	0.001081	0.000922	0.002527	0.002864	0.002268	0.010691	0.007509
Rubricoccaceae	0.002689	0.002983	0.003094	0.001095	0.00095	0.000962	0.001524	0.000164	0.002907	0.001352	0.002438	0.002354
Rubritaleaceae	0.006644	0.005724	0.006195	4e-05	0.000641	0.000641	0.000321	0.000327	0.000252	0.001067	0.00106	0.000756
Rubrobacteraceae	0.002524	0.00191	0.001666	0.000129	0.000567	0.00077	0.00397	0.000818	0.001475	0.002019	0.009603	0.001115
Ruminococcaceae	5.02249	5.16231	5.23424	0.065374	0.990819	1.01345	0.959085	1.0431	0.606083	4.40625	1.37779	1.26579
Russulaceae	4.1e-05	0.000101	7.1e-05	1.3e-05	0.002298	0.002309	0.00012	0.000545	0.000104	0.000626	2.1e-05	0.000595
Rutstroemiaceae	0.00088	0.000758	0.000708	0.001005	0.001797	0.002171	0.000134	0	0.000139	0.000209	0.001152	0.001673
Saccharomycetaceae	0.007352	0.007297	0.007974	14.715	1.61305	1.57112	0.004973	0.037849	0.018981	0.003667	0.001371	0.068473
Saccharomycodaceae	0.001933	0.001775	0.001815	0.514141	0.06123	0.056577	0.000869	0.000382	0.00026	0.000159	0.000622	0.007187
Saccharospirillaceae	0.003528	0.003477	0.003624	0.000209	0.00112	0.00142	0.001096	0.000545	0.000937	0.004296	0.00159	0.008698
Saccotheciaceae	0.001609	0.001607	0.001565	0.001403	0.004029	0.004306	0.000374	0.000327	0.000521	0.0026	0.001286	0.00513
Salinarimonadaceae	0.001197	0.00123	0.001517	1e-05	0.000729	0.000907	0.000401	5.5e-05	0	0.000344	0.000297	0.001301
Salinibacteraceae	0.00066	0.000393	0.000405	0	0.000169	0.000137	6.7e-05	0	2.6e-05	6.8e-05	4.2e-05	0.000273
Salinisphaeraceae	0.002772	0.00314	0.003029	3e-05	0.00162	0.001503	0.00127	0.000818	0.001198	0.002086	0.002996	0.004832
Salinivirgaceae	0.007958	0.008516	0.008403	0	0.00095	0.000577	0.000682	0.0018	0.000651	0.009247	0.002332	0.000446
Sandaracinaceae	0.001341	0.001348	0.001928	8e-05	0.001237	0.001264	0.000201	0.000491	0.001614	0.000212	0.000233	0.00171
Sanguibacteraceae	0.00251	0.002904	0.002541	0.000318	0.003211	0.00262	0.002807	0.003436	0.005902	0.006441	0.011108	0.014584
Saprospiraceae	0.00425	0.003994	0.004112	1e-05	0.000538	0.00099	0.000722	0.000164	0.000391	0.001172	0.000233	0.000558
Sarocladiaceae	0	5.1e-05	3.6e-05	0	0.000133	0.000165	0	0	5.2e-05	0	0	3.7e-05
Schizoparmaceae	0.000619	0.000624	0.000643	0.003304	0.004419	0.0047	4e-05	0	0.000312	0.000185	0.000191	0.004461
Schizophyllaceae	0.001444	0.000977	3.6e-05	0.000836	0.002784	0.003106	0.001965	5.5e-05	5.2e-05	0.000353	0.000297	0.00342
Schizoporaceae	0.000536	0.000607	0.00075	0.001105	0.002033	0.002611	0.000281	0.000109	0.000521	0.001067	0.00017	0.003011
Schizosaccharomycetaceae	0.002318	0.002129	0.002249	0.016638	0.004847	0.004957	0.000628	0.0008	0.001198	0.000394	0.000318	0.003643
Schleiferiaceae	0.002029	0.001775	0.002041	3e-05	0.000457	0.000541	0.000481	0.000164	0.000382	0.000852	0.000445	0.000855
Sclerodermataceae	0.000454	0.000438	0.000428	0.001323	0.213897	0.220058	8e-05	0	0.000156	0.000203	4.2e-05	0.288945
Sclerotiniaceae	0.000585	0.000438	0.000524	0.058133	0.026118	0.005397	0.000882	0.000491	0.000356	0.00166	0.000134	0.00259
Sedimentisphaeraceae	0.001644	0.001809	0.001625	1.7e-05	0.000317	0.000275	0.000348	0.000218	0.000148	0.001023	0.000219	0.000793
Segniliparaceae	0.001217	0.001219	0.000833	2.7e-05	0.000449	0.000137	8e-05	0.000418	0.000469	7.3e-05	0.00029	0.00052
Selenomonadaceae	6.71353	6.64801	6.77361	0.003151	0.051323	0.057383	0.82166	0.307377	1.14299	4.64562	1.97397	0.090553
Serendipitaceae	0.000812	0.001421	0.001321	0.000743	0.010187	0.000577	0.000374	0.0002	0.000234	0.000226	4.2e-05	0.000781
Serpulaceae	4.1e-05	0.000169	1.8e-05	0.000985	0.002983	0.001154	4e-05	0	2.6e-05	1.8e-05	2.1e-05	0.000929
Shewanellaceae	0.026816	0.024723	0.027458	0.000723	0.037903	0.039095	0.011283	0.004636	0.007655	0.005994	0.00872	0.078546
Sigmoideomycetaceae	0.000433	0.000421	0.000571	0.001433	0.00358	0.003986	0.000241	0.000164	0.000156	0.000115	0.000191	0.002082
Silvanigrellaceae	0.000557	0.000303	0.000321	0.000418	0.00042	0.000467	0.00016	0	0.000391	0.000185	0.000912	0.000966
Simkaniaceae	0.000619	0.000404	0.000696	0	0.000243	0.000357	4e-05	0.000109	7.8e-05	8.8e-05	0.000254	0.000112
Sinobacteraceae	0.008171	0.008314	0.008188	0.000464	0.003786	0.002868	0.003663	0.00309	0.007247	0.006873	0.006833	0.00596
Sirobasidiaceae	0	0	0	0	0	5.5e-05	0	0	0	0	0	0
Sneathiellaceae	0.00099	0.00086	0.000964	1e-05	0.000641	0.001457	8e-05	0.000327	0.00013	0.000829	0.000572	0.000855
Solibacteraceae	0.002552	0.00323	0.002696	0.0001	0.002688	0.002685	0.000561	0.004581	0.005155	0.001778	0.000544	0.004349
Solirubrobacteraceae	0.00315	0.003337	0.003945	0.000119	0.001768	0.001915	0.001684	0.000527	0.001449	0.002712	0.00342	0.009157
Sordariaceae	0.001259	0.001286	0.001696	0.000391	0.004198	0.006688	0.000348	0.0004	0.000408	0.000614	0.000276	0.005341
Sparassidaceae	0.000454	0.000607	0.000607	0.001443	0.007115	0.006624	8e-05	0	0.000182	0.000176	0.000233	0.009739
Sphaerobacteraceae	0.000977	0.001506	0.00072	6e-05	0.00042	0.012616	0.003222	0.000818	0.003263	0.001816	0.008458	0.001945
Sphaerobolaceae	0.00099	0.000994	0.001143	0.001204	0.009723	0.009043	0.013676	0.001909	0.002786	0.003693	0.000233	0.01026
Sphingobacteriaceae	0.152535	0.151723	0.151838	0.006926	0.085942	0.089771	0.060157	0.069282	0.057549	0.03944	0.068274	0.095212
Sphingomonadaceae	0.066762	0.06862	0.06749	0.006989	0.068412	0.075286	0.062202	0.031941	0.030228	0.048754	0.068077	0.093986
Spirochaetaceae	0.258102	0.252296	0.256087	0.003416	0.036843	0.036502	0.188504	0.125892	0.08789	0.110657	0.150575	0.076874
Spiroplasmataceae	0.01921	0.018589	0.016222	0.000431	0.001628	0.001558	0.052737	0.029941	0.018824	0.007731	0.043514	0.005328
Spizellomycetaceae	0.000722	0.000893	0.00116	0.000119	0.005944	0.006597	0.005214	0.003981	0.00289	0.000441	0.000106	3.7e-05
Spongiibacteraceae	0.003494	0.003601	0.004011	0.002289	0.003513	0.003124	0.003476	0.001363	0.005789	0.002442	0.005886	0.002131
Sporichthyaceae	0.000165	0.000337	0.00025	3e-05	0.000265	0.00044	0.000321	0.000654	0.000807	0.00022	0.000572	0.001115
Sporidiobolaceae	0.001513	0.001326	0.002708	0.00542	0.007373	0.010152	0.000642	0.000527	0.000998	0.002116	0.000714	0.012156
Sporocadaceae	0.00064	0.000826	0.000625	0.000876	2.2e-05	5.5e-05	0.00012	5.5e-05	0.000182	0.000264	0.001081	0.001524
Sporolactobacillaceae	0.021548	0.020566	0.023703	0.005556	0.007329	0.008292	0.017165	0.027705	0.014181	0.034504	0.036448	0.083961
Sporomusaceae	0.364068	0.352623	0.378206	0.003907	0.021972	0.024729	0.373667	0.088243	0.222307	0.134598	1.11776	0.028499
Stachybotryaceae	0.000399	0.000371	0.000339	0.001453	0.001363	0.001503	6.7e-05	0.000145	0.000104	0.000529	0.000127	0.001462
Staphylococcaceae	0.102596	0.082867	0.098791	0.029909	0.059418	0.05249	0.187341	0.196247	0.183548	0.108086	0.24149	0.621804
Stereaceae	0.000784	0.000977	0.000928	0.000667	0.00263	0.003051	0.000281	0.000109	0.000234	0.000335	0.000148	0.009442
Sterolibacteriaceae	0.003136	0.003309	0.003035	0.000106	0.001922	0.002135	0.001203	0.000327	0.000859	0.000937	0.000968	0.001883
Stictidaceae	0	0	0	0	2.2e-05	0	0	0	0	0	0	0
Streptococcaceae	0.143718	0.148942	0.141591	0.351332	0.60906	0.621646	1.00495	6.7473	2.94521	0.90541	2.90221	12.1136
Streptomycetaceae	0.25436	0.245184	0.262323	0.377387	1.89388	1.87836	0.124498	0.171195	0.17473	0.162133	0.158059	1.82695
Streptosporangiaceae	0.027655	0.026358	0.026398	0.001964	0.03467	0.038316	0.009852	0.01218	0.016863	0.015708	0.017645	0.091235
Strophariaceae	0.003659	0.003438	0.003481	0.001496	0.015195	0.016785	0.002553	0.000218	0.001927	0.007875	0.004579	0.017347
Succinivibrionaceae	0.0658	0.066603	0.06496	0.00401	0.006909	0.006542	0.033875	0.024688	0.019015	0.030155	0.058396	0.050047
Suillaceae	0.000351	0.000371	0.000339	0.002299	0.003403	0.004123	0.000361	0.000327	0.000182	0.000309	8.5e-05	0.003829
Sulfolobaceae	0.001795	0.001579	0.001773	0.000275	0.002092	0.001585	0.003516	0.002709	0.001554	0.00107	0.006105	0.003184
Sutterellaceae	0.040111	0.039408	0.039437	0.000149	0.003867	0.00361	0.022913	0.016361	0.027468	0.01096	0.035805	0.006319
Symbiobacteriaceae	0.001259	0.00118	3.6e-05	2e-05	8.8e-05	0.000687	0.002527	0.000164	0.000755	6.2e-05	0.007801	0.001413
Sympoventuriaceae	0.00099	0.000994	0.001089	0.003433	0.002983	0.003381	0.000241	5.5e-05	0.003853	9.7e-05	0.00089	0.004349
Syncephalastraceae	0.0026	0.002595	0.002803	0.00412	0.007071	0.009126	4e-05	0.000545	0.002864	0.000203	0.000127	0.005985
Synergistaceae	0.195892	0.187946	0.189948	0.000634	0.016042	0.016941	0.061854	0.019161	0.027946	0.062168	0.079785	0.015427
Syntrophaceae	0.006424	0.006	0.003904	7e-05	0.00232	0.001649	0.006751	0.001509	0.003567	0.004551	0.031862	0.003792
Syntrophobacteraceae	0.00837	0.009719	0.007558	0.000494	0.002232	0.00306	0.007406	0.000818	0.003419	0.006538	0.017213	0.008575
Syntrophomonadaceae	0.022463	0.021229	0.020715	0.000229	0.004508	0.002061	0.024584	0.003163	0.009694	0.012837	0.056983	0.010223
Syntrophorhabdaceae	0.001362	0.002056	0.001428	7e-05	0.000133	0.000302	0.000281	5.5e-05	0.000391	0.000291	0.000318	0.000223
Tannerellaceae	0.562257	0.557112	0.405473	0.001463	0.059499	0.055889	0.023327	0.054593	0.025038	0.084801	0.024753	0.109586
Taphrinaceae	4.1e-05	5.1e-05	5.4e-05	0.004747	0.001738	0.00164	0	0.000109	2.6e-05	0.000159	0.000318	0.001115
Teloschistaceae	2.1e-05	1.7e-05	0	0	2.2e-05	0	0	0	0	0	0	0
Teratosphaeriaceae	0.006004	0.000354	0.000303	0.001529	0.00165	0.002034	0.000762	0.000982	0.00026	0.003685	0.001018	0.011709
Thelephoraceae	0	0	0	0	0	0	4e-05	0	2.6e-05	9e-06	0	0.000149
Thermaceae	0.013542	0.013409	0.012574	0.000657	0.005834	0.0059	0.032712	0.005817	0.006717	0.00927	0.025227	0.015997
Thermithiobacillaceae	0.000578	0.000421	0.000482	0	0.000486	0.000495	0.00016	0	7.8e-05	0.000405	8.5e-05	0.000781
Thermoactinomycetaceae	0.033619	0.030751	0.030814	0.001854	0.01451	0.01531	0.038046	0.053375	0.047864	0.025013	0.091162	0.066911
Thermoanaerobacteraceae	0.065456	0.06562	0.066639	0.003559	0.010209	0.009978	0.056895	0.082644	0.033396	0.03991	0.124699	0.021226
Thermoanaerobacterales_Family_III._Incertae_Sedis	0.035682	0.03642	0.036265	0.002733	0.008876	0.009758	0.032351	0.036086	0.03212	0.022713	0.077941	0.021461
Thermoanaerobacterales_Family_IV._Incertae_Sedis	0.006644	0.006303	1.8e-05	5e-05	0.000906	0.001237	0.000602	0.003709	0.001146	0.00364	0.002607	0.000112
Thermoascaceae	0.000227	0.000118	0.000143	0.000378	0.001525	0.000935	4e-05	0.000109	0.000286	0.000388	6.4e-05	0.001896
Thermococcaceae	0.005413	0.006039	0.00557	0.000836	0.001694	0.001622	0.008168	0.003309	0.006639	0.004372	0.01503	0.009033
Thermodesulfobacteriaceae	0.007992	0.007511	0.007635	7.3e-05	0.002195	0.001988	0.009598	0.009708	0.009555	0.007475	0.027912	0.002899
Thermodesulfobiaceae	0.001596	0.001595	0.001702	1e-05	0.00011	0.000202	0.002888	0.000164	0.005034	0.000799	0.010119	0.001784
Thermofilaceae	0.001829	0.001433	0.001565	0.000328	0.001974	0.002171	0.000174	0.003872	0.000286	0.000323	0.00029	0.003445
Thermoflexaceae	2.1e-05	0.002174	0.001946	1e-05	0.000795	2.7e-05	0.000521	5.5e-05	5.2e-05	0.000555	0.000996	0.002416
Thermogemmatisporaceae	0.001128	0.001343	0.001488	8e-05	0.001282	0.001209	0.00627	0.000982	0.00204	0.001355	0.016881	0.003816
Thermoleophilaceae	0.000516	0.000388	0.000303	1e-05	0.000398	8.2e-05	0.000201	0.000218	0	7.1e-05	0.000276	0.000409
Thermomicrobiaceae	0.00033	0.000135	8.9e-05	0	8.8e-05	8.2e-05	0.000241	0.000109	2.6e-05	9e-06	6.4e-05	7.4e-05
Thermomonosporaceae	0.014051	0.014746	0.015318	0.003818	0.028424	0.026195	0.031054	0.024888	0.013513	0.015817	0.011087	0.100875
Thermonemataceae	0.001362	0.001635	0.001285	3e-05	0.000309	0.000302	8e-05	5.5e-05	0.00013	0.00022	0.000233	7.4e-05
Thermoplasmataceae	0.000296	0.000309	0.000411	0	0.000295	0.000238	0	5.5e-05	7.8e-05	7.3e-05	0.00017	0.000112
Thermoproteaceae	0.001754	0.001708	0.001637	0.000302	0.001687	0.001154	0.000321	0.000436	0.000295	0.000934	0.001166	0.003123
Thermosporotrichaceae	0.001506	0.001129	0.00116	6e-05	0.00095	0.001567	0.003529	0.001745	0.001718	0.00082	0.011638	0.019813
Thermotogaceae	0.012497	0.012516	0.012449	0.005274	0.008824	0.007513	0.006417	0.009999	0.006318	0.013916	0.042624	0.016418
Thioalkalibacteraceae	0.000124	5.1e-05	5.4e-05	1e-05	0	0	4e-05	0	2.6e-05	3.5e-05	0.000127	3.7e-05
Thioalkalispiraceae	0.000887	0.000657	0.00091	2e-05	0.000133	0.000275	0	0	0.000104	0.000485	0.000403	0.000929
Thiobacillaceae	0.003088	0.002056	0.002892	0.000315	0.001547	0.001796	0.000548	0.000273	0.000443	0.000638	0.000226	0.002652
Thiofilaceae	0.000557	0.000674	0.000518	6e-05	0.000354	0.000412	0	0.000327	0.000104	8.8e-05	0.000721	0.021746
Thiolinaceae	0.000825	0.000961	0.001232	0.000149	0.000552	0.000577	0.00377	0.000654	0.001198	0.001939	0.012359	0.000335
Thiotrichaceae	0.01315	0.013853	0.013235	0.001519	0.007815	0.007614	0.006631	0.005145	0.009955	0.004842	0.015588	0.089128
Thorselliaceae	2.1e-05	0.003489	0.003874	1e-05	0.000884	0.001182	8e-05	0.000109	0.000182	0.000309	0.000127	0.000706
Tilletiaceae	0.00771	0.007882	0.007546	0.001967	0.150449	0.147456	0.000441	0.000382	0.000859	0.000937	0.000184	0.192085
Tilletiariaceae	0.000908	0.001129	0.001071	0.001174	4.4e-05	0.002089	0.001123	0	0.000417	0.000256	0.001971	0.00223
Tissierellaceae	0.041514	0.042728	0.044346	0.000285	0.004397	0.003995	0.025907	0.100732	0.027573	0.03466	0.05388	0.016158
Togniniaceae	0.000887	0.000927	0.00091	0.000428	0.015424	0.014348	0	5.5e-05	7.8e-05	0.000203	4.2e-05	0.020891
Tremellaceae	0.000309	0.000691	0.000321	0.001542	0.005576	0.000559	0.000922	0.002891	0.001224	7.1e-05	0.000127	0.009467
Trichocomaceae	0.002497	0.0025	0.002559	0.006538	0.008323	0.012754	0.001551	0.000745	0.00164	0.001261	0.003752	0.038573
Tricholomataceae	0.001403	0.001438	0.001607	0.002717	0.002725	0.005094	0.000455	0.000164	0.000434	0.001986	0.000233	0.009702
Trichomonascaceae	0.000186	0.000438	0.000321	0.033505	0.006902	0.007733	0.001444	0.000109	0.000963	0.000679	0.003879	0.005328
Trichosporonaceae	0.002524	0.002657	0.002303	0.00142	0.010599	0.006679	0.000762	0.000164	0.001094	0.001863	0.00159	0.012614
Trigonopsidaceae	2.1e-05	0.000118	7.1e-05	0.009782	0.002276	0.002336	0	0	2.6e-05	0.000326	0.000148	0.00119
Trimorphomycetaceae	0.000536	0.000522	0.000696	0.000567	0.003027	0.003353	0	5.5e-05	0.000182	8.8e-05	6.4e-05	0.004647
Trueperaceae	0.000619	0.000556	0.000678	3e-05	0.000309	0.00033	0.00012	0.000109	0.000156	0.000599	0.000424	0.000483
Trypetheliaceae	0	0	0	0	6.6e-05	5.5e-05	0	0	0	0	0	0
Tsukamurellaceae	0.001224	0.000786	0.000845	0.000232	0.002003	0.002153	0.001484	0.002218	0.001901	0.001034	0.002827	0.008029
Tuberaceae	0.001719	0.001579	0.001619	0.007745	0.009494	0.009355	0.004545	0.000654	0.002673	0.001211	0.002791	0.011065
Tulasnellaceae	0.002435	0.001668	0.001803	0.004528	0.005414	0.006102	0.018608	0.017016	0.009894	0.001966	0.00036	0.015167
Umbelopsidaceae	0	0	0	1e-05	4.4e-05	6.4e-05	0	0	0	0	0	0
Umbilicariaceae	0.000268	0.000202	0.000232	0.002408	0.028527	0.030153	0.00016	0	0.00013	0.000238	8.5e-05	0.037768
Ustilaginaceae	0.003047	0.00309	0.003023	0.008279	0.022642	0.024326	0.001337	0.000654	0.001337	0.000923	0.000926	0.02239
Valsaceae	0.001465	0.001938	0.002291	0.00537	0.005399	0.006496	0.000361	0.000273	0.002109	0.00092	0.000106	0.006765
Veillonellaceae	8.15174	8.26957	7.92662	0.044839	9.70654	9.51879	20.1088	0.609409	39.5241	18.9928	43.1295	0.331235
Ventosimonadaceae	0.000536	0.00032	0.000625	1e-05	0.000243	0.000137	0.000281	0.000164	0	0.000238	6.4e-05	0.000186
Venturiaceae	0.000949	0.001433	0.001107	0.001144	0.002188	0.001567	0.00012	5.5e-05	5.2e-05	0.000467	0.000233	0.003123
Verrucariaceae	0.00064	0.000775	0.000661	0.001164	0.006187	0.00591	0.000201	0.000109	0.000182	0.00015	0.000127	0.010148
Verrucomicrobia_subdivision_3	0.005035	0.003219	0.005249	6e-05	0.000751	0.000522	0.000241	0.000309	0.000521	0.000209	0.000424	0.001784
Verrucomicrobia_subdivision_6	0.00011	0.000213	0.00019	0	0.000169	2.7e-05	1.3e-05	0	0	9e-06	1.4e-05	0.000136
Verrucomicrobiaceae	0.022628	0.022662	0.025524	0.000783	0.005362	0.005717	0.001444	0.008272	0.005624	0.004551	0.002636	0.008376
Vibrionaceae	0.060421	0.074024	0.072292	0.254812	0.407626	0.422167	1.08404	0.083934	0.042431	0.051925	0.062247	0.199904
Victivallaceae	0.003074	0.003404	0.003571	5e-05	0.000354	0.000302	0.00373	0.000382	0.000885	0.001525	0.008268	0.000818
Violaceomycetaceae	0.000536	0.000421	0.000589	0.000756	0.00738	0.007311	8e-05	0	0.000182	0.00015	0.00017	0.006803
Vulgatibacteraceae	0.001217	0.001567	0.001375	1e-05	0.000199	0.000275	0.000361	0.001091	0.000312	0.000485	0.000297	0.001078
Waddliaceae	6.2e-05	0.000404	1.8e-05	0	6.6e-05	2.7e-05	0.00016	5.5e-05	0.000156	3.5e-05	0.000572	0.000149
Wallemiaceae	0.000461	0.000556	0.000518	0.002955	0.00176	0.005607	0.000147	0.000164	0.000208	0.000335	0.00012	0.004882
Wenzhouxiangellaceae	0.00141	0.001618	0.001416	0	0.00179	0.002199	0	0.000145	6.9e-05	0.000338	0.000155	0.00233
Williamsiaceae	0.000956	0.00073	0.000577	0.000179	0.001392	0.001722	0.003837	0.001145	0.001545	0.000802	0.003646	0.004758
Williamwhitmaniaceae	0.004065	0.004365	0.004642	0	0.00053	0.000522	0.00012	0	0.000156	0.000564	0.000191	0.000632
Woeseiaceae	0.000433	0.000337	0.000357	0.000428	0.000243	0.000275	0.000241	0.000164	5.2e-05	7.1e-05	0.00089	0.000186
Xanthobacteraceae	0.006823	0.007696	0.007165	0.000352	0.006327	0.008054	0.003235	0.037868	0.002118	0.006164	0.002099	0.084519
Xanthomonadaceae	0.04454	0.044105	0.045459	0.003795	0.040231	0.044831	0.023274	0.013035	0.018755	0.021329	0.040038	0.052996
Xylariaceae	0.001135	0.001062	0.001107	0.000149	0.002806	0.002281	0.002807	0.000273	0.000234	0.000661	6.4e-05	0.00487
Xylonaceae	0.000495	0.000522	0.000428	0.003204	0.003049	0.002611	8e-05	5.5e-05	0.000156	8.8e-05	2.1e-05	0.001673
Yersiniaceae	0.02833	0.029802	0.030743	0.001473	0.013354	0.014971	0.014184	0.042013	0.042613	0.018482	0.026732	0.023568
Zoogloeaceae	0.014106	0.014123	0.01458	0.000265	0.006784	0.006514	0.009999	0.011635	0.004357	0.004907	0.019312	0.014336
Unclassified	18.1889	18.0007	18.174	0.95127	4.29982	4.50339	8.13527	5.60872	4.46489	5.85986	8.86632	9.95071

## Sheet: Genus
	DH1	DH2	DH3	DS1	DS2	DS3	LA1	LA2	LA3	SB1	SB2	SB3
Abditibacterium	0.001297	0.001111	0.001801	6.1e-05	0.000182	0.00017	0.009222	0.000333	0.000895	0.000613	0.001512	0.000423
Abiotrophia	0.00054	0.000635	0.000638	6.1e-05	0.00042	0.000311	0.000727	0.002748	0.00099	0.002157	0.003939	0.000982
Absidia	0.002053	0.002116	0.001801	0.003404	0.040859	0.045018	0.000499	0.000555	0.000515	0.00126	0.000573	0.066919
Absiella	0.033454	0.033206	0.032344	0.018219	0.00101	0.001174	0.008101	0.034418	0.012223	0.027078	0.053721	0.021248
Abyssibacter	0.000411	0.000459	0.000544	1e-05	0.000363	0.000226	8.3e-05	0	2.7e-05	0.000344	6.9e-05	0.000885
Abyssicoccus	0.000151	0.00037	0.000394	1e-05	0.000113	2.8e-05	0.000332	0	0.000163	0.000623	0.00016	0.000308
Acaricomes	6.5e-05	7.1e-05	9.4e-05	6.1e-05	0.000182	0.00017	8.3e-05	0.000389	0.00019	0.000204	0.00071	0.001617
Acaromyces	0.000303	0.000247	0.000131	0.002549	0.00395	0.004952	0.000499	0.000389	0.000271	0.000112	0.000183	0.004619
Acaryochloris	0.001135	0.001587	0.001013	4.6e-05	0.00109	0.001358	0.003157	0.000222	0.0035	0.000302	0.008646	0.001559
Acetanaerobacterium	0.030298	0.031425	0.031424	6.1e-05	0.001612	0.001641	0.003614	0.001166	0.001899	0.017698	0.019881	0.002194
Acetatifactor	0.130573	0.127869	0.127648	7.1e-05	0.002883	0.002999	0.007935	0.003386	0.005969	0.012716	0.011337	0.012549
Acetitomaculum	0.035118	0.016541	0.017485	3e-05	6.8e-05	5.7e-05	0.000166	0.000722	0.000163	0.000846	0.002245	0.000269
Acetivibrio	0.332527	0.332838	0.333736	0.000516	0.003201	0.002745	0.006855	0.019985	0.011422	0.012242	0.039464	0.016706
Acetoanaerobium	0.008958	0.008976	0.009493	3e-05	0.000794	0.000877	0.001246	0.015738	0.002727	0.008236	0.006356	0.001597
Acetobacter	0.030201	0.029662	0.030214	0.004962	0.177646	0.184217	0.009389	0.005857	0.005793	0.006158	0.015712	0.169502
Acetobacterium	0.026625	0.025597	0.027616	0.000546	0.001555	0.001839	0.005484	0.027173	0.006186	0.018159	0.011143	0.008969
Acetohalobium	8.6e-05	0.002927	0.003208	4e-05	0.000136	0.000226	0.000374	0.001277	8.1e-05	0.00145	0.002313	0.000462
Acetomicrobium	0.00241	0.002337	0.002157	1e-05	0.000159	0.000212	0.002472	0.000361	0.001207	0.000943	0.006573	0.000577
Acetonema	0.001253	0.001111	0.001144	1e-05	4.5e-05	2.8e-05	4.2e-05	0.001998	5.4e-05	0.006618	2.3e-05	0.001925
Acholeplasma	0.033346	0.037394	0.03134	0.001528	0.003575	0.003325	0.010822	0.018569	0.010324	0.019725	0.053034	0.02706
Achromatium	0.001869	0.001614	0.001651	5.1e-05	0.00034	0.00034	0.00027	0.001166	0.001031	0.000228	0.000653	0.0005
Achromobacter	0.00577	0.005573	0.006397	0.001093	0.023176	0.024815	0.003947	0.001055	0.001641	0.004666	0.0071	0.025213
Acidaminobacter	0.000108	0.000176	9.4e-05	4e-05	0.001021	0.000736	4.2e-05	0.003053	0.000163	9.3e-05	0.006253	0.001963
Acidaminococcus	1.42951	1.42053	1.43497	0.006363	0.014028	0.014516	0.168829	0.044965	0.239463	28.937	0.764157	0.022249
Acidianus	0.000519	0.000335	0.000413	1.5e-05	0.000636	0.000396	4.2e-05	0.000278	0.000109	0.000232	0.000458	0.000539
Acidiferrobacter	0.000411	0.000432	0.000591	0	0.000329	0.000552	8.3e-05	5.6e-05	2.7e-05	0.000632	0.000424	0.000616
Acidihalobacter	0.002226	0.002804	0.002495	2e-05	0.001067	0.000835	0.004798	0.022927	0.006132	0.000776	0.016514	0.047615
Acidilobus	0.000259	0.000194	0.000272	0.000116	0.000136	0.000382	0	0	2.7e-05	0.000214	5.7e-05	0.000135
Acidimicrobium	0.00081	0.001393	0.000947	6.1e-05	0.000182	0.000424	0.000395	0.0005	0.000556	0.000576	0.001958	0.000597
Acidiphilium	0.014998	0.015404	0.016613	1e-05	0.001351	0.001556	0.001329	0.0005	0.001153	0.002691	0.005852	0.003253
Acidipila	0.001383	0.001675	0.001989	1e-05	0.004835	0.005716	0.001039	5.6e-05	5.4e-05	0.000363	0.000298	0.022056
Acidiplasma	0.000227	0.000273	0.000122	0.000172	0.000227	0.000198	8.3e-05	0	0	1.9e-05	0.000149	5.8e-05
Acidipropionibacterium	0.002085	0.00216	0.001679	0.000253	0.001657	0.001188	0.002264	0.008327	0.00818	0.002333	0.015712	0.012375
Acidisphaera	0.000216	0.000476	0.000281	6.1e-05	0.000545	0.000566	0.000208	0.000167	2.7e-05	0.000167	9.2e-05	0.000924
Acidithiobacillus	0.002863	0.003562	0.002908	7.1e-05	0.001226	0.001132	0.001371	0.002526	0.003066	0.001297	0.00276	0.001886
Acidithrix	0.000692	0.000776	0.000356	4e-05	0.000477	0.000226	0.000249	0.000278	0.000271	0.000158	0.000321	0.000654
Acidobacterium	0.001772	0.000635	0.001613	4e-05	0.000522	0.000509	0.000706	0	0.000271	0.000967	0.001672	0.001078
Acidocella	0.000994	0.000679	0.000901	6.6e-05	0.000522	0.00034	0.000166	0.000194	0.000122	0.000251	0.001489	0.001405
Acidomonas	0.000259	0.000511	0.000675	0	2.3e-05	0.000141	0.000208	0	5.4e-05	9.3e-05	2.3e-05	0.000154
Acidothermus	0.000389	0.000353	0.000563	1e-05	0.000227	0.000141	0.002742	0.000833	2.7e-05	0.000613	0.010582	0.000847
Acidovorax	0.007326	0.007177	0.006895	0.000693	0.008092	0.007541	0.006003	0.003914	0.00567	0.00719	0.010215	0.012087
Acinetobacter	0.035615	0.036081	0.043028	0.004674	0.769375	0.77194	0.029308	0.12135	0.054575	0.031642	0.05387	1.13085
Actibacterium	0.001794	0.001446	0.001332	2e-05	0.001453	0.000877	0.005027	0.000333	0.006783	0.000195	9.2e-05	0.000962
Actinoallomurus	0	0	0	0	2.3e-05	0	0	0	0	0	0	3.8e-05
Actinoalloteichus	0.001913	0.002116	0.002148	0.000182	0.001646	0.002023	0.005027	0.002082	0.003554	0.000962	0.001626	0.004831
Actinobacillus	2.26572	2.29522	2.1669	0.000516	0.614519	0.641442	0.022537	0.001416	0.301893	0.006893	0.030772	0.005947
Actinobaculum	0.009098	0.008394	0.008696	0.000268	0.002032	0.001981	0.003801	0.00383	0.004273	0.007385	0.035673	0.010739
Actinocatenispora	0.00121	0.00127	0.001276	7.1e-05	0.000499	0.000481	0.000291	0.000278	0.00057	0.000167	0.000596	0.001386
Actinocorallia	0.001091	0.001393	0.001642	7.1e-05	0.00294	0.002278	0.000706	0.000722	0.001384	0.000669	0.00158	0.002983
Actinokineospora	0.002626	0.002628	0.003077	0.000303	0.005879	0.00515	0.000727	0.002165	0.002442	0.002533	0.002187	0.009527
Actinomadura	0.012221	0.012785	0.012898	0.00347	0.024799	0.023259	0.02827	0.022177	0.010256	0.014473	0.008062	0.086262
Actinomyces	0.035204	0.036566	0.034914	0.119004	0.092285	0.108781	0.460124	0.749669	0.58189	0.189571	1.70714	1.08304
Actinomycetospora	0.000994	0.000952	0.001022	0.000132	0.001419	0.001514	0.000353	0.001388	0.001302	0.001134	0.000744	0.002656
Actinophytocola	0.001815	0.001763	0.001482	9.6e-05	0.001725	0.001811	0.003863	0.000888	0.002225	0.001724	0.010456	0.002868
Actinoplanes	0.018045	0.016718	0.017569	0.001072	0.026956	0.028989	0.0043	0.011824	0.012874	0.009807	0.009299	0.044189
Actinopolymorpha	0.00175	0.001658	0.001651	0.000349	0.001657	0.001839	0.000519	0.000944	0.001614	0.001292	0.002233	0.004773
Actinopolyspora	0.001459	0.001393	0.001951	0.000268	0.001986	0.002037	0.000499	0.000777	0.000733	0.000785	0.0015	0.00537
Actinospica	0.000627	0.000688	0.000807	1e-05	0.003382	0.003339	0.000125	0.000333	0.000515	0.000539	0.00087	0.003349
Actinosynnema	0.000594	0.000785	0.000947	1.5e-05	0.001737	0.001655	8.3e-05	0.000472	0.000651	0.00093	0.00055	0.00358
Actinotalea	0.000454	0.000353	0.000469	8.1e-05	0.000363	0.000311	0.000789	0.001554	0.000963	0.000204	0.003161	0.001155
Actinotignum	0.003339	0.003227	0.00303	0.000147	0.001135	0.000764	0.000727	0.002776	0.002862	0.002993	0.015792	0.005062
Acutalibacter	0.034556	0.036116	0.034614	5.1e-05	0.001952	0.003254	0.006481	0.002665	0.003202	0.028509	0.004695	0.02144
Acuticoccus	0.001448	0.001781	0.001426	8.1e-05	0.000783	0.000905	0.000249	0.000111	0.003066	0.000446	0.000344	0.00154
Adhaeribacter	0.004268	0.004188	0.004287	3e-05	0.000999	0.001938	0.000208	0.002887	0.000868	0.002482	0.001489	0.001751
Adlercreutzia	0.000475	0.000582	0.000431	8.1e-05	9.1e-05	0.000226	0.002036	0.003664	0.001438	0.011666	0.003298	0.00408
Advenella	0.001253	0.000979	0.001032	0.000248	0.000965	0.001302	0.001205	0.000111	0.000882	5.6e-05	4.6e-05	0.000404
Aequorivita	0.005532	0.00477	0.005253	2.5e-05	0.000908	0.00116	0.001059	0.008854	0.000651	0.000572	0.00079	0.001193
Aeribacillus	0.000519	0.000846	0.00045	2e-05	0.000113	0.000113	0.001662	0.001221	0.001357	0.000679	2.3e-05	0.000539
Aeriscardovia	0.000735	0.000829	0.001182	0.001254	0.001294	0.001386	0.000499	0.006051	0.001926	0.001515	0.001351	0.00435
Aerococcus	0.023124	0.024495	0.023263	0.001442	0.512485	0.526506	0.019712	0.022261	0.03774	0.027803	0.119696	1.33565
Aeromicrobium	0.002474	0.002372	0.002251	0.000713	0.00269	0.002547	0.003095	0.006578	0.006661	0.003105	0.012322	0.016571
Aeromonas	0.017689	0.017256	0.017335	0.001249	0.009659	0.010144	0.083957	0.057816	0.046639	0.00382	0.025401	0.012741
Aeropyrum	1.1e-05	5.3e-05	0.000141	0	5.7e-05	0.00017	2.1e-05	0	2.7e-05	3.7e-05	4.6e-05	0.000269
Aestuariibacter	0.000951	0.000899	0.001088	0.000121	0.000499	0.000396	0.001454	5.6e-05	0.000543	0.00026	0.005543	0.0005
Aestuariimicrobium	0.000454	0.000494	0.000488	0.000142	0.000454	0.000368	0.000831	0.003497	0.003174	0.000744	0.006802	0.006313
Aestuariispira	0.000367	0.000247	0.000338	0	0.000159	0.000141	0.002243	0.000278	0.000624	7.4e-05	9.2e-05	0.000192
Aestuariivita	8.6e-05	0.000194	0.000188	0	0.000136	0.000141	0.000125	0	0	2.8e-05	0	0.000154
Aetherobacter	0	0	0	0	2.3e-05	9.9e-05	0	0	0	4.6e-05	0	0
Afifella	0.001113	0.001376	0.001398	5e-06	0.000863	0.000523	0.012961	2.8e-05	0.000353	0.000177	0.00055	0.000693
Afipia	0.001426	0.001896	0.001567	8.1e-05	0.001351	0.001641	0.001163	0.00025	0.000461	0.000316	0.001775	0.002983
Agaribacterium	0.002183	0.002116	0.00197	1e-05	0.000227	0.000255	0	0.000555	0.000217	9e-06	4.6e-05	0.00077
Agaricus	6.5e-05	0.000388	0.000507	5.1e-05	0.00025	0.000368	4.2e-05	0.000167	2.7e-05	1.9e-05	4.6e-05	0.000693
Agarilytica	0.001275	0.000917	0.001294	0	0.000658	0.000651	8.3e-05	0.000111	8.1e-05	6.5e-05	0.000115	0.000346
Agarivorans	0.000962	0.000988	0.000638	2e-05	0.000329	0.000396	0.000145	0.000305	0.000298	0.000251	0.000412	0.000828
Agathobacter	0.027381	0.028392	0.028179	0	0.000272	0.000311	0.002991	0.001443	0.002116	0.004564	0.006642	0.002233
Agathobaculum	0.100858	0.099583	0.104057	0.000192	0.007048	0.007979	0.001994	0.012879	0.00799	0.017977	0.008268	0.011259
Aggregatibacter	0.031098	0.029644	0.028882	0.000111	0.014505	0.012889	0.001724	0.000722	0.00582	0.004183	0.001821	0.001617
Agitococcus	0.000562	0.000476	0.000525	0	0.000409	0.000311	4.2e-05	0.000333	0.000217	0.000167	0.000664	0.000385
Agreia	0.000529	0.00045	0.000403	2e-05	0.000375	0.000198	0.000166	0.000416	0.000393	0.001738	0.000561	0.001655
Agrobacterium	0.005435	0.006172	0.006679	0.000238	0.003201	0.002999	0.0043	0.002026	0.002198	0.003546	0.011211	0.005139
Agrococcus	0.001318	0.001614	0.001726	0.000425	0.003541	0.004343	0.002243	0.00186	0.001953	0.002696	0.010066	0.029524
Agromyces	0.003631	0.004082	0.00408	0.000258	0.003042	0.003678	0.001558	0.002415	0.002822	0.002087	0.004753	0.010489
Ahniella	0.000713	0.000705	0.000675	1e-05	0.000182	0.000283	0.000914	5.6e-05	0.000461	0.000167	0.001764	0.000731
Ahrensia	0.000367	0.000582	0.0003	0.000678	0.000227	0.000311	0.000187	0.000444	0.000122	0.000195	0.000206	0.000674
Aidingimonas	0.000108	0.000123	9.4e-05	1e-05	0.000159	2.8e-05	0	0.000167	5.4e-05	4.6e-05	0.000115	0.000154
Akkermansia	0.157338	0.155953	0.162553	0.001583	0.004267	0.003862	0.002181	0.003109	0.030184	0.00317	0.003275	0.009277
Albidovulum	0.000713	0.000758	0.000619	4e-05	0.000386	5.7e-05	0.000166	0	9.5e-05	0.000204	9.2e-05	0.0005
Albimonas	0.001081	0.000749	0.000844	3e-05	0.000794	0.000594	4.2e-05	0.000333	0.000461	0.000386	0.000825	0.00127
Alcaligenes	0.002442	0.001252	0.002298	0.000106	0.00109	0.001613	0.001267	0.00025	0.000176	0.00093	0.004707	0.002175
Alcanivorax	0.005079	0.005149	0.004578	0.016686	0.111817	0.123594	0.23727	0.121156	0.066391	0.027329	0.024713	0.209226
Algibacter	0.003047	0.003412	0.003311	8.1e-05	0.001873	0.001585	0.000374	0.000389	0.000488	0.001794	0.000389	0.002541
Algicola	0.000411	0.000388	0.000263	2e-05	0.000113	0.000113	8.3e-05	0.000666	0	0.000195	0.00087	0.000423
Algiphilus	0.000367	0.000247	0.000394	2e-05	9.1e-05	0.000113	4.2e-05	0.000167	8.1e-05	0.000697	4.6e-05	0.00077
Algoriella	4.3e-05	3.5e-05	0	0	0.00252	0.00232	0	0	8.1e-05	0	0	0
Algoriphagus	0.01677	0.018076	0.017166	0.000824	0.004948	0.004626	0.012047	0.014239	0.004911	0.006646	0.020648	0.037511
Aliagarivorans	0.000692	0.000582	0.000619	1e-05	0.000136	7.1e-05	8.3e-05	0.000139	6.8e-05	0.000442	0.00016	0.000269
Alicycliphilus	0.000529	0.00052	0.000347	1.5e-05	0.00118	0.001019	0.000228	5.6e-05	0.000136	0.002496	6.9e-05	0.001482
Alicyclobacillus	0.019353	0.020421	0.020346	0.000668	0.004858	0.005164	0.017552	0.009659	0.015207	0.016792	0.063398	0.010412
Aliiarcobacter	0.000605	0.00104	0.000844	0.001143	0.000113	8.5e-05	0.000125	0.009548	0.000353	4.6e-05	9.2e-05	0.000308
Aliicoccus	0.000605	0.000758	0.000657	9.1e-05	0.000431	0.000113	0.001828	0.000389	0.001004	0.00185	0.006459	0.000885
Aliidiomarina	0.003274	0.002963	0.00302	0.021112	0.002679	0.00307	0.002285	0.038415	0.008777	0.003174	0.009322	0.00333
Aliifodinibius	0.001999	0.001693	0.001782	0.000152	0.000499	0.000481	0.001163	0.002332	0.000407	0.000897	0.004672	0.000693
Aliiglaciecola	2.2e-05	1.8e-05	1.9e-05	2e-05	0.001294	2.8e-05	8.3e-05	0.000111	2.7e-05	0.000242	0.00016	3.8e-05
Aliihoeflea	8.6e-05	0.000106	7.5e-05	0	0.000272	0.000226	4.2e-05	0	0	5.6e-05	0.000137	0.000385
Aliiroseovarius	0.000367	0.000555	0.000413	2e-05	0.000182	0.000198	8.3e-05	0.000167	8.1e-05	0.000409	0.000183	0.000308
Aliivibrio	0.002917	0.003315	0.002917	0.000192	0.001158	0.000948	0.001786	0.001471	0.001302	0.000957	0.000756	0.001636
Alishewanella	0.000594	0.000776	0.000572	1.5e-05	0.000159	0.00041	0.000914	0.000777	0.000868	0.013483	0.000126	0.000558
Alistipes	1.39562	1.36321	1.41654	0.00129	0.055477	0.062377	0.027605	0.016126	0.013457	0.034611	0.020121	0.025463
Aliterella	0.000432	0.000441	0.000338	1e-05	0.00025	0.000311	0.000249	0	0.000109	0.000976	0.000458	0.000654
Alkalibacillus	0.000627	0.000476	0.000694	2e-05	0.000113	0.000198	0.000748	0.000944	0.000298	0.000706	0.001351	0.000269
Alkalibacter	0.003631	0.000829	0.00075	1e-05	2.3e-05	2.8e-05	0.002493	0.016876	0.002659	0.008468	4.6e-05	3.8e-05
Alkalibacterium	0.011929	0.012556	0.011163	0.001179	0.007514	0.006366	0.01157	0.033335	0.008641	0.010908	0.037219	0.011663
Alkalibaculum	0.011821	0.011709	0.011913	4e-05	0.000772	0.000707	0.007768	0.00977	0.005074	0.008468	0.028538	0.002579
Alkalicoccus	0.000627	0.000582	0.00075	0.000779	0.000136	0.00017	0.000457	0.001832	0.000488	0.00132	0.000733	0.001617
Alkaliflexus	0.005208	0.004955	0.004765	1e-05	0.000658	0.000736	0.000374	0.000111	0.000109	0.000595	0.000435	0.000154
Alkalilimnicola	0.000843	0.00067	0.000507	0.000101	0.000817	0.000679	0	5.6e-05	0.000136	0.000409	0.000183	0.000808
Alkalinema	0.000108	0.000388	0.000544	0	0.000681	0.000651	0.000291	0.003331	0.000244	0.008412	0.000183	0.000577
Alkaliphilus	0.018942	0.017882	0.020037	0.003444	0.003541	0.004952	0.049373	0.034973	0.020593	0.012261	0.033131	0.005504
Alkalispirillum	6.5e-05	0.000123	0.000206	1e-05	6.8e-05	0.00017	0	5.6e-05	0.000109	0.000102	6.9e-05	0.000731
Alkalispirochaeta	0.004517	0.004603	0.005037	6.6e-05	0.000443	0.001118	0.000145	0.000777	0.000271	0.002612	0.001031	0.005485
Alkalitalea	0.003912	0.003668	0.003996	0	0.000567	0.000396	0.000249	5.6e-05	0.001601	0.000335	0.000115	0.000269
Alkanindiges	0.000346	0.000467	0.000591	2.5e-05	0.000533	0.00092	0.000623	0.001138	0.000543	0.000637	2.3e-05	0.000154
Allisonella	0.056102	0.053451	0.052662	1e-05	0.000681	0.000736	0.008101	0.004108	0.084678	0.078918	0.04377	0.000385
Alloactinosynnema	0.001037	0.001182	0.000976	0.000111	0.001317	0.002334	0.000457	0.001194	0.000841	0.000358	0.001649	0.004215
Allobaculum	0.019644	0.020315	0.019943	0.000162	0.000817	0.000736	0.002659	0.002498	0.00567	0.013283	0.027118	0.005466
Allochromatium	0.000681	0.000855	0.001116	2e-05	0.000182	0.00034	4.2e-05	5.6e-05	5.4e-05	0.000799	0.000447	0.009123
Alloclavaria	0	0	0	0	2.3e-05	0	0	0	0	0	0	0
Allofrancisella	2.2e-05	3.5e-05	0	0	0	2.8e-05	4.2e-05	0	0.000163	0.000428	6.9e-05	7.7e-05
Allofustis	0.002853	0.002381	0.003171	8.1e-05	0.000522	0.000424	0.008724	0.00322	0.003581	0.004536	0.023614	0.002887
Alloiococcus	0.003415	0.003862	0.003771	8.1e-05	0.000499	0.000877	0.001537	0.002276	0.001845	0.003114	0.002726	0.014011
Allokutzneria	0.000497	0.000282	0.000563	6.1e-05	0.000749	0.000806	0.000436	0.003109	0.010473	0.00086	0.000802	0.001386
Allomyces	0.001621	0.001746	0.002214	0.001436	0.008308	0.00979	4.2e-05	0.000222	5.4e-05	0.000772	0.003138	0.009277
Alloprevotella	0.666686	0.651541	0.674112	0.000248	0.03288	0.036006	0.005525	0.021567	0.003351	0.06121	0.005531	0.005081
Allosalinactinospora	0.000238	0.000247	0.000375	2e-05	0.000318	0.000283	0.000914	0.000167	0.000515	0.001385	0.003894	0.000539
Alloscardovia	0.004052	0.004091	0.004503	0.000572	0.0016	0.001429	0.009472	0.009826	0.010907	0.012628	0.028584	0.007275
Almendravirus	0	0	0	0	0	0	4.2e-05	0	0	0	0	0
Alphainfluenzavirus	2.2e-05	1.8e-05	5.6e-05	2e-05	4.5e-05	2.8e-05	0	0	0	9e-06	2.3e-05	3.8e-05
Altererythrobacter	0.005187	0.005599	0.005647	0.000207	0.003552	0.004513	0.002347	0.000555	0.001465	0.002965	0.002623	0.006524
Alteribacillus	0.002874	0.002486	0.002702	4e-05	0.000454	0.000113	0.003406	0.001388	0.001275	0.001873	0.006253	0.001809
Alternaria	0.0004	0.000344	0.000319	0.000749	0.014006	0.01436	0.000125	0.000111	9.5e-05	0.000595	0.000458	0.003041
Alteromonas	0.008072	0.008535	0.008236	0.001512	0.002871	0.0029	0.003614	0.004413	0.00411	0.002184	0.004352	0.004407
Altibacter	0.000389	0.000317	0.000281	0	4.5e-05	2.8e-05	0	5.6e-05	0	0.001701	0.000115	7.7e-05
Alysiella	0.005435	0.005176	0.004962	0.000132	0.042448	0.043462	0.002742	0.000389	0.002374	0.013065	0.000825	0.0005
Amanita	0.000821	0.001023	0.000919	0.002529	0.017581	0.019566	8.3e-05	0.000444	0.000624	0.002287	0.000229	0.022056
Amantichitinum	0.001361	0.00127	0.000994	0	0.000204	0.000283	0.000291	0.000611	0.000217	0.001022	0.001031	0.000462
Amaricoccus	4.3e-05	0.000194	0.000131	7.1e-05	0.000409	0.000255	0.000125	0	5.4e-05	4.6e-05	4.6e-05	0.0005
Amesia	0	0	0	0	0	2.8e-05	0	0	0	0	0	0
Aminiphilus	0.003501	0.003121	0.002983	0	0.000204	0.000226	0.000499	5.6e-05	5.4e-05	0.000595	0.00071	0.000308
Aminipila	0.15227	0.148273	0.152656	4e-05	0.003291	0.003848	0.005857	0.013823	0.014787	0.027347	0.022721	0.028369
Aminobacter	0.002831	0.002795	0.002308	2e-05	0.001305	0.000806	0.000665	0.0005	0.00057	0.000734	0.001752	0.00204
Aminobacterium	0.005997	0.005705	0.005863	1e-05	0.000386	0.000283	0.001184	5.6e-05	0.000339	0.001306	0.002565	0.001597
Aminomonas	0.005035	0.003933	0.003902	0	0.000295	2.8e-05	0.000582	5.6e-05	0.000244	0.000669	0.002542	0.000308
Ammonifex	0.005489	0.004074	0.004634	0	0.000488	0.000283	0.001641	0.000777	0.000773	0.001975	0.005245	0.000712
Ammoniphilus	0.002701	0.00328	0.002814	2e-05	0.000545	0.000538	0.001246	0.006439	0.002767	0.003328	0.002863	0.003695
Amnibacterium	0.000259	0.00037	0.000319	8.1e-05	0.000409	0.000396	0.007768	0.000555	0.000597	0.001097	0.001443	0.001193
Amorphotheca	0.000627	0.000776	0.00045	0.001507	0.002429	2.8e-05	0.000125	0	0.000163	9.3e-05	0.00016	0.00231
Amorphus	0.000454	0.0006	0.000657	0	0.000204	0.000255	0.000208	0	0.000136	4.6e-05	0.000137	0.000462
Ampelomyces	0	0	0	1e-05	0	0	0	0	0	0	0	0
Amphiamblys	0.00013	7.1e-05	5.6e-05	0.000486	0.002974	0.002914	0.000623	0	2.7e-05	0.000502	2.3e-05	0.003118
Amphibacillus	0.007845	0.007371	0.007945	0.000142	0.000897	0.000849	0.007249	0.002942	0.003541	0.006586	0.022366	0.00281
Amphiplicatus	0.001297	0.001552	0.001426	1e-05	0.000136	5.7e-05	0	0	2.7e-05	9.3e-05	0.000527	0.000346
Amphritea	0.001988	0.001887	0.002233	4e-05	0.000238	0.000467	0.000582	0.000805	0.00137	0.001483	0.000195	0.000577
Amycolatopsis	0.015344	0.014725	0.015909	0.001381	0.018841	0.020571	0.010469	0.008133	0.011273	0.01445	0.026019	0.042361
Amylibacter	0.000173	0.000159	9.4e-05	0.000253	0.000295	2.8e-05	0	0.000111	5.4e-05	0.000158	4.6e-05	7.7e-05
Anabaena	0.002972	0.002883	0.002383	2.5e-05	0.001498	0.001825	0.000706	8.3e-05	0.000583	0.002658	0.000573	0.001174
Anabaenopsis	6.5e-05	3.5e-05	1.9e-05	0	0	2.8e-05	0	0	0	0	2.3e-05	0.000115
Anaeroarcus	0.003523	0.003386	0.002908	0	0.000227	0.000255	0.004694	0.007106	0.001872	0.003374	0.011223	0.000616
Anaerobacillus	0.007791	0.007662	0.007851	0.110496	0.03069	0.0278	0.010967	0.009992	0.014732	0.011131	0.022011	0.005697
Anaerobacterium	0.008796	0.007565	0.007598	6.1e-05	0.000726	0.000509	0.002368	0.001998	0.00274	0.007929	0.00781	0.001578
Anaerobiospirillum	0.007542	0.008641	0.00757	5.1e-05	0.000454	0.000453	0.005484	0.004052	0.002713	0.008445	0.015277	0.012549
Anaerobium	0.076416	0.077487	0.075475	0.000142	0.00202	0.001839	0.009472	0.006495	0.006295	0.017057	0.01672	0.005389
Anaerobranca	0.004257	0.00164	0.00151	9.6e-05	0.000726	0.00034	0.002596	0.000278	0.001017	0.001064	0.001042	0.000654
Anaerococcus	0.039753	0.037624	0.037522	0.002934	0.005175	0.005588	0.036225	0.049156	0.028407	0.056186	0.097823	0.074194
Anaerocolumna	0.038446	0.037245	0.058233	0.003551	0.005629	0.002872	0.014851	0.047102	0.011327	0.015653	0.046598	0.012876
Anaerofilum	0.058566	0.058053	0.056583	0.000111	0.030894	0.033021	0.001496	0.010048	0.004341	0.015616	0.006825	0.007929
Anaerofustis	0.021978	3.5e-05	9.4e-05	0.000212	0.001339	5.7e-05	0.003822	0.017431	5.4e-05	0.009565	0.016582	0.000269
Anaeroglobus	0.001729	0.001622	0.001445	1e-05	0.000227	0.00034	0.017074	0.000167	0.006295	0.009082	0.030966	7.7e-05
Anaerolinea	0.00147	0.001569	0.001416	4e-05	0.000613	0.000679	0.000955	0.002609	0.000678	0.00211	0.002771	0.001617
Anaeromassilibacillus	0.377899	0.385892	0.365516	0.000162	0.011758	0.013469	0.037866	0.010825	0.012372	0.079494	0.038845	0.071827
Anaeromicrobium	0.00778	0.007971	0.007223	3e-05	0.000636	0.000311	0.00162	0.034806	0.004314	0.006535	0.007925	0.001617
Anaeromusa	0.007326	0.008447	0.00803	0	6.8e-05	0.000424	0.008724	0.001721	0.010446	0.001766	0.024553	0.001232
Anaeromyces	0.003976	0.004303	0.004803	0.001871	0.002633	0.003254	0.00403	0.000333	0.003202	0.001571	0.012803	0.007006
Anaeromyxobacter	0.003739	0.003941	0.003865	5.1e-05	0.00286	0.003155	0.002763	0.00086	0.003839	0.002203	0.007856	0.006563
Anaerophaga	0.007283	0.007742	0.008386	4e-05	0.000976	0.000481	0.000332	0.000222	0.000271	0.002463	2.3e-05	0.000616
Anaeroplasma	0.025911	0.027087	0.026153	6.1e-05	0.000545	0.000368	0.001703	0.001665	0.003337	0.012409	0.007558	0.003349
Anaerorhabdus	0.106477	0.107413	0.099151	5.1e-05	0.003201	0.002999	0.035353	0.003941	0.038635	0.314297	0.691815	0.048808
Anaerosalibacter	0.013172	0.01379	0.012861	0.000162	0.001226	0.00116	0.007104	0.056234	0.007692	0.009244	0.024187	0.006274
Anaerosphaera	0.004657	0.004268	0.004474	0.000556	0.000749	0.001004	0.003427	0.002054	0.003419	0.004355	0.022549	0.001751
Anaerosporobacter	0.000583	0.000705	0.000582	0.006059	0.006696	8.5e-05	0.000125	5.6e-05	8.1e-05	0.000548	9.2e-05	7.7e-05
Anaerosporomusa	0.040218	0.039079	0.040017	1e-05	0.002542	0.002575	0.035311	0.000777	0.018992	0.024819	0.103732	0.000924
Anaerostipes	0.156344	0.161358	0.154382	0.008523	0.008512	0.008644	0.025819	0.037665	0.01457	0.036048	0.036898	0.025386
Anaerotignum	0.232425	0.226421	0.23859	0.000172	0.002327	0.002448	0.009804	0.056484	0.041199	0.013725	0.011452	0.005986
Anaerotruncus	0.34317	0.341329	0.559203	0.000875	0.017955	0.019722	0.0501	0.035306	0.03949	2.95264	0.225009	0.072096
Anaerovibrio	2.46068	2.41007	2.48019	8.1e-05	0.008785	0.01088	0.03718	0.005274	0.021637	0.041643	0.098613	0.004831
Anaerovorax	0.063298	0.062691	0.066113	5.1e-05	0.001612	0.002037	0.00432	0.023482	0.003419	0.015291	0.015712	0.027484
Anaplasma	0.001297	0.000802	0.001266	0.000749	0.000159	0.001712	0.033483	0.002387	0.006891	0.023429	0.001821	0.00077
Ancylobacter	0.001307	0.001446	0.001538	2.5e-05	0.000409	0.00058	0	0.000167	0.000109	0.000474	9.2e-05	0.000481
Ancylomarina	0.004538	0.004179	0.004315	0.000506	0.012099	0.012082	0.000332	0.000389	8.1e-05	0.000483	0.000366	0.000924
Anderseniella	0.000173	0.000106	7.5e-05	1e-05	0.000182	0.000453	0.001786	5.6e-05	0.000543	0.000567	0.006367	0.000115
Anditalea	0.001124	0.001305	0.001388	3e-05	0.001044	0.000594	8.3e-05	0	2.7e-05	0.000204	0.000275	0.000924
Andreesenia	0.005446	0.00492	0.00514	0.000111	0.000931	0.000962	0.004653	0.00705	0.006647	0.004202	0.015025	0.003118
Andreprevotia	0.000994	0.000652	0.000825	1e-05	0.000477	0.000736	8.3e-05	0.000111	0.000109	0.000228	2.3e-05	0.000597
Aneurinibacillus	0.012988	0.013288	0.012964	0.006874	0.004926	0.005291	0.011881	0.012268	0.012223	0.010778	0.019823	0.028023
Angelakisella	0.061699	0.063009	0.064894	7.1e-05	0.005607	0.006593	0.188935	0.143611	0.078139	0.024512	0.003848	0.004157
Angustibacter	0.000173	0.000159	0.000113	0.000111	0.003768	0.004159	0.000415	0.003164	0.00388	0.000734	0.001374	0.003387
Anncaliia	4.3e-05	1.8e-05	0.000281	1e-05	6.8e-05	5.7e-05	0.000872	0.000111	2.7e-05	9e-06	2.3e-05	3.8e-05
Annulohypoxylon	0	0	0	0	4.5e-05	5.7e-05	0	0	0	0	0	0.000154
Anoxybacillus	0.008093	0.006878	0.006069	0.00306	0.009908	0.005885	0.011632	0.045381	0.017961	0.007855	0.030142	0.004561
Antarctobacter	0.000411	0.000212	0.00015	0	0.000295	0.00017	4.2e-05	0.000167	0.000109	0.000279	2.3e-05	0.000308
Anthracocystis	0.00134	0.001287	0.001088	0.000516	0.002996	0.004131	4.2e-05	0.000222	0.00019	0.000112	0.000137	0.003926
Aphanizomenon	0.000173	5.3e-05	3.8e-05	1e-05	4.5e-05	8.5e-05	8.3e-05	0	0.000136	9e-06	2.3e-05	0.000154
Aphanobasidium	0	0	0	0	0	5.7e-05	0	0	0	0	0	0
Aphanocapsa	0.000151	0.000194	0.000169	0	4.5e-05	2.8e-05	0	0	0	4.6e-05	2.3e-05	0.000115
Aphanothece	0.000929	0.000882	0.000844	9.1e-05	0.001385	0.000736	0.001786	0.005718	0.00388	0.000232	9.2e-05	0.00127
Apibacter	0.005349	0.005361	0.005685	0.000627	0.001441	0.001839	0.002887	0.000777	0.00563	0.001659	0.00134	0.000905
Apiotrichum	0.000389	0.000441	0.000675	0.000334	0.001975	0.002377	0.000208	0	0.000298	0.001041	0.000275	0.003387
Aquabacter	0.000151	0	0.000206	0	0.000113	8.5e-05	4.2e-05	0	2.7e-05	1.9e-05	0.00016	0.000577
Aquamicrobium	0.000108	0.000123	3.8e-05	2e-05	0.000227	2.8e-05	0	5.6e-05	8.1e-05	7.4e-05	2.3e-05	0.000231
Aquaspirillum	0.001253	0.001076	0.001538	1e-05	0.000908	0.000934	0.000125	0	0	0.000855	0.001283	0.0005
Aquicella	0.000216	0.000141	0.000281	0	6.8e-05	0.000198	0.000374	0.004774	0.000163	8.4e-05	2.3e-05	0.000115
Aquidulcibacter	2.2e-05	0	0	1e-05	9.1e-05	2.8e-05	0	0	0	2.8e-05	0.000252	7.7e-05
Aquifex	0.001027	0.001217	0.001191	5.6e-05	0.001612	0.002377	0.000332	0.000389	0.000244	0.000428	0.001512	0.002637
Aquiflexum	0.002507	0.002134	0.002017	6.1e-05	0.000295	0.000198	0.000415	0.000222	0.000109	0.000232	0.000344	0.000693
Aquimarina	0.010838	0.011251	0.011181	0.001098	0.007343	0.008135	0.002243	0.002415	0.001953	0.003672	0.002565	0.008122
Aquimixticola	0.000692	0.0006	0.00075	1e-05	0.00025	0.00017	8.3e-05	5.6e-05	0.000136	0.000753	6.9e-05	0.000308
Aquimonas	0.00013	0.000229	0.000281	4e-05	0.003178	0.003311	4.2e-05	0	0	0.000112	0	0.004966
Aquisalibacillus	0.001167	0.001146	0.001144	2e-05	4.5e-05	8.5e-05	4.2e-05	0.000389	5.4e-05	0.000837	0.001878	0.000269
Aquisalimonas	0.0008	0.000723	0.000469	8.1e-05	0.000363	8.5e-05	0.000208	0.000111	0.000163	0.000539	0.001008	0.000577
Aquitalea	0.001145	0.001208	0.001341	1e-05	0.000863	0.000877	2.1e-05	0.000389	0.000312	0.000274	0.000183	0.000943
Arabia	0.006181	0.005961	0.005816	3e-05	0.00034	0.000453	0.000249	0.000333	0.000298	0.001989	0.000733	0.002156
Arachidicoccus	0.003674	0.004232	0.004671	6.1e-05	0.000863	0.000934	0.002243	5.6e-05	0.00076	0.000902	0.002886	0.000731
Arboricoccus	0.000281	8.8e-05	0.000431	0	0.000182	0.000255	0.001703	0.000111	0.000326	0.000204	0.003161	0.000192
Arcanobacterium	0.003425	0.002733	0.00302	0.000617	0.014425	0.014402	0.006169	0.009576	0.011192	0.040644	0.369498	0.048366
Archaeoglobus	0.00054	0.000494	0.000825	4e-05	0.000159	0.000481	0.001745	0.000555	0.000868	0.000809	0.007295	0.000616
Archangium	0.002539	0.003333	0.003471	0.000202	0.004449	0.004258	0.00135	0.001305	0.000746	0.002696	0.00079	0.005909
Arcicella	0.001794	0.001799	0.001932	5.1e-05	0.000454	0.000538	4.2e-05	0.000444	8.1e-05	0.000381	0.000596	0.000192
Arcobacter	0.019904	0.01916	0.019793	0.00307	0.003882	0.004004	0.042062	0.013684	0.013756	0.033998	0.010822	0.012683
Arcticibacter	0.002345	0.002151	0.001538	4e-05	0.000613	0.000891	0.006688	0.000333	0.000421	0.000469	0.002061	0.000192
Arcticibacterium	0.001448	0.001146	0.001219	0.000506	0.001112	0.000651	0.000291	0.000111	5.4e-05	0.000214	0.00126	0.000192
Ardenticatena	0.000951	0.001058	0.000919	3e-05	0.000227	0.00034	0.000291	0.000167	0.000271	0.001255	0.000298	0.000269
Arenibacter	0.007823	0.007953	0.007767	0.000683	0.001998	0.002419	0.002098	0.001554	0.002442	0.001445	0.002978	0.003156
Arenicella	0.001253	0.001182	0.001201	0	0.000386	0.00017	4.2e-05	0.000111	5.4e-05	0.000158	0.00016	0.000269
Arenimonas	0.002107	0.002248	0.002176	5.1e-05	0.000942	0.001231	0.000332	0.000333	0.000312	0.000367	0.000263	0.00152
Arenitalea	0.000389	0.000476	0.000544	1e-05	0.000113	5.7e-05	0	0	8.1e-05	3.7e-05	0	3.8e-05
Arhodomonas	0.000475	0.000106	0.000281	2e-05	0.002996	0.003169	4.2e-05	0	5.4e-05	0.000204	4.6e-05	0.003618
Armillaria	0.001913	0.00224	0.002129	0.000885	0.011747	0.01269	0.000789	0.000444	0.000515	0.000697	0.000951	0.013145
Aromatoleum	8.6e-05	1.8e-05	3.8e-05	0	2.3e-05	2.8e-05	0.000249	0	5.4e-05	9e-06	4.6e-05	0.000269
Arsenicibacter	0.001426	0.001129	0.001613	2e-05	0.000227	0.000198	8.3e-05	5.6e-05	8.1e-05	0.000474	0.000115	0.000616
Arsenicicoccus	0.000497	0.000485	0.000591	0.000465	0.00084	0.000736	0.001122	0.010242	0.016917	0.001218	0.006585	0.007602
Arsenicitalea	0.000108	0.000194	0.000113	3e-05	2.3e-05	2.8e-05	4.2e-05	0.000111	2.7e-05	0.000325	0.000573	7.7e-05
Arsenophonus	0.006764	0.008041	0.0062	3e-05	0.001419	0.001726	0.000748	0.0005	0.0008	0.000316	0.000779	0.024635
Arsukibacterium	0.000281	0.000335	0.000394	0.000577	0.000613	0.000382	0.000125	0.000111	0.000109	0.000669	0.00016	0.000423
Arthrobacter	0.017829	0.016109	0.016828	0.004319	0.117663	0.12283	0.041085	0.041829	0.032775	0.027928	0.064566	0.160687
Arthrobotrys	0.000432	0.000265	0.000356	0.000455	0.001839	0.001556	4.2e-05	0.000111	0.00019	0.000195	0.000275	0.002348
Arthrospira	0.000281	0.00022	0.00045	0.000121	0.000454	0.01494	0.000602	0.000389	0.000136	0.000474	0.000504	0.005581
Asaccharobacter	0.004063	0.004074	0.004765	6.1e-05	0.000454	0.000113	0.000457	0.009715	2.7e-05	9e-06	0.002016	0.000115
Asaccharospora	0.000389	0.0003	0.000394	5.1e-05	0.000295	8.5e-05	0.003614	0.018652	0.004938	0.000139	2.3e-05	0.000423
Asaia	0.000875	0.001023	0.000525	0.004011	0.000636	0.001217	0.000478	0.000111	0.000665	0.000265	0.000344	0.000654
Asanoa	0.001102	0.000891	0.001163	0.000147	0.003541	0.004499	0.00295	0.000888	0.002279	0.001557	0.009643	0.007333
Ascidiaceihabitans	8.6e-05	0.000194	0.000188	7.1e-05	4.5e-05	0.000283	0.000249	0	0	2.8e-05	0	3.8e-05
Ascobolus	0.000972	0.000882	0.000919	0.005513	0.005357	2.8e-05	0.000249	0.000111	0.000488	0.000186	0.000298	0.006544
Ascochyta	0.000475	0.000388	0.000375	0.000506	0.004631	0.004782	0.000249	0	0.000136	0.000204	2.3e-05	0.00154
Ascoidea	0.000303	0.000265	0.000188	0.046108	0.005561	0.006084	0.000166	0	0.000244	0.000167	4.6e-05	0.003503
Ascosphaera	0.000194	0.000247	0.000225	0.00611	0.010578	0.012308	0.000125	5.6e-05	0.000326	0.00105	0.000137	0.004427
Asinibacterium	0.000486	0.000776	0.00075	0	0.00017	0.000127	4.2e-05	0.000444	0	6.5e-05	9.2e-05	0.000115
Aspergillus	0.018715	0.016347	0.020862	0.14579	0.157727	0.168117	0.012774	0.005246	0.009645	0.014482	0.027977	0.219041
Asticcacaulis	0.005586	0.005476	0.005713	0.000293	0.001566	0.001669	0.000499	0.000416	0.00057	0.005614	0.001535	0.00256
Astrothelium	0	0	0	0	6.8e-05	0	0	0	0	0	0	0
Atlantibacter	0.000713	0.000732	0.000769	0	0.000272	0.000396	0.000104	0.000167	0.001872	0.000595	0.000767	0.000346
Atopobacter	0.007823	0.007883	0.007092	0.000405	0.002383	0.00266	0.064848	0.041856	0.025083	0.011224	0.051236	0.006582
Atopobium	0.024075	0.017776	0.01893	0.000425	0.004426	0.003395	0.063477	0.051016	0.044903	0.059226	0.05261	0.06461
Atopococcus	0.001167	0.001376	0.001501	0.000142	0.00034	0.00034	0.001246	0.001277	0.001112	0.003393	0.005428	0.003156
Atopostipes	0.000108	0.000212	3.8e-05	1e-05	0.000454	0.000424	4.2e-05	0.003442	2.7e-05	0.000177	4.6e-05	0.000231
Aulosira	0	0	0	0	0	0	4.2e-05	0	0	9e-06	0	0
Aurantimicrobium	0.001016	0.000917	0.000685	2e-05	4.5e-05	7.1e-05	0.002721	0.001582	0.000909	0.001097	0.001523	0.001097
Aurantimonas	0.000983	0.000785	0.000882	0.000526	0.001044	0.001089	0.001059	0.005218	0.001221	0.000488	0.000721	0.002541
Auraticoccus	0.000324	0.000335	0.000394	7.1e-05	0.000772	0.000962	0.000208	0.001277	0.00114	0.000307	0.001603	0.002733
Aureicoccus	0.000475	0.000406	0.000507	0	0.000545	0.000849	0.000208	0.000111	5.4e-05	0.000139	0.000847	0.000731
Aureimonas	0.005349	0.005035	0.004746	9.6e-05	0.005629	0.005659	0.001682	0.001138	0.001248	0.001478	0.004191	0.006274
Aureispira	0.00309	0.002786	0.003039	0	0.00025	0.000566	0.000208	0	0.000271	0.000641	0.00016	0.000346
Aureitalea	0.001426	0.001711	0.00167	0	0.000227	0.000198	4.2e-05	0.000167	0.000136	0.000251	0	0.000269
Aureobasidium	0.001545	0.001578	0.001529	0.001204	0.004029	0.004244	0.000374	0.000333	0.000529	0.002728	0.001374	0.005177
Aureoboletus	0	0	0	0	0	5.7e-05	0	0	0	0	0	0
Auricoccus	0.000281	0.0003	0.000244	0	0	0	0	0	0	3.7e-05	0.000458	0.000192
Auricularia	0.002356	0.002134	0.002476	0.000981	0.008376	0.007894	0.001288	5.6e-05	0.000298	0.006274	0.002611	0.010393
Auritidibacter	0.000108	0.000123	9.4e-05	0.000202	0.000386	0.000368	0.00054	0.000916	0.000556	0.000558	0.002153	0.001674
Austwickia	0.000194	0.000194	0.000431	0.0009	0.000704	0.000481	0.002576	0.020595	0.031337	0.000864	0.007856	0.034528
Avibacterium	0.046755	0.026963	0.033263	0.000172	0.017342	0.02514	0.005899	0.00086	0.005128	0.003946	0.013971	0.001289
Avulavirus	0	0	0	0	0	2.8e-05	0	0	0	0	0	3.8e-05
Azoarcus	0.006354	0.006754	0.006773	6.6e-05	0.002202	0.002391	0.00511	0.000194	0.001736	0.00172	0.011933	0.002906
Azohydromonas	0.001448	0.001305	0.001454	6.1e-05	0.001964	0.002094	0.000166	0.000389	0.000271	0.000288	0.000126	0.002079
Azonexus	0.001124	0.001085	0.001201	2e-05	0.000942	0.000764	0.000208	0	0.000244	0.000335	0.000561	0.000462
Azorhizobium	0.001502	0.001622	0.001426	2e-05	0.003916	0.003905	0.001745	0.037249	0.001248	0.000479	0.000481	0.080834
Azospira	0.002766	0.002504	0.002533	6.6e-05	0.000863	0.000637	0.002119	0.000444	0.000407	0.000902	0.007833	0.001039
Azospirillum	0.069198	0.068608	0.070428	0.000658	0.011384	0.011615	0.006813	0.004247	0.004395	0.012098	0.007764	0.020536
Azotobacter	0.000767	0.001472	0.000816	4e-05	0.001124	0.001415	0.003947	0.0005	0.003093	0.001506	0.011727	0.001655
Azovibrio	0.000367	0.000794	0.000488	0	0.00034	0.000311	0.000125	0	0.000298	0.000353	0.001351	0.000346
Babjeviella	0.000151	0.000176	0.000131	0.031046	0.003791	0.003707	0.000125	0.000111	5.4e-05	7.4e-05	4.6e-05	0.001155
Bacillus	0.394756	0.413649	0.416686	0.186456	0.821527	0.881301	0.813547	1.31517	1.53124	0.328983	1.03197	1.23467
Backusella	0	0	0	0	0	2.8e-05	0	0	0	0	0	0
Bacterioplanes	0.001448	0.001464	0.001201	0	6.8e-05	0.00017	4.2e-05	0.000389	5.4e-05	0.000223	4.6e-05	0.000115
Bacteriovorax	0.003566	0.003121	0.003217	0.001295	0.000715	0.000835	0.000582	0.000777	0.000285	0.001181	0.000962	0.002175
Bacteroides	2.5502	2.51284	2.5671	0.01656	0.137525	0.152342	0.085058	0.163762	0.061684	0.201776	0.153445	0.127256
Balneatrix	0.000281	0.000406	0.000563	1e-05	0.000159	0.000113	0.000249	0	5.4e-05	0.000586	0.001031	0.000115
Balneicella	0.003976	0.004162	0.004915	0	0.000976	0.001047	0.000748	0	0.000217	0.000353	0.003161	7.7e-05
Balneola	0.002939	0.0047	0.003593	0.000491	0.000636	0.000764	0.000228	0.000333	0.000217	0.000572	0.000951	0.000847
Barbatospora	0	0	0	0	0	2.8e-05	0	0	0	0	0	0
Bariatricus	0.055151	0.055214	0.053262	6.1e-05	0.002361	0.002688	0.003323	0.017986	0.010147	0.011591	0.012139	0.026098
Barnesiella	0.063244	0.060081	0.061348	5.1e-05	0.005323	0.004669	0.002264	0.012296	0.001112	0.004067	0.006528	0.002021
Barnettozyma	0	0	0	0.000223	2.3e-05	2.8e-05	0	0	0	0	0	7.7e-05
Bartheletia	0	0	0	4e-05	0	2.8e-05	0	0	0	0	0	0
Bartonella	0.005035	0.006507	0.005647	0.000157	0.003938	0.004768	0.00457	0.0068	0.003785	0.004123	0.002932	0.003907
Basfia	0.054243	0.055391	0.055485	2e-05	0.024402	0.026159	0.003157	0.001943	0.006118	0.000934	0.011028	0.000269
Basidiobolus	0.002831	0.002169	0.00302	0.003576	0.033448	0.037463	0.000914	0.000777	0.000678	0.000511	0.000618	0.044517
Basilea	4.3e-05	0.001164	5.6e-05	0.000101	6.8e-05	5.7e-05	0.000374	5.6e-05	0.001519	0.00013	0.011223	0.001078
Baudoinia	0.000259	0.000335	0.000281	0.001538	0.001589	0.002037	8.3e-05	0	0.000244	8.4e-05	9.2e-05	0.001732
Bavariicoccus	0.001232	0.001217	0.001219	0.000111	0.000522	0.000509	0.006273	0.004719	0.007298	0.002435	0.008406	0.002271
Bdellovibrio	0.004214	0.004329	0.004249	0.000243	0.002962	0.002547	0.002036	0.005995	0.001221	0.001404	0.00371	0.003734
Beauveria	0.000508	0.000256	0.000253	0.000561	0.000817	0.001316	0.000125	0.000222	8.1e-05	7.9e-05	0.00024	0.001059
Beduini	0.023167	0.022731	0.022119	1e-05	0.000885	0.000622	0.004902	0.022705	0.003717	0.012781	0.045968	0.006967
Beggiatoa	0.002064	0.00209	0.002007	9.1e-05	0.002996	0.003127	0.000831	0.002776	0.001723	0.001524	0.000515	0.086223
Beijerinckia	0.000746	0.000652	0.00076	0.000496	0.000976	0.001019	0.000872	0.000111	0.00019	0.000827	0.001809	0.001078
Belliella	0.002583	0.002293	0.001069	2e-05	0.000238	0.000184	0.003656	0	0.001384	0.000906	0.017029	0.002117
Bellilinea	0.002464	0.002522	0.002458	2e-05	0.000567	0.00034	0.000166	5.6e-05	0	0.000428	0.000687	0.000308
Belnapia	0.001016	0.000952	0.001069	0.000197	0.002338	0.002476	0.000415	0.000222	0.000326	0.000748	0.000378	0.00306
Bergeriella	0.003436	0.003721	0.003227	7.1e-05	0.002792	0.00365	8.3e-05	0	0.000244	7.4e-05	4.6e-05	0.000539
Bergeyella	0.001297	0.001146	0.001294	0.000212	0.050779	0.051865	0.000623	0.000222	0.001248	0.016146	0.000321	0.000308
Berhavirus	0.00013	8.8e-05	5.6e-05	0	0	0	0	0	0	0	0	0
Bermanella	0.001275	0.001711	0.001585	0	0.000159	0.000198	0.003614	0.000611	0.001302	0.000679	0.00016	0.000231
Bernardetia	4.3e-05	0.000652	0.000563	1e-05	0.00084	0.000679	0.001496	0.000333	0.000407	0.000428	0.005634	0.000577
Betainfluenzavirus	0	0	0	0	0	0	0	0	0	0	0	3.8e-05
Beutenbergia	4.3e-05	1.8e-05	1.9e-05	8.1e-05	2.3e-05	2.8e-05	0.000208	0.0005	0.001167	0.001041	4.6e-05	3.8e-05
Bhargavaea	0.005943	0.004188	0.005178	0.000293	0.000794	0.000891	0.002098	0.004136	0.001153	0.005294	0.006276	0.002714
Bibersteinia	2.2e-05	1.8e-05	1.9e-05	1e-05	6.8e-05	2.8e-05	8.3e-05	5.6e-05	0.000244	4.6e-05	6.9e-05	0.000154
Bifidobacterium	0.093899	0.089038	0.093063	0.018381	0.078302	0.080373	0.13682	0.123349	0.10158	0.122983	0.119009	0.35288
Bilophila	0.09149	0.091189	0.093232	0.000207	0.00168	0.001726	0.00189	0.002165	0.002808	0.004304	0.002634	0.004138
Bipolaris	0.00094	0.001049	0.000901	0.001462	0.005278	0.005956	0.000665	0.000666	0.000298	0.000697	0.004959	0.004927
Bisgaardia	0	0	0	0	6.8e-05	0	0	0	0	0	0	0
Bittarella	0.002809	0.002769	0.003152	0	0.000431	8.5e-05	0.002119	0.000555	0.00019	0.002305	0.001076	0.005774
Bizionia	0.00201	0.001869	0.001557	0	0.000556	0.000424	0.000374	0.000389	0.000217	0.000367	2.3e-05	0.000885
Blakeslea	0	0	1.9e-05	0	0	0	0	0	0	0	0	0
Blastobotrys	0	0	0	9.1e-05	4.5e-05	0	0	0	0	0	0	0
Blastochloris	0.000454	0.00067	0.000657	3e-05	0.000125	0.000255	0.002139	0.000666	0.000163	0.000144	0.000401	0.000693
Blastocladiella	0	0	0	2e-05	0.000136	0.000141	0	0	2.7e-05	0	0	0.000154
Blastococcus	0.002982	0.002945	0.002964	0.001725	0.005357	0.005532	0.01265	0.005523	0.006512	0.004922	0.010043	0.017726
Blastomonas	0.001178	0.001349	0.001876	6.6e-05	0.000431	0.000566	0.000125	5.6e-05	0.00019	0.000641	0.000115	0.000616
Blastomyces	0.001005	0.001226	0.000919	0.000511	0.009341	0.008856	0.000145	0.000278	0.000176	0.000149	0.000126	0.003792
Blastopirellula	0.003242	0.00365	0.003518	0.000744	0.002633	0.002688	0.001599	0.003442	0.007366	0.002268	0.002714	0.004176
Blattabacterium	0.000821	0.000732	0.000713	0.000157	0.000386	0.00041	0.000332	0.001665	0.000298	0.002761	0.002119	0.00025
Blautia	0.60785	0.676847	0.600251	0.032684	0.041949	0.040972	0.138773	0.141835	0.102367	0.109258	0.126201	0.218118
Blumeria	0.00013	0.000194	5.6e-05	1e-05	0.000182	0.000198	8.3e-05	0	5.4e-05	9e-06	2.3e-05	0.000654
Bogoriella	0.000108	0.000229	0.000169	0.000415	0.000136	0.00017	8.3e-05	0.000999	0.000733	0.000437	0.003069	0.001424
Bombella	0.000367	0.000141	0.000113	0.000101	0.000113	5.7e-05	0	0	5.4e-05	0	4.6e-05	3.8e-05
Bombiscardovia	0.000324	0.000265	0.0003	0.000253	0.000545	0.000622	0.000374	0.000222	0.000136	0.000697	0.001557	0.000924
Bordetella	0.013204	0.013182	0.013058	0.001007	0.01404	0.013355	0.00538	0.006162	0.003351	0.005531	0.009322	0.0138
Borrelia	0.001199	0.001155	0.001379	0.000344	0.000261	0.000396	0.001454	0.0005	0.002944	0.000488	0.00087	0.001097
Borreliella	0.000486	0.000529	0.000535	5.1e-05	0.000238	0.000269	0.000582	0.001499	0.005006	0.000302	0.001076	0.000674
Bosea	0.010254	0.00932	0.010018	0.026534	0.015583	0.017501	0.003656	0.002665	0.007108	0.014585	0.009047	0.018149
Boseongicola	0.000216	3.5e-05	9.4e-05	3e-05	9.1e-05	2.8e-05	4.2e-05	0	5.4e-05	3.7e-05	0.000115	0
Botryobasidium	0.001232	0.001164	0.001144	0.001052	0.007831	0.007413	0.006481	0.000111	0.000434	0.00026	0.000275	0.004504
Botryosphaeria	0	0	0	0	3.4e-05	2.8e-05	0	0	0	0	0	3.8e-05
Botrytis	2.2e-05	7.1e-05	9.4e-05	1e-05	0.000159	8.5e-05	8.3e-05	5.6e-05	2.7e-05	2.8e-05	2.3e-05	0.000115
Bowmanella	0.001578	0.001887	0.00152	2e-05	0.000931	0.000566	0.000125	5.6e-05	0.000407	8.4e-05	2.3e-05	0.000462
Brachybacterium	0.00429	0.004656	0.004943	0.001877	0.027455	0.027715	0.004736	0.015072	0.012969	0.010615	0.026729	0.151429
Brachymonas	0.000173	0.000758	0.000535	3e-05	0.000352	0.000481	0.001371	0.000111	0.000651	0.001352	0.004661	0.000462
Brachyspira	0.032881	0.030579	0.025815	0.004507	0.006719	0.005051	0.067444	0.030837	0.032164	0.027282	0.048201	0.042842
Brackiella	0.000194	0.000335	0.000338	0.000162	0.000931	0.001556	0.001163	0.000833	0.002713	0.000251	0.001397	0.001078
Bradymonas	0.001405	0.001287	0.001351	2e-05	0.000704	0.000934	0.000125	0.000167	0.00019	0.000502	0.000229	0.000924
Bradyrhizobium	0.018791	0.018702	0.01999	0.006075	0.171324	0.182689	0.055667	0.016487	0.016889	0.02111	0.065082	1.22676
Branchiibius	0.000497	0.000511	0.000375	8.6e-05	0.000386	0.00058	0.000685	0.002581	0.004002	0.011861	0.001626	0.001501
Brenneria	0.002723	0.002337	0.002899	4e-05	0.000908	0.001471	0.000249	0.000333	0.00061	0.000623	0.000332	0.001578
Breoghania	0.001081	0.001146	0.001332	1e-05	0.000681	0.000566	0.000831	0.000444	0.000353	0.001608	0.000733	0.00077
Brettanomyces	0.000454	0.000406	0.000657	0.017066	2.3e-05	8.5e-05	0.000166	0.000333	8.1e-05	4.6e-05	2.3e-05	0.001309
Brevefilum	0.002939	0.003068	0.002983	0	0.000227	0.000311	0.001952	0	0.001085	0.000957	0.006665	0.000385
Brevibacillus	0.028688	0.027528	0.028423	0.001123	0.01371	0.008658	0.029516	0.092206	0.048633	0.024238	0.067647	0.021537
Brevibacterium	0.006364	0.006031	0.007335	0.001356	0.006855	0.008361	0.00484	0.013129	0.012508	0.006563	0.023488	0.070095
Brevinema	0.001016	0.001199	0.001238	1e-05	6.8e-05	0.000226	0.000208	0.000167	0.000298	0.000799	0.000664	7.7e-05
Brevirhabdus	0	0	0	0	2.3e-05	2.8e-05	0	0	0	0	0	0.000385
Brevundimonas	0.006764	0.006622	0.007364	0.002332	0.010952	0.0117	0.023679	0.003025	0.002713	0.00785	0.00465	0.012067
Brochothrix	0.001405	0.001711	0.001482	0.007106	0.000545	0.006678	0.004777	0.011269	0.014136	0.004267	0.030256	0.084568
Brockia	0.002528	0.001993	0.002401	0.001345	0.00202	0.001386	0.000499	0	0.000217	0.002649	0.003436	0.000962
Brucella	0.001675	0.001093	0.001642	0.000233	0.001578	0.001995	0.000872	0.000416	0.000448	0.001027	0.000767	0.003464
Brumimicrobium	0.003469	0.002769	0.003527	0.000303	0.000624	0.001217	0.000748	0.000167	0.00038	0.00171	0.002897	0.0005
Bryobacter	0.000821	0.000829	0.000976	1e-05	0.000318	0.00034	0.000166	0	0.000109	0.000864	0.000687	0.000924
Bryocella	0.000994	0.001182	0.001032	3e-05	0.000454	0.000311	0.000457	0	2.7e-05	0.00119	0.001031	0.000115
Bryoria	0	0	0	1e-05	0	0	0	0	0	0	0	0
Buchnera	2.2e-05	1.8e-05	3.8e-05	0.000809	2.3e-05	5.7e-05	4.2e-05	0.000111	0.000217	4.6e-05	0.000137	3.8e-05
Budvicia	0.000951	0.000917	0.001032	0	0.000613	0.000538	0.000499	0.000333	0.000244	0.000186	0.000962	0.000808
Bulleidia	2.2e-05	8.8e-05	0.000113	3e-05	4.5e-05	0.000736	4.2e-05	0.001554	0.000163	0.000567	0.000779	0.000115
Burkholderia	0.022713	0.022414	0.023836	0.005088	0.072366	0.083825	0.028415	0.028173	0.035149	0.026139	0.063742	0.095962
Buttiauxella	0.001243	0.001234	0.001022	1e-05	0.000409	0.00058	0.000706	0.000111	0.00038	0.000274	0.000813	0.000808
Butyricicoccus	0.246894	0.243306	0.249575	0.000506	0.018318	0.018081	0.025237	0.027645	0.044889	0.074261	0.054672	0.103891
Butyricimonas	0.072397	0.070195	0.068017	0.000283	0.005073	0.005503	0.003677	0.004385	0.009374	0.003992	0.005566	0.005427
Butyrivibrio	0.66594	0.619481	0.606123	0.014987	0.030077	0.028946	0.13009	0.146137	0.110452	0.394716	0.243183	0.099272
Byssochlamys	0.000238	0.000123	0.00015	0.000384	0.001566	0.000962	4.2e-05	0.000111	0.000298	0.000409	6.9e-05	0.001963
Byssovorax	0	0	0	0	2.3e-05	0	0	0	0	0	0	0
Caballeronia	0.005176	0.004761	0.004484	0.000718	0.006537	0.007413	0.008184	0.001055	0.003907	0.007185	0.027531	0.047461
Caecibacter	0.015538	0.016171	0.015909	0	0.000522	0.000424	0.039258	0.001221	0.021651	0.088808	0.27226	0.000962
Caecomyces	0	1.8e-05	0	0	0	0	0	0	0	0	0	0
Caedibacter	0.000194	0.000282	0.000338	0	0.000136	0.000198	0	0	5.4e-05	6.5e-05	0.000137	0.000192
Caedimonas	0.000929	0.001023	0.000413	1e-05	0.000182	0.000226	0.000166	0	5.4e-05	0.000177	6.9e-05	0.000269
Caenibacillus	0.002593	0.002187	0.002401	8.1e-05	0.000272	0.000198	0.00162	0.006328	0.002279	0.002742	0.001832	0.001809
Caenimonas	0.000454	0.000353	0.000976	5.1e-05	0.000272	0.000255	4.2e-05	0.000278	2.7e-05	0.000335	0.000366	0.000231
Caenispirillum	0.002226	0.002363	0.002598	0.000121	0.002996	0.003155	0.000457	0.000222	0.000461	0.000762	0.013788	0.000577
Caldalkalibacillus	0.000281	0.000194	0.000225	0.000445	0.000159	2.8e-05	0.000623	0.000111	0.000461	0.000818	0.002038	0.002502
Caldanaerobacter	2.2e-05	1.8e-05	9.4e-05	6.1e-05	0.00034	0.000255	0.001246	5.6e-05	0.001682	0.004871	0.004535	0.002541
Caldanaerobius	0.006905	0.006384	0.006482	3e-05	0.000965	0.001415	0.019338	0.005052	0.001492	0.002779	0.005772	0.001116
Caldanaerovirga	0.002399	0.002328	0.002326	2e-05	6.8e-05	0.000113	0.000457	0.002165	0.000678	0.000874	0.000298	0.000346
Calderihabitans	0.004365	0.003421	0.004127	1e-05	0.000794	0.000538	0.000914	0.000666	0.000977	0.001236	0.004077	0.000847
Caldibacillus	0.00389	0.003756	1.9e-05	1e-05	0.000522	5.7e-05	0.007935	0.002165	0.004477	0.003244	0.017178	3.8e-05
Caldicellulosiruptor	0.010816	0.012124	0.011322	0.000627	0.003167	0.003381	0.004819	0.010908	0.01438	0.008742	0.016468	0.005273
Caldicoprobacter	0.006224	0.006181	0.006322	1e-05	0.000772	0.000679	0.001579	0.002748	0.002333	0.00257	0.002187	0.00102
Caldilinea	0.0008	0.000811	0.000675	3e-05	0.000431	0.00034	0.003074	0.001499	0.002333	0.000641	0.009093	0.000462
Caldimicrobium	0.000908	0.000794	0.000788	2e-05	0.000953	0.000424	0.000291	0.000555	0.001926	0.000762	0.000183	0.000231
Caldimonas	0.000194	0.000423	0.00046	3e-05	0.000113	0.000311	6.2e-05	0.000111	2.7e-05	5.6e-05	5.7e-05	0.000404
Caldisalinibacter	0.005597	0.00626	0.005853	0.000101	0.000454	0.000481	0.002534	0.021317	0.002577	0.00369	0.00536	0.001309
Caldisericum	0.000216	0.000811	5.6e-05	3e-05	0.000204	0.000198	0.000332	0.000555	0.000326	0.000335	2.3e-05	0.000577
Caldisphaera	8.6e-05	0.000141	9.4e-05	0	2.3e-05	0.000113	4.2e-05	5.6e-05	8.1e-05	2.8e-05	0	0.000154
Calditerricola	0.002053	0.001569	0.001951	1e-05	0.001112	0.001075	0.000374	5.6e-05	0.00019	0.000651	0.002634	0.001116
Calditerrivibrio	0.00054	0.000758	0.000694	0.000263	0.000363	0.000226	0.002243	0.000389	0.001085	0.001069	0.008864	0.000192
Caldithrix	0.003912	0.00291	0.003002	1e-05	0.000182	0.000255	0.000997	0.0005	0.000624	0.000195	0.002955	0.000924
Caldivirga	6.5e-05	0.000141	8.4e-05	5e-06	5.7e-05	2.8e-05	0	8.3e-05	0.000109	0.000153	0.000596	0.000154
Calidifontibacter	0.000151	8.8e-05	7.5e-05	0.000121	0.000182	0.000481	0.000415	0.002443	0.002659	0.001534	0.002016	0.002733
Calocera	0.00241	0.002442	0.002476	0.001062	0.016264	0.013808	0.000415	0.000278	0.000312	0.002152	0.000206	0.021094
Calonectria	0	1.8e-05	0	2e-05	0	0	0	0	0	0	0	0
Caloplaca	0	0	0	0	2.3e-05	0	0	0	0	0	0	0
Caloramator	0.023934	0.022572	0.02317	0.000612	0.003689	0.002716	0.013107	0.039691	0.026114	0.010787	0.031218	0.006929
Caloranaerobacter	0.004636	0.004567	0.004503	6.6e-05	0.000488	0.000495	0.005837	0.021594	0.002862	0.004852	0.012597	0.001386
Calothrix	0.008925	0.007133	0.00924	0.000607	0.003416	0.004216	0.002139	0.012324	0.003486	0.002287	0.003756	0.006043
Caminibacter	0.000432	0.000406	0.000188	2e-05	6.8e-05	0.000424	4.2e-05	5.6e-05	8.1e-05	4.6e-05	4.6e-05	0.000308
Caminicella	0.005835	0.006031	0.005553	3e-05	0.000318	2.8e-05	0.003033	0.027701	2.7e-05	0.004676	4.6e-05	0.00204
Campylobacter	0.36423	0.34497	0.340968	0.017996	0.031836	0.038326	0.100346	0.065366	0.035081	0.021412	0.0351	0.031275
Candida	0.000972	0.000635	0.001004	0.050959	0.06206	0.061839	0.000727	0.000389	0.00061	0.000339	0.001076	0.0771
Candidatus_Actinomarina	0.002269	0.001711	0.001445	0	0.000136	0.000226	0	0	5.4e-05	0.000112	0.000172	0.000539
Candidatus_Amoebophilus	0.001102	0.00134	0.00076	2e-05	0.00025	0.000424	0.003988	0.000111	0.001465	0.000316	0.013009	0.000231
Candidatus_Annandia	0	1.8e-05	9.4e-05	0	0	5.7e-05	8.3e-05	0.000111	0	0	0	3.8e-05
Candidatus_Aquiluna	0.000324	0.000282	0.000281	8.1e-05	0.00681	0.008291	0.000457	0.0005	0.000543	0.000251	0.001076	0.002464
Candidatus_Aramenus	8.6e-05	7.1e-05	0.000131	0	4.5e-05	8.5e-05	0	0	8.1e-05	0.000167	0	0.000231
Candidatus_Arthromitus	0.005468	0.006181	0.005131	0.000688	0.000602	0.00058	0.002243	0.005635	0.007217	0.006479	0.011704	0.003484
Candidatus_Atelocyanobacterium	0.000238	1.8e-05	0.000131	0.000334	0.003382	0.003933	0.000415	0.000111	2.7e-05	2.8e-05	6.9e-05	0.000269
Candidatus_Berkiella	0.00121	0.000882	0.000844	2e-05	0.000499	0.000821	0.003053	5.6e-05	0.001329	0.000818	0.016331	0.001155
Candidatus_Blochmannia	0.000119	0.000176	0.00045	0.000207	0.000182	0.000311	0.000249	0.000111	0.000149	0.000758	0.00024	0.000327
Candidatus_Brocadia	0.002377	0.002407	0.002673	4e-05	0.000522	0.000608	0.000374	0.000389	0.000366	0.000363	0.000344	0.000635
Candidatus_Cardinium	0.001891	0.002213	0.00182	5.1e-05	0.00025	0.000297	4.2e-05	0.001665	0.000488	0.000158	0.001454	0.000231
Candidatus_Carsonella	0.000346	0.000282	0.000281	0.000172	0.00025	2.8e-05	0.000831	0	0.000136	9e-06	2.3e-05	0.000115
Candidatus_Chloroploca	0.001513	0.001199	0.001182	1e-05	0.000522	0.000424	0.000125	0.001277	0.000407	0.000297	0.000275	0.000731
Candidatus_Competibacter	6.5e-05	0.000159	0.000169	1e-05	0.000182	0.000113	0.001828	0.000389	0.000353	0.000493	9.2e-05	0.000192
Candidatus_Contendobacter	0.000173	0.000141	0.000206	1e-05	9.1e-05	8.5e-05	0.000125	0.000333	0.000136	8.4e-05	9.2e-05	0.001925
Candidatus_Cryosericum	0.002917	0.003077	0.00348	5e-06	0.000329	0.000226	0.000332	0.000389	0.000149	0.00112	0.000298	0.003676
Candidatus_Dactylopiibacterium	0.000583	0.000406	0.000582	1e-05	0.000386	0.000255	0.000955	0	0.000163	8.4e-05	4.6e-05	0.0005
Candidatus_Desulfofervidus	0.000519	0.000952	0.000488	0	0.00034	0.000226	0.000623	0	0.000298	0.000809	0.002771	0.000462
Candidatus_Desulforudis	0.004149	0.002531	0.004315	3e-05	0.000613	0.000538	0.003406	0.000278	0.001574	0.000716	0.013284	0.001078
Candidatus_Dichloromethanomonas	0.002485	0.003016	0.002889	1e-05	0.013597	0.013893	0.005276	0.000666	0.001818	0.001376	0.014246	0.001848
Candidatus_Doolittlea	0	1.8e-05	5.6e-05	1e-05	2.3e-05	0.000113	0	0	2.7e-05	9e-06	0	0
Candidatus_Electrothrix	0.001459	0.001331	0.001482	2e-05	0.000284	0.000311	0.000976	0.0005	0.000244	0.000465	0.002474	0.000269
Candidatus_Endobugula	0.000432	0.000511	0.000619	6.1e-05	0.000159	0.000255	4.2e-05	5.6e-05	0.000109	2.8e-05	9.2e-05	0.000231
Candidatus_Endolissoclinum	0.001037	0.000935	0.000863	3e-05	0.001158	0.001217	0.000499	0.001332	0.000841	0.001106	0.000275	0.001578
Candidatus_Evansia	0.000173	1.8e-05	0	3e-05	0	2.8e-05	0	0	0.000136	1.9e-05	0	0.000115
Candidatus_Fermentibacter	0.000454	0.000635	0.000563	1e-05	0.00025	0.000255	0.001122	0.000389	0.000407	0.000149	0.001741	0.000385
Candidatus_Fokinia	8.6e-05	0.000159	0.000206	0	6.8e-05	8.5e-05	8.3e-05	0	0	0.00013	0.000115	0.000192
Candidatus_Frackibacter	0.001351	0.001596	0.001473	1.5e-05	0.000102	0.000212	0.002056	0.002359	0.001194	0.00059	0.004672	0.000962
Candidatus_Fukatsuia	0.000151	0.000106	9.4e-05	0.000142	9.1e-05	0.00017	4.2e-05	0.000111	8.1e-05	2.8e-05	0	3.8e-05
Candidatus_Glomeribacter	0.000692	0.000635	0.000657	1e-05	0.002747	0.002518	8.3e-05	0	0.000163	0.000251	0	0.001578
Candidatus_Gullanella	2.2e-05	3.5e-05	3.8e-05	0	0	2.8e-05	0.000166	5.6e-05	5.4e-05	0	0.000321	0
Candidatus_Halobonum	2.2e-05	1.8e-05	3.8e-05	0	2.3e-05	2.8e-05	0	0	2.7e-05	0.000102	0	0
Candidatus_Hamiltonella	2.2e-05	7.1e-05	0.000901	0	2.3e-05	8.5e-05	0.000208	0	0.002225	9e-06	0.000298	0.001193
Candidatus_Hepatoplasma	2.2e-05	5.3e-05	3.8e-05	1e-05	0.000113	5.7e-05	0.000332	0	0.000136	2.8e-05	2.3e-05	7.7e-05
Candidatus_Hoaglandella	6.5e-05	1.8e-05	5.6e-05	0	0	2.8e-05	0	0	0	1.9e-05	2.3e-05	3.8e-05
Candidatus_Ishikawaella	4.3e-05	3.5e-05	1.9e-05	0	0	0	0	0	0	9e-06	4.6e-05	0
Candidatus_Jettenia	0.000648	0.000794	0.000882	8.1e-05	0.00025	0.000198	0.000125	0.000389	5.4e-05	0.000112	0.000527	3.8e-05
Candidatus_Jidaibacter	6.5e-05	0.000141	7.5e-05	0.000121	6.8e-05	8.5e-05	0.000166	0	8.1e-05	1.9e-05	0.000137	0.000192
Candidatus_Koribacter	0.001578	0.001499	0.001032	0.000182	2.3e-05	0.00034	0.000208	0.000111	2.7e-05	9e-06	0.000298	0.000308
Candidatus_Kuenenia	0.002831	0.002416	0.001501	1e-05	0.000113	2.8e-05	0.048937	0.0292	0.018178	0.000288	0.002313	0.00154
Candidatus_Lumbricidophila	0.000281	0.000123	0.000206	3e-05	6.8e-05	8.5e-05	0.000831	0.0005	0.000271	0.000539	0.000893	0.000962
Candidatus_Magnetobacterium	0.001642	0.001719	0.002007	1e-05	0.000386	0.000255	0.000602	0.000167	0.000339	0.001422	0.000584	0.0005
Candidatus_Magnetoglobus	0.003242	0.003245	0.003039	0	0.001248	0.001188	0.001122	0.000333	0.000217	9e-06	0.000389	0.001078
Candidatus_Magnetomorum	0.002507	0.002381	0.002045	1e-05	0.000522	0.000424	0.001496	0.000278	0.000705	0.000548	0.001695	0.002541
Candidatus_Magnetoovum	0.000692	0.000723	0.000619	0.000172	0.000431	0.000226	0.00054	0.000333	0.000217	0.00026	0.001008	0.000269
Candidatus_Marithrix	0.000562	0.000564	0.000525	0.000223	0.000545	0.000311	0	0	0.00019	9.3e-05	0.000641	0.0005
Candidatus_Methanohalarchaeum	6.5e-05	0.000106	9.4e-05	1e-05	4.5e-05	0.000113	8.3e-05	5.6e-05	2.7e-05	0.000177	6.9e-05	0.000192
Candidatus_Methanomethylophilus	0.003566	0.003439	0.003339	2e-05	0.000159	0.000113	0.000166	5.6e-05	0.000217	0.004415	0.000321	0.000577
Candidatus_Methanoperedens	0.002118	0.00268	0.002467	2e-05	0.000443	0.000495	0.000291	0.000638	0.000407	0.001529	0.001168	0.001251
Candidatus_Methanoplasma	0.001945	0.001746	0.001801	0	4.5e-05	0.00017	0.000332	0.002443	5.4e-05	0.001255	6.9e-05	0.000924
Candidatus_Methanosuratus	6.5e-05	0.000176	9.4e-05	0	0	0.000141	0	0	5.4e-05	9.3e-05	0.000504	3.8e-05
Candidatus_Methylopumilus	0.000151	5.3e-05	5.6e-05	0.000374	4.5e-05	5.7e-05	4.2e-05	5.6e-05	5.4e-05	9e-06	0.000183	0
Candidatus_Microthrix	0.000367	0.000652	0.000356	1e-05	0.000136	0.000141	0.000249	5.6e-05	0.000163	0.000335	4.6e-05	0.000154
Candidatus_Midichloria	8.6e-05	7.1e-05	0	0	2.3e-05	2.8e-05	0	0.000333	0.000353	1.9e-05	2.3e-05	3.8e-05
Candidatus_Mikella	8.6e-05	3.5e-05	7.5e-05	0	0	2.8e-05	0	0	0	9e-06	0	0
Candidatus_Moanabacter	0.000821	0.001076	0.000638	2e-05	2.3e-05	8.5e-05	0.000249	0	0.000814	5.6e-05	2.3e-05	0.000192
Candidatus_Moranella	0	0	1.9e-05	1e-05	0	2.8e-05	0	0	0	9e-06	6.9e-05	0
Candidatus_Nanobsidianus	0	3.5e-05	3.8e-05	0	2.3e-05	2.8e-05	0	0	0	0	0	0.000231
Candidatus_Nanopelagicus	0.000562	0.000652	0.000469	0	0.000204	0.000212	0.001039	5.6e-05	0.000326	0.000167	0.004924	0.002541
Candidatus_Nanopusillus	0	1.8e-05	1.9e-05	0	0	5.7e-05	0	0	0	0	0	0
Candidatus_Neoehrlichia	2.2e-05	0	5.6e-05	0	0.000136	2.8e-05	4.2e-05	0.000111	0	4.6e-05	0.000137	7.7e-05
Candidatus_Nephrothrix	0.001491	0.001517	0.001201	7.1e-05	0.000794	0.000736	0.000499	0.000555	0.002469	0.000149	6.9e-05	0.000693
Candidatus_Nitrosocaldus	2.2e-05	0	6.6e-05	0	2.3e-05	0	0	0	2.7e-05	0	0	1.9e-05
Candidatus_Nitrosocosmicus	0.000972	0.000635	0.00075	1e-05	0.000113	8.5e-05	0.000125	0	0	3.7e-05	9.2e-05	0.000346
Candidatus_Nitrosoglobus	0.001794	0.001746	0.001857	5.1e-05	0.002837	0.003395	0.000208	0	8.1e-05	0.000214	0.000229	0
Candidatus_Nitrosomarinus	0	0	3.8e-05	0	6.8e-05	2.8e-05	0	0	0	0	0	0.000192
Candidatus_Nitrotoga	0.001945	0.002337	0.00166	0	0.000227	0.000538	2.1e-05	5.6e-05	1.4e-05	0.000325	0.000206	0.000212
Candidatus_Nucleicultrix	0.000281	0.000176	0.000169	0	4.5e-05	2.8e-05	8.3e-05	0	2.7e-05	0.000502	0.000229	0.000154
Candidatus_Odyssella	0.000151	0.000194	0.000131	1e-05	0.000113	0.000226	0.000125	0	0	0.000214	9.2e-05	0.000616
Candidatus_Ozemobacter	0.002053	0.002134	0.001989	7.1e-05	0.000636	0.000538	0.00108	0.000555	0.000298	0.001339	0.002153	0.001155
Candidatus_Paracaedibacter	0.0008	0.000705	0.0006	9.1e-05	0.000454	0.00034	0.000499	0.000222	0.000217	0.000167	0.00465	0.000462
Candidatus_Paracaedimonas	8.6e-05	0.000159	0.000244	0	0.000136	0.000113	0.000374	5.6e-05	5.4e-05	9.3e-05	0.000825	0.000154
Candidatus_Pelagibacter	0.002982	0.002442	0.002542	0.001598	0.001056	0.001415	0.001745	0.002526	0.003744	0.000804	0.005852	0.00333
Candidatus_Phaeomarinobacter	0.000194	0.000141	9.4e-05	0	0.000318	0.000255	0.000415	0.000222	0.000136	0.000232	4.6e-05	0.002271
Candidatus_Photodesmus	0.000281	0.000106	9.4e-05	0	4.5e-05	0	0.000125	0.000167	5.4e-05	8.4e-05	0.000115	0.000154
Candidatus_Phycorickettsia	6.5e-05	0.000194	0.000188	1e-05	0.000159	0.00017	0.000291	5.6e-05	0.000244	0.000418	0.000916	0.000616
Candidatus_Phytoplasma	0.002442	0.002143	0.002176	0.000126	0.001589	0.001486	0.006086	0.000777	0.002862	0.001362	0.016113	0.00152
Candidatus_Planktophila	0.000335	0.000317	0.000507	1e-05	0.000136	0.000141	0.000374	0.000167	0.000529	0.001181	0.000996	0.000616
Candidatus_Portiera	0.000303	0.000106	0.00015	3e-05	0.000113	8.5e-05	0	0	0	7.4e-05	4.6e-05	0.000346
Candidatus_Promineofilum	0.000583	0.000564	0.0006	1e-05	0.000522	0.000424	0.000374	0.003053	0.000895	0.000521	0.000229	0.000847
Candidatus_Protochlamydia	0.000659	0.000697	0.001069	0.029023	0.000272	0.000354	8.3e-05	8.3e-05	0.000136	9.3e-05	0.000584	0.000558
Candidatus_Purcelliella	2.2e-05	1.8e-05	1.9e-05	0	6.8e-05	0	0	0	5.4e-05	0.000297	0.000847	3.8e-05
Candidatus_Regiella	4.3e-05	3.5e-05	1.9e-05	9.1e-05	2.3e-05	0.00017	0.001163	0.000111	5.4e-05	0.000279	0.003069	7.7e-05
Candidatus_Riesia	0.000108	7.1e-05	0.000103	3e-05	0.000136	7.1e-05	0.000125	5.6e-05	0.000122	7.9e-05	0.000183	3.8e-05
Candidatus_Rubidus	0	3.5e-05	3.8e-05	0	4.5e-05	0	0.000291	0	0.000136	3.7e-05	0.000779	0.000885
Candidatus_Scalindua	0.004009	0.004171	0.003902	2e-05	0.00084	0.001104	0.003656	0.000444	0.001207	0.002505	0.011028	0.002329
Candidatus_Schmidhempelia	0.00134	0.001129	0.001257	0	0.000295	0.000368	0.000166	0.000111	0.000543	9e-06	9.2e-05	3.8e-05
Candidatus_Similichlamydia	0.000216	0.000406	0.000281	0	4.5e-05	0.000226	0.000187	5.6e-05	0.000176	0.000214	0.000847	0.000481
Candidatus_Soleaferrea	0.01919	0.019222	0.01968	2e-05	0.001498	0.001556	0.003157	0.003164	0.001655	0.013887	0.026981	0.005004
Candidatus_Solibacter	8.6e-05	1.8e-05	3.8e-05	4e-05	0.000885	0.000679	0.000374	0.003442	0.002143	0.000344	0.000252	0.001771
Candidatus_Stoquefichus	0.062142	0.062004	0.061413	0.000172	0.002406	0.001924	0.036017	0.049767	0.01499	0.021914	0.046289	0.016667
Candidatus_Sulfobium	0.000951	0.001093	0.000825	1e-05	9.1e-05	0.000113	8.3e-05	0	8.1e-05	0.000149	0.000115	0.000385
Candidatus_Sulfopaludibacter	0.002561	0.003342	0.002786	6.1e-05	0.001873	0.002066	0.000208	0.001221	0.003229	0.001529	0.000332	0.002733
Candidatus_Sulfotelmatobacter	0.002356	0.002513	0.002064	3e-05	0.00084	0.000905	0.002368	0	0.001248	0.001088	0.008566	0.003118
Candidatus_Sulfotelmatomonas	0.000843	0.001005	0.000825	4e-05	0.000159	0.000283	0.000208	0	0.000407	0.001394	0.000137	0.000808
Candidatus_Sumerlaea	0	7.1e-05	7.5e-05	0	2.3e-05	2.8e-05	0	5.6e-05	2.7e-05	1.9e-05	0	7.7e-05
Candidatus_Symbiobacter	0.000432	1.8e-05	1.9e-05	2e-05	2.3e-05	0.000141	0	0	0.000163	0.000669	6.9e-05	0.000154
Candidatus_Syntrophonatronum	0.001642	0.001922	0.001576	9.1e-05	0.000113	0.000198	0.000748	0.0005	0.000651	0.004025	0.001306	0.001155
Candidatus_Tachikawaea	0.00013	0.000141	0.000131	1e-05	0.000636	0.000396	8.3e-05	0	5.4e-05	4.6e-05	2.3e-05	3.8e-05
Candidatus_Tenderia	0.000194	0.000423	0.000413	0	0.000159	0.000198	0.000499	0	0.00019	0.000186	0.002428	0.000346
Candidatus_Termititenax	0.005586	0.006781	0.005778	0.000111	0.004063	0.004782	0.002908	0.003275	0.001628	0.002157	0.008772	0.005601
Candidatus_Thermochlorobacter	0.000627	0.000494	0.000544	1e-05	0.000182	8.5e-05	0.000208	5.6e-05	0.000109	0.000418	0.000481	3.8e-05
Candidatus_Thiosymbion	0.000281	0.000282	0.000657	2e-05	0.000749	0.000538	0	5.6e-05	5.4e-05	0.000167	6.9e-05	0.001078
Candidatus_Viridilinea	0.001416	0.00164	0.001191	4e-05	0.000681	0.001089	0.002243	0.000333	0.00057	0.005229	0.007238	0.001213
Candidatus_Westeberhardia	0	5.3e-05	3.8e-05	0	0	2.8e-05	0	0	5.4e-05	0	2.3e-05	0
Candidatus_Xenolissoclinum	0	3.5e-05	3.8e-05	0	2.3e-05	2.8e-05	4.2e-05	0	0	0.000288	0.000664	0
Candidatus_Zinderia	4.3e-05	5.3e-05	3.8e-05	1e-05	0	5.7e-05	4.2e-05	0	2.7e-05	1.9e-05	2.3e-05	0
Candidimonas	0.001426	0.00119	0.001276	4e-05	0.001839	0.001443	8.3e-05	5.6e-05	0.000326	0.001571	0.000344	0.001078
Cantharellus	0	0	0	0	0.000113	0.000113	0.001786	0.002887	0.000515	0	0	3.8e-05
Capnocytophaga	0.025144	0.024715	0.024539	0.000718	0.026252	0.025904	0.009077	0.006023	0.007895	0.015444	0.012597	0.111205
Caproiciproducens	0.033821	0.031972	0.033469	2e-05	0.001407	0.001217	0.002285	0.006217	0.001682	0.011861	0.003413	0.003233
Capronia	0.000519	0.000617	0.000882	0.001325	0.002917	0.00249	8.3e-05	0	0.000163	0.001376	9.2e-05	0.006544
Capsulimonas	0.001815	0.001446	0.001557	0	0.00034	0.000509	0.001163	0.001166	0.002116	0.000446	0.001237	0.000808
Carboxydocella	0.011875	0.011551	0.012701	0.000126	0.000897	0.001585	0.001641	0.001971	0.005169	0.022118	0.004031	0.001366
Carboxydothermus	0.004668	0.004294	0.004822	7.1e-05	0.000443	0.000707	0.002202	0.016265	0.002862	0.00501	0.005669	0.001944
Cardiobacterium	0.002691	0.002857	0.003621	7.6e-05	0.000931	0.001302	0.008828	0.001971	0.004979	0.008835	0.014647	0.002002
Carnimonas	0.000389	0.000406	0.000488	1e-05	6.8e-05	0.000141	0.000831	0	0.001872	0.001831	0.001099	3.8e-05
Carnobacterium	0.022227	0.022123	0.021819	0.014633	0.003859	0.00406	0.021581	0.039136	0.038974	0.038609	0.069892	0.139497
Caryophanon	0.003858	0.003642	0.00408	4e-05	0.000318	0.000396	0.001122	0.006439	0.003785	0.001729	0.001993	0.001155
Castellaniella	0.001199	0.001076	0.000816	5.1e-05	0.000556	0.00092	0.000457	5.6e-05	0.000163	0.000363	0.000218	0.000982
Catabacter	0.011778	0.01074	0.012157	2e-05	0.001702	0.001471	0.003323	0.001499	0.00236	0.007455	0.014178	0.006428
Catalinimonas	0.002442	0.00164	0.002645	2e-05	0.000409	0.000792	0.000208	0.000222	0.000136	0.000744	6.9e-05	0.00077
Catellatospora	0.001642	0.001887	0.001782	2e-05	0.001634	0.001698	0.000748	0.000833	0.001167	0.000316	0.002359	0.00204
Catellicoccus	2.2e-05	0.001234	0.001069	0.000981	0.00109	0.001104	0.003448	0.002109	0.000217	0.003272	2.3e-05	0.021363
Catelliglobosispora	0.000173	0.000282	0.000356	4e-05	0.001952	0.00266	0.000166	0.000167	0.000136	0.000288	0.000321	0.003541
Catenaria	0.000972	0.00067	0.000732	0.00266	0.007173	0.00614	0.000582	0.000722	0.001058	0.000325	0.000298	0.006428
Catenibacterium	0.01408	0.026099	0.013705	0.000132	0.001101	0.001061	0.000623	0.003303	0.00411	0.005889	0.006321	0.003907
Catenisphaera	0	1.8e-05	3.8e-05	0	0	0	0	5.6e-05	2.7e-05	1.9e-05	9.2e-05	0
Catenovulum	0.003663	0.003527	0.003808	0.003419	0.006095	0.005404	0.00054	0.001221	0.001519	0.002045	0.003161	0.024943
Catenulispora	0.0008	0.000476	0.000553	0.001042	0.000375	0.000523	0.000374	0.000444	0.00095	0.000167	0.001019	0.004619
Catenuloplanes	0.000821	0.000617	0.001051	0.000101	0.000681	0.000736	0.000125	0.000278	0.000705	0.000325	0.00087	0.002156
Catonella	0.003263	0.003386	0.033732	5.1e-05	0.000499	0.000707	0.006979	0.012546	0.003717	0.00449	0.013101	0.004504
Caulobacter	0.010481	0.01044	0.009043	0.000334	0.005788	0.005645	0.001766	0.0078	0.006403	0.004597	0.003275	0.00716
Caulochytrium	0.001621	0.001323	0.001576	0.001436	0.009647	0.010045	0.000166	0.000111	0.000543	0.000232	0.000206	0.013896
Caviibacter	0.002637	0.002451	0.002814	2e-05	0.002701	0.002688	0.001496	0.000666	0.001899	0.012233	0.034791	0.002425
Caviibacterium	0.041061	0.041124	0.038572	2e-05	0.018023	0.017543	0.000457	0	0.004477	0.000864	0.000321	0.000192
Cecembia	0.00282	0.002892	0.002711	4e-05	0.00034	0.000481	8.3e-05	0.000389	0.000407	0.000609	0.000275	0.000693
Cedecea	0.001135	0.001129	0.000976	8.1e-05	0.001044	0.001203	0.000125	0.000111	0.000298	0.000344	0.000115	0.001001
Celeribacter	0.003469	0.003351	0.003171	5.1e-05	0.002156	0.002122	0.001205	0.000389	0.000258	0.001325	0.003207	0.002059
Cellulomonas	0.019396	0.019769	0.020309	0.001087	0.011758	0.012549	0.006668	0.019873	0.020213	0.008426	0.030474	0.047962
Cellulophaga	0.002615	0.002531	0.00273	3e-05	0.000738	0.001004	0.000374	0.001416	0.000475	0.000976	0.00126	0.000597
Cellulosilyticum	0.041601	0.042165	0.039829	0.000248	0.00311	0.003636	0.033587	0.171589	0.085953	0.013497	0.081263	0.054794
Cellulosimicrobium	0.002129	0.000952	0.002298	0.000111	0.013892	0.012917	0.000104	0.000472	0.001424	0.000651	0.001386	0.012067
Cellvibrio	0.003209	0.003113	0.002852	6.1e-05	0.001362	0.001429	0.001932	0.000971	0.001424	0.001645	0.002783	0.002425
Cenarchaeum	0	0.000141	0.000206	0	2.3e-05	0.000141	4.2e-05	0.000111	0.000109	1.9e-05	0.000664	0.000115
Cenococcum	0.002831	0.002751	0.002683	0.001993	0.003155	0.003367	0.019068	0.017431	0.011856	0.000214	0.00016	0.003002
Centipeda	0.021222	0.020738	0.021519	1e-05	9.1e-05	0.00034	0.013501	0.000444	0.014949	0.020236	0.032684	0.000192
Cephaloticoccus	0.001772	0.001675	0.001454	0.001103	0.000318	0.000198	0.000831	0.00161	0.007271	0.000446	0.000183	0.000731
Ceraceosorus	0.001696	0.001437	0.001735	0.002448	0.008592	0.009875	0.000353	0	0.000244	0.00073	0.000137	0.009527
Ceratocystis	0.000184	8.8e-05	0.000141	0.001103	0.005073	0.005419	0.000125	0.000278	0.000109	4.2e-05	0	0.006698
Cercospora	0.001329	0.001446	0.001294	0.000607	0.004948	0.00457	0.000145	0.000333	0.000461	0.000218	0.000389	0.005139
Cereibacter	0.000173	0.000229	0.000413	1e-05	0.000295	0.000396	0	5.6e-05	2.7e-05	2.8e-05	6.9e-05	0.000231
Ceriporia	0	0	0	1e-05	0	0	0	0	0	0	0	0
Cesiribacter	0.000108	8.8e-05	0.00015	0	0.000999	0.000113	0	0.000222	0.000109	5.6e-05	0.000206	0.000577
Cetia	0.001405	0.000952	0.001144	0	6.8e-05	0.00017	0.000166	0.000944	0.000136	7.4e-05	0.000115	0.000115
Cetobacterium	0.045307	0.046318	0.04406	0.000233	0.004018	0.003721	0.003801	0.015016	0.014054	0.003249	0.020316	0.006197
Cetraria	0	0	0	0	0	4.2e-05	0	0	0	0	0	0
Cetraspora	2.2e-05	3.5e-05	0	0	0	0	0	0	0	0	0	0
Chaetomium	0.002312	0.002381	0.002214	0.006525	0.006424	0.005829	0.000125	0.000167	0.000488	0.000595	0.000664	0.005504
Chamaesiphon	0.001318	0.001569	0.001764	2.5e-05	0.002906	0.003523	0.000457	0.002276	0.00057	0.000665	0.00016	0.000481
Chania	8.6e-05	0.000106	7.5e-05	1e-05	9.1e-05	5.7e-05	0.000125	5.6e-05	0.000136	9e-06	0.000275	0.000115
Chelativorans	0.000454	0.000635	0.000507	2e-05	0.000681	0.000679	0.000104	5.6e-05	0	7.9e-05	0.000149	0.002348
Chelatococcus	0.002399	0.002733	0.002289	2e-05	0.000488	0.000707	0.000249	0.000278	0.000258	0.000971	0.000538	0.001771
Chelonobacter	0.008385	0.008235	0.008649	1e-05	0.003995	0.003424	0.000208	0.000222	0.001329	0.000604	0.000847	0.000154
Chishuiella	0.00054	0.000494	0.000619	1e-05	0.000227	0.000509	0.000291	0	0.000136	0.000734	0	0.000269
Chitinibacter	0.000486	0.000608	0.000319	0	9.1e-05	7.1e-05	0.000291	0.000111	1.4e-05	0.000228	0.000401	0.000346
Chitinilyticum	0.000908	0.001137	0.001201	0	0.000499	0.000566	0	0.000167	0.00019	0.000502	8e-05	0.001174
Chitinimonas	0.001027	0.001032	0.001379	7.1e-05	0.00513	0.000863	0.001579	0.000167	0.005019	0.001185	0.002771	0.008565
Chitiniphilus	0.001102	0.00104	0.000619	1e-05	0.000204	0.000198	0	0.000222	0.00019	0.000967	4.6e-05	0.000231
Chitinispirillum	0.001232	0.001552	0.00152	3e-05	0.00059	0.000509	0.000415	0	0.000244	0.001069	0.001122	0.000808
Chitinivibrio	0.000627	0.000688	1.9e-05	0	0.00034	0.00017	8.3e-05	0.000111	0.000271	0.000353	0.001145	0.000577
Chitinophaga	0.044551	0.042226	0.043666	0.002377	0.012201	0.013553	0.015911	0.00655	0.004802	0.016123	0.007627	0.040821
Chlamydia	0.225348	0.227814	0.219604	0.048673	0.145515	0.061302	1.2291	0.838295	0.574252	0.892816	0.566118	0.585259
Chlorobaculum	0.002453	0.002337	0.002476	0.000314	0.000953	0.000523	0.000166	0.000111	5.4e-05	0.000706	0.000584	0.000693
Chlorobium	0.003026	0.003827	0.003199	0.000147	0.000829	0.000863	0.001641	0.000694	0.00274	0.006902	0.00331	0.001289
Chloroflexus	0.001632	0.001869	0.001323	0.026387	0.002225	0.003028	0.002347	0.000833	0.001248	0.000799	0.006802	0.001078
Chlorogloea	0.000562	0.000441	0.000507	3e-05	0.001385	0.001839	0	0	8.1e-05	6.5e-05	6.9e-05	0.003041
Chlorogloeopsis	0.000432	0.000212	9.4e-05	6.1e-05	4.5e-05	0.000424	4.2e-05	0.0005	0.000488	5.6e-05	4.6e-05	3.8e-05
Chloroherpeton	0.001124	0.001622	0.001501	0	0.000295	0.000226	0.000125	0.000111	0.000271	0.000372	0.000802	0.000346
Choanephora	0.000648	0.000741	0.000657	0.002043	0.007423	0.007102	4.2e-05	5.6e-05	8.1e-05	0.001813	0.000115	0.009354
Choiromyces	0.000454	0.000511	0.000281	0.001184	0.002315	0.002122	0.001122	0.000278	0.000624	0.000242	0.001947	0.002348
Chondrocystis	0.001016	0.000864	0.001126	6.1e-05	0.000545	0.000538	0.000249	0.001277	0.00038	0.000177	0.000962	0.000462
Chondromyces	0.001696	0.001129	0.001379	3.5e-05	0.001771	0.001995	0.000478	0.000444	0.000882	0.000772	0.000676	0.002541
Christensenella	0.060446	0.057736	0.057136	0.00784	0.012768	0.011629	0.017531	0.017708	0.012345	0.025525	0.022583	0.039262
Chromatium	0.000519	0.000688	0.000882	3e-05	0.00025	0.000368	0.019733	5.6e-05	0.00038	6.5e-05	0.000137	0.000231
Chromatocurvus	0.000519	0.000459	0.000544	3e-05	0.000431	0.000566	0.000125	5.6e-05	0.000109	0.00026	0.000115	0.000577
Chromobacterium	0.007488	0.005837	0.006154	0.000167	0.002644	0.003127	0.000769	0.000694	0.001424	0.003439	0.000859	0.003945
Chromohalobacter	0.000357	0.000485	0.000347	0.000106	0.000159	0.000127	4.2e-05	0.001082	0.000353	0.000139	9.2e-05	0.00077
Chroococcidiopsis	0.000346	0.000168	0.000281	1e-05	0.000125	0.000198	4.2e-05	0.000194	0.000136	0.000469	0.000115	0.000558
Chroococcopsis	0	0	0	0	0	2.8e-05	0	0	0	0	0	0
Chroogloeocystis	4.3e-05	0	0	0	0.000159	8.5e-05	0.000291	0.000333	0.001899	3.7e-05	0.00087	7.7e-05
Chryseobacterium	0.048571	0.047596	0.050194	0.005852	0.089243	0.092455	0.019255	0.034695	0.022153	0.1246	0.023133	0.071654
Chryseomicrobium	0.001837	0.001869	0.001613	0	9.1e-05	8.5e-05	0.000166	0.000278	0.000244	8.4e-05	6.9e-05	0.000346
Chrysiogenes	0.001167	0.001076	0.000957	1e-05	0.000272	0.000396	4.2e-05	0	0.000298	0.000307	0.001809	0.000577
Chrysoporthe	0	0	0	1e-05	2.3e-05	1.4e-05	0	0	0	9e-06	0	3.8e-05
Chrysosporum	0.000108	3.5e-05	5.6e-05	1e-05	0.000136	0.000141	0.000166	0	2.7e-05	1.9e-05	6.9e-05	7.7e-05
Chthoniobacter	0.000238	0.000176	0.000188	2e-05	0.00025	0.000141	0.000166	0.000278	0.000217	0.00027	0.000206	0.000308
Chthonomonas	0.003112	0.003562	0.00272	2e-05	0.000295	0.000566	0.000789	0.000278	0.000787	0.000716	0.000756	0.0005
Chytriomyces	0	0	0	0	0	2.8e-05	0	0	0	0	0	3.8e-05
Ciceribacter	0.000324	0.000123	0.000319	0	0.000113	8.5e-05	0	0	0	0.000214	0	0.000269
Citreicella	8.6e-05	0.000159	0.000131	0	6.8e-05	0.000141	8.3e-05	0	0	4.6e-05	4.6e-05	0.000192
Citreimonas	0.000346	0.000229	0.000544	0	0.000136	0.00017	0	0	0.000109	0.000521	6.9e-05	7.7e-05
Citricoccus	0.000367	0.000459	0.00045	0.000223	0.000874	0.001188	0.000519	0.001221	0.001153	0.001218	0.002187	0.005235
Citrobacter	0.008115	0.004435	0.007795	0.000389	0.003155	0.004032	0.012484	0.017292	0.010378	0.001013	0.001214	0.003907
Citromicrobium	0.001091	0.001032	0.000844	2e-05	0.000193	0.000311	0.000145	5.6e-05	1.4e-05	0.000321	0.001638	0.000751
Cladia	0	0	0	0	0	0	0	0	0	0	0	3.8e-05
Cladonia	0	0	1.9e-05	0.000172	0.000204	0.000424	0	0	0	0.000214	0	0.000192
Cladophialophora	0.001178	0.000935	0.001041	0.001608	0.006413	0.006805	0.000208	0.000333	0.000461	0.001557	0.001512	0.008738
Cladosporium	0	0	1.9e-05	1e-05	4.5e-05	2.8e-05	4.2e-05	0	0	0	0	3.8e-05
Clavibacter	0.000259	0.000459	0.000263	3e-05	0.000295	0.00041	0.000228	0.000833	0.000461	0.000293	0.000973	0.0005
Claviceps	0.001016	0.001023	0.001013	0.00085	0.011713	0.01146	8.3e-05	0.000333	0.000109	0.000102	0.000229	0.010431
Clavispora	0.000897	0.000926	0.00091	0.077721	0.012133	0.012606	0.000769	0.000583	0.000543	0.001501	0.001237	0.008526
Clavulinopsis	0	0	0	0	0	0	0	0	0	0	2.3e-05	0
Cloacibacillus	0.124987	0.117641	0.127827	0.000425	0.007638	0.008729	0.007478	0.008105	0.006864	0.010564	0.020694	0.003041
Cloacibacterium	0.001664	0.001834	0.001764	9.1e-05	0.002883	0.003678	0.000166	0.000389	0.00019	0.004081	0.000412	0.001309
Clohesyomyces	0.001361	0.001534	0.00137	0.001669	0.002474	0.003452	4.2e-05	0.000444	0.000109	0.002184	0.004146	0.002002
Clostridiisalibacter	0.007196	0.006878	0.006754	6.1e-05	0.000454	0.000707	0.003157	0.019485	0.004748	0.004071	0.006757	0.001501
Clostridioides	0.008515	0.009214	0.008602	0.000496	0.001135	0.001273	0.03824	0.448708	0.168338	0.007985	0.018025	0.011817
Clostridium	7.81222	7.8742	8.18583	77.7961	53.4233	52.4723	2.84393	6.68299	3.91987	1.9708	2.1099	2.55022
Cnuella	0.001059	0.001376	0.001388	0.000212	6.8e-05	0.000226	0.001246	0.000222	0.000787	0.000827	0.010971	0.001039
Cnuibacter	0.000194	0.000123	3.8e-05	2e-05	2.3e-05	5.7e-05	0	0	0.000109	0.000177	0.000137	0.000154
Cobetia	0.013247	0.013993	0.014905	1e-05	0.014755	0.018081	0.001288	0.000167	0.010025	0.001933	0.000229	0.000212
Coemansia	0.000194	0.0003	0.000356	0.002964	0.018886	0.018449	0.000249	5.6e-05	5.4e-05	0.000112	0	0.032488
Cognatishimia	0.000194	7.1e-05	9.4e-05	0	6.8e-05	8.5e-05	8.3e-05	0	2.7e-05	9e-06	0	0
Cognatiyoonia	0.000605	0.000846	0.000694	2e-05	0.00059	0.000424	0.000332	0.000111	0.000109	2.8e-05	2.3e-05	0.000577
Cohaesibacter	0.002885	0.002583	0.002899	1e-05	0.001237	0.001287	0.000872	0.000416	0.001981	0.00191	0.001557	0.001713
Cohnella	0.023383	0.023798	0.025252	0.000263	0.003734	0.003282	0.016991	0.013156	0.01887	0.016941	0.048075	0.011933
Coleofasciculus	6.5e-05	0.000106	0.00045	2e-05	0.00059	2.8e-05	0.00054	0.0005	8.1e-05	0.000167	4.6e-05	0.000731
Colibacter	0.015927	0.015307	0.014652	0	0.002156	0.002886	0.071453	0.001554	0.032205	0.037777	0.236461	0.001655
Collariella	0	0	0	0	0	0	0	0	0	0	0	3.8e-05
Colletotrichum	0.0059	0.005467	0.006397	0.032679	0.021451	0.020316	0.002368	0.00619	0.003351	0.002417	0.00134	0.022691
Collimonas	0.002064	0.001702	0.002129	5.1e-05	0.001589	0.001457	0.00108	0.000416	0.000977	0.001032	0.002256	0.001732
Collinsella	0.088583	0.051044	0.057811	0.002782	0.016332	0.019651	0.088984	0.058705	0.073119	0.137781	0.08179	0.280687
Colwellia	0.007845	0.00753	0.008893	0.001371	0.004744	0.005065	0.000831	0.004552	0.001614	0.003565	0.001706	0.004812
Comamonas	0.010103	0.008967	0.01121	0.000389	0.006617	0.007795	0.009846	0.004191	0.015316	0.003458	0.008658	0.01099
Commensalibacter	0.002615	0.001155	0.001313	2.5e-05	0.000352	0.000778	0.001682	0.0005	0.000977	0.000897	0.010387	0.000654
Compostimonas	0.000194	0.000282	0.00015	4e-05	0.000182	0.000226	0.000166	0.000222	0.000353	0.000316	0.000412	0.000924
Conchiformibius	0.00523	0.005476	0.005394	5.1e-05	0.01446	0.013398	0.000166	0.002221	0.00076	0.008928	0.000435	0.000308
Conexibacter	0.000367	0.001076	0.000994	0.000142	0.001021	0.000368	0.001163	0.000833	0.000895	0.000576	0.003321	0.001232
Confluentibacter	0.000778	0.000661	0.000732	0	0.000216	0.000368	0.001786	0.000389	0.000271	0.00033	6.9e-05	0.000346
Confluentimicrobium	0.000173	0.000123	0.00015	1e-05	6.8e-05	8.5e-05	8.3e-05	0	0.000271	4.6e-05	0.000229	0.000308
Congregibacter	0.000346	0.000511	0.000338	0	2.3e-05	0.000226	0	0	2.7e-05	0.000112	0.000137	0.000462
Conidiobolus	0.000151	0.000423	0.000394	4e-05	0.005448	0.004782	0.000499	0.000389	0.000407	0.000465	0.004283	0.00485
Coniella	0.000648	0.000652	0.000675	0.003358	0.00454	0.004839	4.2e-05	0	0.000326	0.000195	0.000206	0.004619
Coniochaeta	0.002139	0.001966	0.002458	0.001861	0.003178	0.003084	0.000249	0.000444	0.00057	0.001069	0.000229	0.005966
Coniophora	0.000605	0.000776	0.0006	0.002195	0.004517	0.005121	0.004071	0.0005	0.001899	0.00053	0.017407	0.002771
Coniothyrium	0	0	0	0	2.3e-05	8.5e-05	0	0	0	0	0	0
Conservatibacter	0.033065	0.032554	0.030805	0.005422	0.020793	0.022467	0.000582	0.000111	0.002822	0.005921	0.001466	0.000231
Consotaella	0.000583	0.000564	0.0006	1e-05	0.000227	0.000283	4.2e-05	0	8.1e-05	0.000548	4.6e-05	0.000731
Convivina	0.000173	0.000106	0.000169	1e-05	0	0	0	0	2.7e-05	6.5e-05	0	0
Coprinellus	0	0	0	0	6.8e-05	8.5e-05	0	0	0	0	0	0
Coprinopsis	0.001945	0.00164	1.9e-05	0.002377	0.008694	0.008404	0.000914	0.001055	2.7e-05	0.000177	0.000389	7.7e-05
Coprobacillus	0.079236	0.077998	0.078598	0.004431	0.017762	0.019892	0.059323	0.02734	0.024337	0.033003	0.079775	0.058817
Coprobacter	0.051899	0.050964	0.053393	1e-05	0.0037	0.003848	0.020813	0.000722	0.001926	0.015133	0.005291	0.003849
Coprococcus	0.157295	0.24753	0.154617	0.007855	0.014925	0.014431	0.019961	0.055318	0.030157	0.085155	0.016571	0.040918
Coprothermobacter	0.001967	0.001472	0.002026	2e-05	0.00034	0.000368	0.000644	0.000722	0.003066	0.001343	0.001122	0.000635
Coraliomargarita	0.003685	0.004082	0.003762	5.1e-05	0.000409	0.001104	0.000872	0.000666	0.00019	0.002751	0.001741	0.000924
Corallincola	0.000475	0.00067	0.000732	0	2.3e-05	0.000141	8.3e-05	5.6e-05	0.000163	0.001106	0.000115	0.000346
Corallococcus	0.017462	0.017176	0.017898	0.000526	0.172663	0.180015	0.004009	0.011019	0.006539	0.005224	0.004317	0.189191
Cordyceps	0.001913	0.001702	0.001323	0.000991	0.008546	0.007017	0.000332	0.000722	0.000841	0.000758	0.001099	0.008026
Coriobacterium	0.001815	0.00164	0.00212	3e-05	0.000477	8.5e-05	0.001412	0.000555	5.4e-05	9e-06	0.001031	0.001078
Corticibacter	0.000756	0.000811	0.000638	3e-05	0.000522	0.000594	8.3e-05	0.000111	0.000244	0.000353	2.3e-05	0.000308
Corynebacterium	0.026344	0.026611	0.027062	0.03969	0.086451	0.083528	0.070539	0.156989	0.150756	0.293735	0.574375	2.36631
Corynespora	0.000864	0.000882	0.000638	0.000506	0.003019	0.003311	8.3e-05	0.000167	0.000298	0.000948	9.2e-05	3.8e-05
Cosenzaea	0.000454	0.000635	0.000469	1e-05	4.5e-05	8.5e-05	0	0	2.7e-05	9e-06	2.3e-05	3.8e-05
Couchioplanes	0.000713	0.000811	0.00075	1e-05	0.002747	0.003622	0	0.000278	0.00038	4.6e-05	0.000298	3.8e-05
Coxiella	0.002312	0.002169	0.002448	0.000668	0.00059	0.000538	0.000789	0.000389	0.000244	0.001706	0.002199	0.000924
Crenobacter	0.000789	0.000882	0.000882	1e-05	0.000431	0.00041	0.000166	0	5.4e-05	0.000386	9.2e-05	0.000115
Crenotalea	0.000821	0.00097	0.000863	2e-05	0.00025	0.000198	0	5.6e-05	0	0.000297	2.3e-05	0.000654
Crenothrix	0.001815	0.001182	0.00137	1e-05	0.000363	0.000849	0.000748	0.000333	0.000407	0.000618	0.000962	0.001617
Criblamydia	0.001599	0.00164	0.001426	0	0.000409	0.000283	0.000831	0.000111	5.4e-05	0.000548	0.002978	3.8e-05
Cribrihabitans	0.00013	8.8e-05	9.4e-05	0	0.000136	0.000255	8.3e-05	0	0	0	0	0.000154
Criibacterium	0.009314	0.009152	0.009324	6.1e-05	0.001816	0.001613	0.002991	0.009937	0.006105	0.006739	0.026843	0.014858
Crinalium	0.000259	0.000212	0.000319	0.000273	0.00034	0.000198	0.000291	0.000278	0.000109	0.000604	0.000504	0.002617
Croceibacter	0.000886	3.5e-05	3.8e-05	0	2.3e-05	8.5e-05	0	5.6e-05	5.4e-05	0.000335	4.6e-05	0
Croceicoccus	0.000994	0.001032	0.001126	0.000132	0.000386	0.000736	0.000997	0.000222	0.000339	0.000367	0.001706	0.000616
Croceitalea	6.5e-05	5.3e-05	0.000169	0	6.8e-05	0.000113	4.2e-05	5.6e-05	0.000109	4.6e-05	9.2e-05	0.000115
Croceivirga	0.000411	0.000547	0.000544	0	0.000409	0.00034	0	5.6e-05	2.7e-05	0.000214	0	0.000308
Crocinitomix	0.00537	0.005608	0.005197	0.000116	0.076815	0.080302	0.000125	0.000222	0.000326	0.000609	0.000928	0.072866
Crocosphaera	2.2e-05	0.000952	1.9e-05	1e-05	0.000386	2.8e-05	4.2e-05	5.6e-05	0.000515	9e-06	0.000206	7.7e-05
Cronbergia	0	0	1.9e-05	0	0	0	0	0	0	0	0	0
Cronobacter	0.002118	0.002143	0.001557	0.000106	0.000431	0.001104	0.001849	0.000527	0.00114	0.000693	0.003424	0.013241
Crossiella	0.000627	0.000617	0.000657	0.000111	0.001203	0.000962	8.3e-05	0.000333	0.00038	0.000335	0.000985	0.00204
Cruoricaptor	0.000951	0.001217	0.001201	4e-05	0.001634	0.002179	0.000125	0.000278	8.1e-05	0.002482	0.000412	0.000269
Cryobacterium	0.007791	0.006922	0.007382	0.002129	0.010442	0.011431	0.010635	0.003192	0.006729	0.003783	0.037013	0.011894
Cryocola	0	0	0	0	0	0	8.3e-05	0	0	0.000167	0	0.000308
Cryphonectria	0	0	0	0	2.3e-05	2.8e-05	0	0	0	9e-06	0	3.8e-05
Cryptobacterium	0.002615	0.004726	0.004671	0.003156	0.002996	0.002264	0.000831	0.000888	0.001926	0.012028	0.003115	0.001309
Cryptococcus	0.001081	0.001226	0.001463	0.000298	0.000976	0.001641	0.000187	0.000444	0.000312	0.000107	0.000137	0.002925
Cryptosporangium	0.000778	0.000776	0.000638	0.000126	0.000851	0.000679	0.000291	0.00136	0.002252	0.000353	0.00142	0.002425
Cucumibacter	0.000346	0.00037	0.000713	0	4.5e-05	0.000141	0.001039	0	8.1e-05	0.0004	9.2e-05	0.000308
Culturomica	0.000411	0.000317	0.000225	0	4.5e-05	0.000113	0	0	0	0.000158	0	0
Cuniculiplasma	2.2e-05	1.8e-05	3.8e-05	0	0.000136	0.000113	0	0	0	0	0	3.8e-05
Cunninghamella	0	0	0	1e-05	0	0	0	0	0	0	0	0
Cupriavidus	0.014544	0.014646	0.015459	0.03664	0.022541	0.024575	0.010469	0.003497	0.01457	0.020004	0.021186	0.013203
Curiovirus	0	0	0	0	2.3e-05	0	0	0	0	0	0	0
Curtobacterium	0.006851	0.006331	0.005581	0.002812	0.008376	0.007909	0.006834	0.005523	0.006484	0.007432	0.026168	0.031564
Curvibacter	0.003631	0.002927	0.003471	0.000374	0.005993	0.006635	0.001288	0.001332	0.000773	0.001617	0.001557	0.002637
Curvularia	2.2e-05	0	0	0	0	0	0	0	0	0	0	0
Cuspidothrix	0.000843	0.000776	0.001051	0	0	0.000113	0.000955	0	0.012562	0.00106	0	0.085222
Cutaneotrichosporon	0.002161	0.002028	0.001595	0.000921	0.003269	0.003141	0.00054	0	0.000787	0.000911	0.001397	0.002348
Cutibacterium	0.000151	0.000573	0.000225	0.000132	0.000318	0.00034	0.000332	0.000999	0.000868	0.000455	0.001695	0.000462
Cyanobacterium	0.001275	0.001437	0.001923	0.000223	0.002463	0.002532	0.001392	0.000749	0.000733	0.000465	0.004833	0.001155
Cyanobium	0.00175	0.00209	0.002101	4.6e-05	0.007105	0.008885	0.000125	0.000167	0.000434	0.00053	0.000183	0.007102
Cyanosarcina	0.000367	0.000459	0.000657	0	4.5e-05	0	0	0	0	6.5e-05	0	7.7e-05
Cyanothece	0.005522	0.005819	0.005159	0.001477	0.004199	0.005206	0.002306	0.002137	0.007868	0.002147	0.003836	0.010893
Cyberlindnera	0.000951	0.000979	0.001238	0.085545	0.009034	0.00962	0.000332	0.000111	0.000136	0.000167	4.6e-05	0.00204
Cyclobacterium	0.003296	0.003633	0.003152	0.000233	0.000704	0.001118	0.000187	0.000305	0.000488	0.001115	0.001317	0.001136
Cycloclasticus	0.002248	0.002575	0.002139	1.5e-05	0.002508	0.003127	0.001849	0.000278	0.000515	0.000613	0.002668	0.001713
Cylindrobasidium	0.000346	0.000564	0.000619	0.00172	0.00336	0.002886	0.000125	0.000278	5.4e-05	9.3e-05	0.000206	0.002502
Cylindrospermopsis	2.2e-05	0.00037	0.000441	0	4.5e-05	0.000141	0.000166	0.000111	0.000122	4.6e-05	0.000355	0.000269
Cylindrospermum	0.001016	0.000635	0.001032	7.1e-05	0.000238	0.00017	0.000291	8.3e-05	0.000136	0.000525	0.000618	0.001694
Cyniclomyces	0	0	0	0.000395	4.5e-05	0	0	0	0	0	0	0
Cyphellophora	0.000692	0.000617	0.000657	0.00087	0.001112	0.000736	0.000291	0.000167	8.1e-05	0.000167	0.00055	0.001347
Cysteiniphilum	0.000281	0.000247	0.000225	0	0.000295	0.000113	4.2e-05	0	0.000515	9.3e-05	2.3e-05	0.000115
Cystobacter	0.001524	0.000679	0.000497	0.000126	0.000863	0.000651	0	0.000722	0.000624	0.000604	0.000275	0.001366
Cystobasidium	0	0	0	0	4.5e-05	8.5e-05	0	0	0	0	0	3.8e-05
Cytophaga	0.011032	0.010934	0.011613	2e-05	0.001475	0.001839	0.003178	0.004885	0.00076	0.002896	0.000928	0.000982
Cytospora	0.000756	0.001234	0.001163	0.001699	0.002293	0.002943	8.3e-05	0	5.4e-05	0.000679	0	0.002887
Dacryopinax	0.000648	0.000758	0.000788	0.000283	0.002088	0.002886	0	5.6e-05	0.000244	0.000446	0.000137	0.002579
Dactylellina	0.000194	0.000335	0.000488	0.005463	0.00168	0.001839	8.3e-05	0.000167	0.000163	0.000827	0.00016	0.001463
Dactylococcopsis	0.000108	8.8e-05	7.5e-05	0	0	0	4.2e-05	0	5.4e-05	0.000112	0	0.000192
Dactylosporangium	0.001859	0.001305	0.001989	0.000101	0.001226	0.00099	0.00054	0.001665	2.7e-05	0.000493	0.000802	0.000115
Daedalea	0.00268	0.002575	0.002983	0.000627	0.003745	0.00481	8.3e-05	0.000222	0.001167	0.000186	9.2e-05	0.003695
Dakarella	6.5e-05	7.1e-05	1.9e-05	0	2.3e-05	0	0	0	0	0.000744	0	3.8e-05
Daldinia	0.000324	0.000406	0.000356	0.002165	0.004494	0.00515	0.000125	0	0.000109	0.002203	0.000183	0.008199
Dasania	0.000151	0.000159	0.000263	0	0.000431	5.7e-05	0	0.000555	0	0.000335	0.000115	0.000385
Debaryomyces	7.6e-05	0.000123	0.000178	0.01398	0.001759	0.001344	0.000395	0.000167	0	0.000149	0.000309	0.000789
Dechloromonas	0.00188	0.002151	0.002045	4e-05	0.000908	0.00058	0.001163	0.0005	0.000244	0.000223	0.000641	0.001193
Deefgea	0.001318	0.001393	0.001144	2e-05	0.000204	0.00017	0.000332	0.002665	0.001004	0.000679	4.6e-05	0.000231
Deferribacter	0.001275	0.000935	1.9e-05	5.1e-05	0.00034	0.000255	0.001122	5.6e-05	0.000543	9e-06	0.005291	0.000308
Defluviimonas	0.001696	0.001534	0.001595	6.1e-05	0.001578	0.001924	0.000228	0.000333	0.000475	0.000971	0.000286	0.002213
Defluviitalea	0.008407	0.008976	0.009155	3e-05	0.000477	0.000651	0.002659	0.010492	0.006837	0.003951	0.010421	0.00154
Defluviitoga	0.001599	0.001746	0.001576	1e-05	0.000113	0.00034	8.3e-05	0.000222	0.00019	0.000818	0.000756	0.0005
Dehalobacter	0.025868	0.024988	0.025102	0.000319	0.001952	0.001316	0.030139	0.121878	0.065753	0.010587	0.032535	0.009123
Dehalobacterium	0.010222	0.009946	0.010731	1e-05	0.000658	0.000538	0.005027	0.000666	0.002605	0.005178	0.020705	0.001963
Dehalococcoides	0.000119	0.000185	0.000122	6.1e-05	0.013086	0.000891	0.001371	0.003747	0.001316	0.000325	0.003344	0.001848
Deinococcus	0.022627	0.022669	0.022813	0.000774	0.010453	0.013469	0.013771	0.012213	0.006824	0.011587	0.031699	0.018727
Delftia	0.000821	0.000344	0.000966	0.000551	0.002906	0.002504	0.000685	0.001998	0.002537	0.002045	0.000172	0.00408
Demequina	0.003015	0.003157	0.003152	0.000708	0.011248	0.01204	0.010053	0.004413	0.006919	0.003202	0.021942	0.030775
Demetria	0.000346	0.000229	0.000338	0.000142	0.000794	0.000736	0.000415	0.001943	0.002713	8.4e-05	0.001191	0.002002
Dendrosporobacter	0.029931	0.028445	0.02968	4e-05	0.000431	0.000424	0.021561	0.001665	0.009089	0.007065	0.078538	0.001732
Denitrobacterium	0.004992	0.004779	0.006172	5.1e-05	0.000749	0.00099	0.000748	0.000611	0.000895	0.006786	0.002726	0.008584
Denitrovibrio	0.004625	0.004594	0.004812	1e-05	0.000522	0.000226	0.001267	0.001388	0.004816	0.001236	0.001912	0.001193
Dermabacter	0.00014	7.1e-05	7.5e-05	0.000126	0.000783	0.000736	0.000997	0.002054	0.002496	0.001822	0.005016	0.003868
Dermacoccus	0.000292	0.000273	0.000366	0.000273	0.000454	0.000481	0.000955	0.003053	0.004151	0.000679	0.004947	0.004099
Dermatophilus	0.000692	0.001129	0.000807	0.00439	0.000477	0.000905	0.010386	0.103753	0.157634	0.002026	0.014704	0.003002
Derxia	0.001113	0.001569	0.001548	1.5e-05	0.000829	0.000608	0.001039	0.000111	0.000176	0.000163	0.000286	0.001328
Desemzia	0.003458	0.003633	0.003039	5.1e-05	0.00034	0.000509	0.001412	0.001221	0.001357	0.002091	0.004627	0.002348
Desertifilum	0.001059	0.000846	0.001107	1e-05	0.000976	0.000821	0.000706	0.000444	0.000163	0.000511	0.00055	0.000616
Desmonostoc	0	0	0	0	0	0	0	0	0	9e-06	0	0
Desmospora	0.001167	0.000176	7.5e-05	3e-05	9.1e-05	0.000226	0.000623	0.000278	0.000353	0.004471	0.00142	0.0005
Desnuesiella	0.007499	0.008183	0.008386	0.000384	0.000749	0.001075	0.002077	0.024426	0.005264	0.004202	0.007902	0.002387
Desulfacinum	0.002626	0.003165	0.002354	0.000223	0.000397	0.00041	0.000706	0.000167	0.000298	0.001608	0.001431	0.005851
Desulfallas	0.004333	0.011674	0.004156	0.003611	0.001169	0.002448	0.013086	0.012601	0.006376	0.002217	0.017052	0.002425
Desulfamplus	0.001923	0.002363	0.002233	1e-05	0.001407	0.001443	0.000582	0.000333	0.000298	0.000363	0.000687	0.002079
Desulfarculus	0.002377	0.002434	0.002157	1e-05	0.000908	0.000764	0.005234	5.6e-05	0.001899	0.001106	0.012849	0.000674
Desulfatibacillum	0.001416	0.001569	0.002064	1.5e-05	0.000443	0.000792	0.002617	0.02462	0.001655	0.002143	0.006906	0.039878
Desulfatiglans	0.000929	0.00104	0.000807	0	0.000182	0.000368	8.3e-05	0.000167	2.7e-05	0.000139	0.000275	0.000423
Desulfatirhabdium	0.002377	0.002398	0.002383	2e-05	0.00034	0.000311	0.000166	0.000555	5.4e-05	0.000641	0.001076	0.0005
Desulfatitalea	0.002799	0.003007	0.002917	2e-05	0.001362	0.001075	0.000332	0.000333	0.000244	0.000669	0.000321	0.003233
Desulfitibacter	0.010017	0.010396	0.010581	0.000223	0.000386	0.000679	0.040026	0.021511	0.014949	0.004536	0.045258	0.003849
Desulfitobacterium	0.018153	0.009223	0.013667	0.004876	0.005822	0.003268	0.01213	0.02573	0.022655	0.007088	0.030302	0.015724
Desulfobacca	0.002853	0.002786	0.00075	2e-05	0.000545	0.000283	0.000291	0.000444	0.00057	0.001404	0.000298	0.000847
Desulfobacter	0.005694	0.006419	0.005985	0.001345	0.001748	0.001245	0.001952	0.000194	0.000583	0.000976	0.007272	0.001289
Desulfobacterium	0.006613	0.008588	0.006679	0.007789	0.008308	0.007979	0.010801	0.00322	0.008275	0.004044	0.055668	0.001886
Desulfobacula	0.001999	0.001464	0.001792	8.6e-05	0.000465	0.000156	0.000208	5.6e-05	0.000136	0.002403	0.004798	0.000558
Desulfobulbus	0.022346	0.022017	0.023582	0.000192	0.018841	0.018618	0.009098	0.001582	0.003256	0.005484	0.02374	0.032719
Desulfocapsa	0.003166	0.003192	0.003424	3e-05	0.000817	0.000538	0.001122	0.000833	0.00095	0.0004	0.00552	0.00154
Desulfocarbo	0.001124	0.001146	0.000976	0	0.000976	0.000566	0.000415	0	0.000326	0.000279	0.002313	0.000654
Desulfococcus	0.002723	0.002416	0.001979	0.000101	0.000409	0.000509	0.001288	0.000222	0.000624	0.001246	0.002119	0.000539
Desulfocucumis	0.002507	0.00291	0.003152	1e-05	0.00084	0.00133	0.002285	0.00111	0.001519	0.000641	0.006963	0.002425
Desulfocurvus	0.004711	0.004638	0.005103	7.1e-05	0.000454	0.000368	0.000997	5.6e-05	0.000326	0.001088	0.003161	0.000385
Desulfofaba	0.002917	0.00261	0.002739	1e-05	0.000204	0.000453	0.000457	0.000222	0.000488	0.002101	0.001054	0.000924
Desulfofarcimen	0.003425	0.003421	0.003677	0.004987	0.004721	0.004244	0.00619	0.000555	0.000461	0.002329	0.001317	0.00052
Desulfofundulus	0.004582	0.00388	0.003621	1e-05	0.000318	0.000679	0.006377	0.00025	0.001167	0.003007	0.004294	0.007294
Desulfofustis	0.002269	0.001808	0.00091	3e-05	0.004267	0.004188	0.000415	0.000167	0.000407	0.002891	0.002863	0.008853
Desulfohalobium	2.2e-05	0.001569	0.001426	0	0.000182	0.000255	4.2e-05	0	8.1e-05	9e-06	0.000275	0.000346
Desulfohalotomaculum	0.004452	0.005238	0.005272	4e-05	0.000272	0.000509	0.001745	0.001055	0.001302	0.002937	0.006161	0.001347
Desulfoluna	0.00255	0.00298	0.002345	2e-05	0.000726	0.000622	0.00054	0.000833	0.000841	0.001413	0.008589	0.001309
Desulfomicrobium	0.00939	0.011542	0.008846	3.5e-05	0.001056	0.00092	0.000914	0.000111	0.0008	0.001176	0.002153	0.001405
Desulfomonile	4.3e-05	1.8e-05	5.6e-05	3e-05	0.001271	0.000821	8.3e-05	0.000167	0.000298	0.000409	0.001031	0.001694
Desulfonatronospira	0.001124	0.001508	0.001041	2e-05	0.000159	0.00017	8.3e-05	5.6e-05	0.000109	0.000195	1.1e-05	0.000115
Desulfonatronovibrio	0.004463	0.004268	0.004287	4.6e-05	0.000295	0.000311	0.002077	0.000194	0.000828	0.001808	0.007845	0.001097
Desulfonatronum	0.00886	0.008341	0.008592	5.1e-05	0.001294	0.000863	0.00405	0.001138	0.002089	0.001576	0.015346	0.002098
Desulfonauticus	0.02026	0.020121	0.020618	6.1e-05	0.005244	0.005404	0.005691	0.003969	0.014244	0.019641	0.010536	0.001251
Desulfonema	0.00201	0.002345	0.002045	0.000212	0.000613	0.000594	0.000582	0.000333	0.001411	0.001775	0.001535	0.025097
Desulfonispora	0.000454	0.000511	0.000488	2e-05	4.5e-05	0.000311	0.000789	0.001166	0.001926	0.000167	0.000229	0.001309
Desulfopila	2.2e-05	1.8e-05	0.000113	3e-05	0.000272	0.000566	0.000249	0.000278	0.000163	9e-06	0.001351	0.000616
Desulfoplanes	0.002896	0.003774	0.002758	2e-05	0.000227	8.5e-05	0.000332	0	0.000109	0.001283	0.000298	0.000423
Desulforegula	0.001448	0.001622	0.001764	1e-05	0.000363	0.000255	0.000125	0.000555	0.000353	0.001627	0.000366	0.000654
Desulforhopalus	0.001448	0.001587	0.001914	1e-05	0.007899	0.007979	0.000166	0.000167	0.00019	0.000418	0.000229	0.010893
Desulfosarcina	0.003069	0.002733	0.003002	5.1e-05	0.000817	0.000849	0.000332	0.000222	0.00019	0.001524	0.000344	0.001078
Desulfosoma	0.001102	0.000917	0.001069	2e-05	0.000136	0.000283	0.000249	0.000389	8.1e-05	0.001385	0.000389	0.000385
Desulfospira	0.002312	0.002363	0.002326	0.000162	0.000182	0.00017	0.000623	0.000278	0.000733	0.001097	0.000596	0.000423
Desulfosporosinus	0.074471	0.07664	0.073936	0.000824	0.007695	0.008375	0.028457	0.056234	0.028217	0.071189	0.044147	0.023095
Desulfotalea	0.004452	0.003791	0.004334	8.1e-05	0.000567	0.000113	0.001786	0.000333	0.002062	0.000344	0.008016	0.000616
Desulfotignum	0.001383	0.000996	0.001126	0	0.000227	0.000226	0.000208	2.8e-05	1.4e-05	0.001371	0.000172	0.000346
Desulfotomaculum	0.035053	0.038488	0.033732	0.000324	0.002599	0.00324	0.024406	0.015849	0.013769	0.015463	0.059871	0.008661
Desulfovermiculus	0.002377	0.002592	0.002101	2e-05	6.8e-05	0.000141	0.000872	0.000111	0.000407	0.000558	0.004558	0.000154
Desulfovibrio	0.845959	0.806233	0.864694	0.00089	0.013972	0.015407	0.138752	0.013906	0.020566	0.082525	0.081744	0.024462
Desulfovirgula	0.002809	0.002822	0.002476	2e-05	0.000431	0.00017	0.000457	0.000333	0.000434	0.000428	0.001787	0.000847
Desulfurella	0.001772	0.001728	0.001745	0.00044	0.00025	0.000297	6.2e-05	5.6e-05	0.000109	0.000381	0.000424	0.000212
Desulfurispirillum	0.000454	1.8e-05	0.000957	9.1e-05	0.000182	0.000453	0.004279	5.6e-05	0.001574	0.00027	0.005382	0.000616
Desulfurispora	0.003868	0.003844	0.00379	0.001012	0.000545	0.000736	0.008516	0.000333	0.002577	0.002054	0.028538	0.000693
Desulfurivibrio	0.001491	0.00127	0.001482	1e-05	0.001067	0.001358	0.000457	0.000167	0.000217	0.000586	0.000229	0.001886
Desulfurobacterium	0.003123	0.003597	0.003142	7.6e-05	0.000204	0.000241	0.008869	0.002332	0.003527	0.001724	0.033886	0.001193
Desulfurococcus	8.6e-05	0.000247	0.000169	0	0.000113	0.000113	6.2e-05	0	0.00019	0.001557	9.2e-05	0.000385
Desulfuromonas	0.018402	0.019389	0.019352	0.050686	0.022768	0.020684	0.00538	0.006106	0.004463	0.012498	0.020556	0.010932
Desulfuromusa	0.000864	0.000882	0.000825	2e-05	9.1e-05	0.000226	0.000125	0	0.000244	0.000232	0.000321	7.7e-05
Dethiobacter	0.002194	0.002063	0.002476	3e-05	0.002202	0.000934	0.004694	0.000333	0.001926	0.0025	0.018758	0.001463
Dethiosulfatarculus	0.00147	0.001023	0.001426	0.000223	0.00034	0.000255	8.3e-05	0.000167	5.4e-05	0.000734	0.008543	0.000385
Dethiosulfovibrio	0.007413	0.007495	0.002204	5.1e-05	0.000704	0.000509	0.001952	0.003081	0.001411	0.001115	0.003504	0.001001
Devosia	0.008763	0.009338	0.009512	0.000223	0.003927	0.004513	0.002638	0.016682	0.013498	0.004545	0.005016	0.010701
Devriesea	0.000605	0.000635	0.000675	7.1e-05	0.000953	0.001669	0.000748	0.001554	0.001438	0.000799	0.003619	0.006236
Dialister	0.062164	0.092803	0.077876	0.00132	0.008365	0.010455	0.115426	0.009659	1.05817	1.94688	0.419303	0.016975
Diaminobutyricimonas	8.6e-05	8.8e-05	3.8e-05	0	0.00025	0.000283	4.2e-05	0.000111	8.1e-05	0.000112	0.000504	0.000885
Diaphorobacter	7.6e-05	9.7e-05	8.4e-05	1e-05	0.000136	5.7e-05	0.000208	0.000389	0.000393	6.5e-05	9.2e-05	0.000539
Diaporthe	0.00147	0.001023	0.001632	0.001103	0.016014	0.017656	0.000644	0.000167	0.000624	0.001511	0.002084	0.00433
Dibaeis	0	0	0	0	0.000113	5.7e-05	0	0	0	0	0	0
Dichelobacter	0.001081	0.000882	0.000694	0	0.000136	0.000226	4.2e-05	5.6e-05	0	0.001069	0.000939	0.000192
Dichomitus	0.000648	0.000547	0.000619	0.000223	2.3e-05	0.002405	0.000706	0.000555	0.000977	0.000158	0.000229	0.002771
Dichotomicrobium	0.000238	0.000194	0.000281	1e-05	6.8e-05	0.000113	0	0.000111	8.1e-05	3.7e-05	2.3e-05	0.000154
Dickeya	0.003198	0.004144	0.001782	5.1e-05	0.001487	0.001924	0.000644	0.000167	0.000624	0.001204	0.000378	0.018881
Dictyobacter	0.001037	0.002151	0.001201	2e-05	0.000726	0.000736	0	0.000333	0.000244	0.00106	0.00016	0.001078
Dictyoglomus	0.004441	0.003527	0.003762	0.000101	0.000624	0.000396	0.003116	0.006578	0.002076	0.003049	0.011051	0.000751
Didymella	0	0	0	0	9.1e-05	0.00017	0	0	0	0	0	0
Dielma	0.026452	0.026752	0.02559	2e-05	0.001226	0.001302	0.003863	0.006328	0.004178	0.01464	0.03683	0.010162
Dietzia	0.002291	0.001711	0.001951	0.059077	0.00227	0.003438	0.00162	0.125209	0.024988	0.009867	0.022125	0.568476
Dimargaris	0.000648	0.000353	0.000582	0.001062	0.003178	0.003594	0.000166	0.000444	0.000271	0.000112	0.000183	0.003734
Dinoroseobacter	0.000519	0.000582	0.000375	0	9.1e-05	2.8e-05	0.000208	0.000389	0.001058	0.000177	4.6e-05	3.8e-05
Diplocarpon	0.000929	0.000882	0.001107	0.000374	0.001339	0.001471	4.2e-05	0.000222	2.7e-05	0.001264	6.9e-05	0.003156
Diplodia	0.000778	0.001085	0.001379	0.001669	0.003076	0.003282	0.000291	0.000167	0.000244	0.000284	0.000618	0.003291
Diplorickettsia	0.000389	0.000353	0.000356	1e-05	6.8e-05	0.000198	0	0	2.7e-05	9e-06	2.3e-05	0.000154
Dipodascus	0	0	0	1e-05	2.3e-05	0	0	0	0	0	0	0
Diversispora	0.001815	0.001058	0.00152	0.008224	0.022699	0.026598	0.003614	0.000666	0.002876	0.000827	0.016376	0.019593
Dokdonella	0.000908	0.000564	0.000882	2e-05	0.001135	0.00116	0.001745	0.0005	0.002632	0.000232	0.003115	0.003926
Dokdonia	0.002334	0.002178	0.002045	3e-05	0.000658	0.000792	0.000125	0.000167	0.000298	0.000442	0.000218	0.000231
Dolichospermum	0.000583	0.000511	0.000403	0.005776	0.000363	0.000382	8.3e-05	0.000111	0.00038	0.000353	0	0.000346
Dolosicoccus	0.00134	0.00194	0.001688	0.000192	0.001226	0.000622	0.018777	0.016598	0.009035	0.007641	0.018232	0.013742
Dolosigranulum	0.004992	1.8e-05	1.9e-05	0.000172	0.000772	0.000877	4.2e-05	0.12457	0.070189	0.007529	0.02043	7.7e-05
Domibacillus	0.012275	0.013252	0.012992	0.001012	0.001192	0.001118	0.049602	0.038082	0.021977	0.008951	0.024244	0.026444
Donghicola	0.000184	0.000229	0.000169	0	0.000193	0.000255	0.000125	5.6e-05	8.1e-05	4.6e-05	2.3e-05	0.000597
Dongia	0.000627	0.00067	0.0006	2e-05	0.000386	0.00034	0.000125	0.000389	8.1e-05	0.000586	0.000779	0.000539
Dorea	0.287566	0.300928	0.227118	0.00565	0.061924	0.063466	0.017842	0.058122	0.032761	0.100906	0.081332	0.142653
Dothistroma	0.000411	0.000529	0.000732	0.000789	0.001589	0.001952	4.2e-05	0	2.7e-05	0.000911	4.6e-05	0.001463
Draconibacterium	0.00993	0.009311	0.010018	7.1e-05	0.001283	0.001188	0.000748	0.000722	0.000814	0.001055	0.00213	0.000366
Drancourtella	0.05889	0.058521	0.057211	0.000152	0.003167	0.002872	0.077705	0.063728	0.028841	0.018098	0.052851	0.0909
Drechmeria	0.000497	0.000529	0.000638	0.000759	0.002452	0.002688	0.000166	0.000111	0.000109	9.3e-05	0.000412	0.002079
Drechslerella	0.00013	0.000212	0.000169	0.000941	0.001112	0.001019	0.000125	0.000167	0.000109	0.00013	2.3e-05	0.007237
Dubosiella	0.022216	0.022079	0.021687	0.000779	0.001339	0.001273	0.002617	0.00433	0.010147	0.013162	0.031333	0.008815
Duddingtonia	0.000259	0.000123	0.000169	0.000354	0.003723	0.003622	4.2e-05	5.6e-05	0.000217	3.7e-05	2.3e-05	0.003695
Duganella	0.006289	0.006807	0.006426	0.000263	0.012734	0.012804	0.000955	0.006578	0.002523	0.005759	0.00197	0.013761
Duodenibacillus	0.002334	0.002293	0.001876	0	4.5e-05	0	0.000166	0.000722	0.000163	0.00079	0.000344	0.000693
Dyadobacter	0.012686	0.012715	0.013386	0.000794	0.003677	0.003608	0.007041	0.00347	0.002795	0.00436	0.015586	0.003792
Dyella	0.006343	0.006066	0.005769	0.000116	0.004041	0.004075	0.002389	0.001277	0.004395	0.002961	0.003229	0.006447
Dysgonomonas	0.094559	0.096092	0.095511	0.001264	0.055262	0.061726	0.02208	0.009853	0.00426	0.014519	0.007879	0.012626
Ebolavirus	0	0	0	0	0	2.8e-05	4.2e-05	0	0	0	0	7.7e-05
Echinicola	0.003533	0.00365	0.003368	3.5e-05	0.001112	0.000962	0.000623	0.000333	0.000366	0.000553	0.000836	0.001751
Ectothiorhodosinus	0.000194	0.000212	0.000319	0	0.000136	0.000198	0.000125	0	2.7e-05	0.00039	0.000435	7.7e-05
Ectothiorhodospira	0.006667	0.007698	0.008508	6.6e-05	0.007196	0.008517	0.002306	0.000167	0.00605	0.000837	0.004993	0.001174
Edaphobacillus	0.002291	0.002063	0.002157	1e-05	0.000227	0.000453	0.000249	0.000167	0.001004	0.001115	0.001099	0.001155
Edaphobacter	0.001967	0.001481	0.001613	0.000546	0.001158	0.001132	0.000291	5.6e-05	0.000298	0.000688	4.6e-05	0.003926
Edhazardia	0.000173	0.000123	0.00015	6.1e-05	0.02304	0.023117	0.001371	0.001665	0.001004	7.4e-05	0.000344	0.032026
Edwardsiella	0.000962	0.000749	0.002045	8.1e-05	0.000817	0.003565	0.000353	0.000305	0.000163	0.002096	0.001008	0.001328
Effusibacillus	0.005403	0.004911	0.005516	0.000728	0.000567	0.000707	0.005027	0.001693	0.002076	0.003058	0.011658	0.001828
Eggerthella	0.039883	0.042896	0.039538	0.000197	0.026207	0.029173	0.014021	0.004802	0.009482	0.048276	0.024496	0.02808
Eggerthia	0.010244	0.010669	0.0106	0.000182	0.000931	0.000877	0.033068	0.000167	0.019535	5.6e-05	4.6e-05	7.7e-05
Ehrlichia	0.001178	0.001358	0.000966	0	0.000102	0.000141	0.000457	0.000749	0.001424	0.000674	0.000229	0.00025
Eikenella	0.001999	0.004162	0.001848	4e-05	0.004245	0.003834	0.002991	0.002831	0.005236	0.004183	0.001145	0.001309
Eilatimonas	0.000583	0.000635	0.000732	1e-05	0.000204	0.000198	4.2e-05	0	0.001004	9.3e-05	2.3e-05	0.000115
Eisenbergiella	0.081171	0.08231	0.082566	0.000101	0.003428	0.002745	0.010053	0.014489	0.009537	0.016932	0.031127	0.009238
Eisenibacter	0.002853	0.002874	0.002514	0	0.000363	0.00034	0.000706	0.0005	0.00019	0.000521	0.000687	0.000346
Ekhidna	0.001426	0.001217	0.001163	2e-05	0.000227	0.000226	0.000457	0.000278	0.00019	0.000195	0.000481	0.000423
Elaphomyces	0.000303	0.000547	0.000657	0.001619	0.000863	0.000792	0.000125	5.6e-05	8.1e-05	5.6e-05	2.3e-05	0.001694
Elizabethkingia	0.014004	0.014416	0.013414	0.000364	0.005334	0.006183	0.001475	0.001388	0.001845	0.002719	0.000847	0.002117
Elsinoe	0.00067	0.000864	0.000788	0.001103	0.001816	0.001952	0	5.6e-05	5.4e-05	0.000799	4.6e-05	0.002271
Elstera	0.000454	0.000564	0.000507	1e-05	0.00303	0.003721	8.3e-05	0.000278	0.000163	0.000423	0.000344	0.003099
Elusimicrobium	0.015571	0.011859	0.015131	3e-05	0.000522	0.000368	0.003531	0.001332	0.008818	0.008384	0.009047	0.001809
Emcibacter	0.000259	0.000265	0.000281	2e-05	4.5e-05	0.000113	0.000125	0.000333	8.1e-05	0.000242	0.000183	0.000308
Emergencia	0.168392	0.16395	0.169316	3e-05	0.005062	0.004669	0.003448	0.007661	0.004829	0.038734	0.010238	0.019554
Emergomyces	0.000194	0.000229	0.0003	0.000263	0.000522	0.000594	8.3e-05	0.000999	0.00076	0.002844	4.6e-05	0.012626
Emmonsia	0.0008	0.000617	0.000769	0.000344	0.001124	0.001797	0.000249	5.6e-05	0.000678	0.00013	4.6e-05	0.001655
Empedobacter	0.002129	0.002557	0.002551	0.000293	0.013608	0.013214	0.000312	0.0005	0.000407	0.003151	0.001099	0.004581
Emticicia	0.004527	0.004964	0.004287	0.001244	0.001657	0.001882	0.000249	0.000305	0.000312	0.00073	0.001214	0.001501
Encephalitozoon	0.000108	0.000106	9.4e-05	3.5e-05	0.000533	0.000538	0.002202	0.002137	0.001316	1.9e-05	0	0.000847
Endocarpon	0.00067	0.000811	0.000694	0.001184	0.006356	0.006084	0.000208	0.000111	0.00019	0.000158	0.000137	0.010508
Endogone	0.000259	0.000388	0.000431	0.001649	0.005743	0.005518	0.000125	0.000222	0.000298	6.5e-05	9.2e-05	0.007006
Endomicrobium	0.003134	0.002866	0.003142	2e-05	0.00025	0.000283	0.002119	0.000139	0.000787	0.00099	0.000366	0.000558
Endoraecium	0	0	0	0	2.3e-05	5.7e-05	0	0	0	0	0	0
Endozoicomonas	0.006083	0.00589	0.00621	0.000354	0.002803	0.003155	0.00486	0.002026	0.00274	0.001715	0.012116	0.005466
Enorma	0.011032	0.010934	0.009999	4.6e-05	0.001816	0.001839	0.011653	0.003497	0.017608	0.018874	0.019491	0.0092
Ensifer	0.002799	0.003157	0.002627	0.000496	0.001362	0.002165	0.00162	0.001277	0.001329	0.002338	0.001993	0.002598
Enteractinococcus	0.000108	0.000247	0.000244	0.000223	0.00025	0.000198	0.000332	0.000722	0.00057	0.000232	0.001122	0.002887
Enterobacillus	0.000951	0.000811	0.000957	1e-05	0.000295	0.000226	4.2e-05	5.6e-05	5.4e-05	0.000641	0.000252	0.000308
Enterobacter	0.013626	0.012406	0.013733	0.002165	1.2698	1.30328	0.003136	0.020623	0.009306	0.005568	0.009826	1.92245
Enterococcus	0.098146	0.089558	0.106636	0.058596	0.113815	0.108753	0.338135	0.519903	0.251441	0.162591	0.577764	1.3385
Enterocytozoon	0.000627	0.000459	0.000769	8.1e-05	0.002134	0.002066	0.236335	0.260215	0.149576	0.001952	0.000344	0.00639
Enterorhabdus	0.004149	0.003642	0.003677	0.000389	0.000931	0.000962	0.000582	0.000611	0.001357	0.011066	0.000458	0.004504
Enteroscipio	0.00309	0.002381	0.002814	2e-05	9.1e-05	0.000311	4.2e-05	0.000167	0.000353	0.001394	0.000985	0.002771
Enterospora	0.001102	0.001605	0.001201	5.1e-05	0.002792	0.003565	0.070705	0.089819	0.05117	3.7e-05	0	0.000423
Enterovibrio	0.00147	0.002866	0.002514	4e-05	0.001317	0.001429	0.001101	0.002304	0.001506	0.001022	0.002061	0.002252
Entomophthora	0	0	0	0	2.3e-05	2.8e-05	0	0	0	0	0	0
Entomoplasma	0.002669	0.002434	0.002214	3e-05	0.000272	0.00041	0.002347	0.000611	0.001655	0.002342	0.014166	0.001809
Eoetvoesia	0.000605	0.000441	0.000431	5.1e-05	0.000409	0.000538	4.2e-05	0.000167	0.000136	9e-06	0.00016	0.000231
Ephemerovirus	0	0	0	0	0	0	0	0.000167	0	0	0	0
Epibacterium	0.001232	0.001464	0.001651	0	0.000386	0.000707	0.000789	0.000222	0.000109	0.000558	0.000458	0.001482
Epichloe	0	0	0	1e-05	0.000692	0.000608	0	0	0	0	2.3e-05	0.000481
Epicoccum	0.000367	0.000564	0.000375	0.000415	0.006083	0.007074	0	0	0.000136	0.000186	0	0.001078
Ereboglobus	0.002507	0.002398	0.002683	2e-05	0.000227	0.000283	0.000332	5.6e-05	0.000326	9.3e-05	0.002565	0.000462
Eremococcus	0.004279	0.004391	0.004184	6.1e-05	9.1e-05	2.8e-05	0.003531	5.6e-05	2.7e-05	3.7e-05	9.2e-05	0.010162
Eremothecium	0.000367	0.00045	0.000525	0.225893	0.031984	0.05577	0.000166	0.000777	0.000271	0.00027	4.6e-05	0.008199
Erioderma	0	0	0	0	6.8e-05	0	0	0	0	0	0	7.7e-05
Erwinia	0.005522	0.005335	0.006238	0.000217	0.005732	0.00498	0.004715	0.004663	0.003432	0.00211	0.010536	0.006217
Erysipelatoclostridium	0.067502	0.057436	0.064697	0.000566	0.004574	0.00457	0.047836	0.072805	0.033128	0.028876	0.054248	0.016917
Erysipelothrix	0.031617	0.035287	0.032353	0.001032	0.001952	0.001585	0.008038	0.005468	0.00643	0.036522	0.12146	0.009623
Erysiphe	0.000173	0.000265	0.000263	0.000956	0.011145	0.010738	0.000831	0.001166	0.005806	0.000781	0.000137	0.011605
Erythrobacter	0.007186	0.006666	0.006979	0.001219	0.006878	0.005829	0.004258	0.004108	0.002822	0.004048	0.007215	0.010643
Escherichia	0.027543	0.029847	0.0274	0.000212	0.132644	0.13627	0.003801	0.015155	0.010717	0.004815	0.006562	0.181049
Escovopsis	0.000756	0.000776	0.000619	0.001538	0.001124	0.001245	0.000166	0	5.4e-05	0.000167	2.3e-05	0.002117
Estrella	0.000583	0.000758	0.000507	0.000121	0.000182	0.000198	0.000374	0	0.000163	0.000223	0.000183	0.000231
Ethanoligenens	6.5e-05	3.5e-05	7.5e-05	3e-05	0.001339	0.000905	0.003282	0.003664	0.002171	0.00027	0.009368	0.002271
Eubacterium	3.52984	3.40366	3.34546	0.057382	0.107697	0.107353	0.176098	0.307984	0.210012	3.01508	0.46597	0.742174
Eudoraea	0.001621	0.001252	0.001201	0	0.000159	8.5e-05	0	0	0	3.7e-05	0.000137	0.000115
Euhalothece	0.000756	0.000758	0.000694	7.1e-05	4.5e-05	0	0	0	0	5.6e-05	0	3.8e-05
Euryhalocaulis	0.000281	0.000247	0.000319	1e-05	0.00025	0.000283	0.000166	5.6e-05	8.1e-05	3.7e-05	0.00016	0.000192
Eutypa	0.000475	0.000547	0.000563	0.001983	0.001907	0.001839	0.000166	5.6e-05	0.000109	9.3e-05	0.000115	0.001809
Euzebya	0.001307	0.001755	0.00182	0.003348	0.00429	0.00324	0.001288	0.005357	0.003649	0.001427	0.009299	0.003926
Euzebyella	0.001232	0.001393	0.001294	0	0	5.7e-05	4.2e-05	0.001277	0.000488	4.6e-05	4.6e-05	0.004773
Ewingella	0.000259	0.000317	0.000263	0	0.000817	0.001047	4.2e-05	0.000278	0.00019	0.000121	0.000275	0.000423
Exidia	0.001945	0.001217	0.001332	0.000506	0.004744	0.005631	0.000415	0.000222	0.000705	0.000772	0.00016	0.006505
Exophiala	0.00349	0.003315	0.003686	0.007076	0.012008	0.012903	0.001142	0.001804	0.001831	0.003105	0.001821	0.016148
Exserohilum	0.000303	0.000441	0.000413	0.000344	0.002361	0.001952	0	0	0.000109	0.000344	0.000183	0.00204
Extensimonas	0.000108	0.000141	0.000225	0	0.000204	0.000311	0	0	0.000109	0.000651	0	0.000269
Fabibacter	0.003306	0.003871	0.003414	4e-05	0.00059	0.000736	0.000208	0.00025	0.000651	0.000641	0.000389	0.000712
Facklamia	0.015484	0.016497	0.012542	0.001001	0.003201	0.003537	0.009409	0.022732	0.007773	0.025442	0.054546	0.021902
Faecalibacterium	0.243598	0.238827	0.244453	0.005675	0.04558	0.049913	0.049913	0.02054	0.023442	0.093921	0.082443	0.056911
Faecalibaculum	0.024139	0.025852	0.024914	0.000465	0.001158	0.000849	0.004653	0.001388	0.00331	0.014538	0.033371	0.005427
Faecalicatena	0.076654	0.079691	0.075278	0.008932	0.009602	0.00996	0.011466	0.015932	0.016957	0.024828	0.032421	0.018958
Faecalicoccus	0.185097	0.186681	0.185244	0.003692	0.036387	0.033983	0.014748	0.057844	0.018938	0.028946	0.057901	0.129989
Faecalimonas	0.002053	0.00224	0.00242	0	0.000113	5.7e-05	0.000415	0.000222	0.00019	0.000623	0.000321	0.001232
Faecalitalea	0.041363	0.042605	0.040186	0.000202	0.002747	0.004725	0.003656	0.001832	0.005318	0.031939	0.095555	0.017206
Falcocladium	0	0	0	0	0.000136	0	0	0	0	0	0	7.7e-05
Falsibacillus	0.003252	0.002892	0.003386	8.1e-05	0.000477	0.000325	0.000208	0.003053	0.001112	0.001334	0.002245	0.00231
Falsirhodobacter	0.001426	0.00104	0.001069	4e-05	0.000227	0.000283	0.000187	0	0.000136	0.000339	0.001042	0.000346
Falsochrobactrum	0.000519	0.000265	0.000525	1e-05	0.000272	0.000368	0.006273	0.000167	0.001899	0.000558	0.015575	0.001424
Fangia	0.000108	0.000159	9.4e-05	2e-05	0.000113	8.5e-05	0.000374	0	0.00057	0.000725	0.000321	0.000115
Fastidiosibacter	0.000929	0.000741	0.000807	0	0.000159	0.000141	0	5.6e-05	2.7e-05	0.00778	4.6e-05	0
Fastidiosipila	0.001707	0.001816	0.001745	3e-05	0.00034	0.000396	0.000831	0.008216	0.002659	0.003226	0.004191	0.003118
Femsjonia	0	0	0	0	0	0	0	0	0	0	0	3.8e-05
Fermentimonas	0.001405	0.00134	0.001651	0	0.000204	0.000113	0.000166	0.006884	0.000271	0.00013	0	0.000115
Ferrimicrobium	0.000497	0.000247	0.000675	2e-05	0.000182	2.8e-05	0.000125	0.000278	5.4e-05	5.6e-05	9.2e-05	0.000385
Ferrimonas	0.002107	0.002398	0.002673	0.000101	0.001419	0.001429	0.002306	0.001527	0.000977	0.001966	0.006321	0.002502
Ferriphaselus	0.000843	0.000705	0.000628	0	0.000306	0.000297	6.2e-05	0.001776	0.000556	0.000404	6.9e-05	0.000154
Ferrithrix	0.000151	3.5e-05	0.000131	6.1e-05	0.000113	2.8e-05	0.000208	0.000167	8.1e-05	0.000344	0.000344	0.000269
Ferroglobus	6.5e-05	7.1e-05	0.000113	0	4.5e-05	5.7e-05	0.001163	0.000111	5.4e-05	6.5e-05	9.2e-05	0.000385
Ferroplasma	0.000389	0.000362	0.000375	3e-05	0.000113	0.000226	0.000228	0.000139	0.000231	0.000186	0.000504	0.000808
Ferrovibrio	0.000303	0.000176	0.000206	0	6.8e-05	0.000141	0	0	0	0.000809	2.3e-05	0.000462
Ferrovum	0.00215	0.002451	0.001792	1e-05	0.000306	0.000538	8.3e-05	0	6.8e-05	7.9e-05	0.000481	0.000289
Ferruginibacter	0.001534	0.001587	0.001388	1e-05	0.000363	0.000255	0	0.000111	0.000217	0.000195	0.000687	0.000115
Fervidicella	0.000972	0.00067	0.000844	0.003217	0.002452	2.8e-05	4.2e-05	0.010603	0.000271	5.6e-05	4.6e-05	7.7e-05
Fervidicoccus	0.000216	0.000326	0.000225	0.000273	2.3e-05	0.000255	4.2e-05	0	5.4e-05	1.9e-05	9.2e-05	3.8e-05
Fervidicola	0.000756	0.000705	0.00075	1e-05	9.1e-05	0.000141	0.000499	0.000888	0.000326	0.000613	0.001672	0.000154
Fervidobacterium	0.004009	0.003395	0.002936	0.000101	0.000794	0.000679	0.00162	0.001082	0.000828	0.00191	0.005898	0.000616
Fibrella	0.003695	0.003368	0.003443	3e-05	0.001135	0.001061	0.001205	0.000222	0.000895	0.001348	0.001603	0.002117
Fibrisoma	0.00134	0.001349	0.002758	0	0.000409	0.000792	0.000228	0.0005	0.000271	0.001408	8e-05	0.000346
Fibrobacter	0.105947	0.105209	0.105914	0.001133	0.007071	0.007654	0.054753	0.036888	0.025938	0.051562	0.041731	0.081816
Fibularhizoctonia	0.008709	0.008729	0.008367	0.000617	0.005743	0.006112	0.006855	0.000111	0.001953	0.002612	0.022789	0.011317
Fictibacillus	0.009563	0.010413	0.01029	0.000491	0.002644	0.002136	0.008558	0.020012	0.00837	0.007929	0.025607	0.004292
Filibacter	0.001599	0.001182	0.001163	2e-05	4.5e-05	8.5e-05	0.000332	0.000111	0.000109	0.003272	0.002267	0.000577
Filifactor	0.000173	8.8e-05	0.000169	5.1e-05	0.00261	2.8e-05	0.006439	0.006328	0.004097	3.7e-05	2.3e-05	0.003503
Filimonas	0.004182	0.0047	0.0047	0.000152	0.001271	0.001655	0.000415	0.000389	0.000434	0.000418	0.000206	0.001366
Filobasidium	0	0	0	0.000111	0.000863	0.000764	0	0	0	0	0	0
Filomicrobium	0.00147	0.001296	0.001529	5e-06	0.00017	0.000184	0.000145	2.8e-05	0.000122	9.8e-05	9.2e-05	0.000231
Fimbriiglobus	0.001037	0.001005	0.001351	0.000293	0.000772	0.000962	0.000665	0.00111	0.001411	0.000762	0.000687	0.002733
Fimbriimonas	0.000346	0.000811	0.000225	3e-05	4.5e-05	2.8e-05	0.000208	5.6e-05	0.000407	0.000595	0.002909	0.000192
Finegoldia	2.2e-05	7.1e-05	0.002064	0.000212	2.3e-05	0.002122	8.3e-05	0.000333	0.000841	4.6e-05	4.6e-05	7.7e-05
Fischerella	0.000994	0.000882	0.001051	0.000941	0.006356	0.007357	8.3e-05	0.000722	0.000556	0.000776	0.000996	0.002367
Fistulina	0.000756	0.000988	0.000638	0.001022	0.007082	0.006112	0.000499	0.000111	0.000271	0.000688	4.6e-05	0.003272
Flabellascus	0	0	0	0	0	0	0	0	0	0	0	3.8e-05
Flagellimonas	0.002485	0.002716	0.002148	0.000531	0.001521	0.00116	0.000249	0.000167	0.000298	0.00026	0.000504	0.002213
Flammeovirga	0.011702	0.011092	0.011041	0.000288	0.002452	0.002532	0.012027	0.006662	0.005725	0.004276	0.035501	0.00229
Flammulaster	0	1.8e-05	0	0	0	0	0	0	0	0	0	0
Flammulina	0	0	0	1e-05	4.5e-05	0.000198	0	5.6e-05	0	0	0	0.000423
Flaviflexus	0.00121	0.001305	0.00137	0.000111	0.001328	0.001104	0.000955	0.006023	0.005114	0.003128	0.025275	0.012433
Flavihumibacter	0.003879	0.004497	0.005553	4e-05	0.001975	0.001358	0.001392	0.000722	0.000977	0.00119	0.001431	0.001001
Flavimaricola	0.000281	0.000406	0.000188	0	0.000363	0.000311	4.2e-05	0	0	3.7e-05	4.6e-05	0.000385
Flavimarina	0.000864	0.000776	0.001126	0.000101	0.000318	0.000283	0	0	5.4e-05	7.4e-05	9.2e-05	3.8e-05
Flavipsychrobacter	0.000994	0.00104	0.000675	3e-05	0.000227	0.000396	4.2e-05	0.000111	0.000109	0.000409	0.000641	0.000269
Flaviramulus	0.000497	0.00037	0.000675	2e-05	0.000182	0.000226	0	0	0	0.000158	0.001466	0.000231
Flavisolibacter	0.004506	0.00485	0.004062	0.000303	0.001362	0.001429	0.000623	0.001221	0.000271	0.001315	0.000344	0.001078
Flavivirga	0.001426	0.00097	0.001351	0	0.000454	0.000113	8.3e-05	0.000389	0.000298	0.000186	0.000733	0.000192
Flavobacterium	0.106509	0.101796	0.099779	0.011396	0.031904	0.035978	0.042124	0.034112	0.031106	0.065389	0.080038	0.108222
Flavonifractor	0.520909	0.515251	0.531212	0.000359	0.064308	0.067937	0.019172	0.032392	0.019833	0.092685	0.078549	0.074214
Flectobacillus	0.002928	0.003042	0.003565	0.000627	0.092069	0.100392	0.000208	0.000222	0.000936	0.000339	0.000676	0.01149
Flexibacter	0.000627	0.000635	0.000619	0	0.000772	0.000679	0.001412	0.001832	0.009388	0.000428	0.000527	0.000616
Flexilinea	0.009898	0.009646	0.008818	2e-05	0.001021	0.000622	0.004279	0.004052	0.001004	0.011935	0.003092	0.001925
Flexistipes	0.000908	0.00067	0.000488	0	0.000159	8.5e-05	0.000166	0.000333	0.000109	0.000428	0.001787	0.000346
Flexithrix	0.002485	0.002204	0.002045	0.000496	0.001135	0.001188	4.2e-05	0.000278	0.000407	0.00027	0.000298	0.001309
Flexivirga	0.000951	0.000935	0.001163	4e-05	0.000363	0.000283	0.000166	0.001943	0.003256	0.000363	0.001237	0.002348
Floricoccus	0.001621	0.001658	0.00166	0.000324	0.00143	0.001514	0.001807	0.004358	0.004395	0.003862	0.00647	0.011702
Fluoribacter	0.000324	0.00037	0.000319	3e-05	0.001226	0.000792	0.000582	5.6e-05	0.000461	0.000167	0.00197	0.071173
Fluviicola	0.009952	0.009911	0.008752	0.001163	0.001702	0.001712	0.000748	0.000333	0.000421	0.001162	0.001157	0.001751
Fodinicurvata	0.000735	0.001146	0.001257	0	0.00034	0.000255	0.00054	0.000638	0.000434	9.3e-05	6.9e-05	0.000539
Fomitiporia	0.000692	0.000441	0.000882	0.000445	0.002179	0.002547	0.000332	5.6e-05	0.000217	0.000177	0.000458	0.003926
Fomitopsis	0.000713	0.000705	0.001013	0.000526	0.003428	0.003367	0.000374	0.000333	0.000407	0.000288	4.6e-05	0.002541
Fonsecaea	0.002377	0.001517	0.002129	0.001806	0.003598	0.003594	0.000312	0.000194	0.000285	0.000428	0.00016	0.005774
Fontibacillus	0.007607	0.008491	0.007551	8.1e-05	0.001021	0.000453	0.001039	0.001055	0.001248	0.001734	0.002565	0.001694
Fontimonas	0.000281	0.000317	0.000169	2e-05	0.000227	0.000113	0.000789	0	0.000488	0.000483	0.0041	0.000462
Formivibrio	0.000346	0.000229	0.000413	0	0.000227	0.000283	0	0	5.4e-05	8.4e-05	2.3e-05	0.000231
Formosa	0.005133	0.005581	0.004681	0.000496	0.001033	0.000849	0.000374	0.0005	0.001452	0.002003	0.001374	0.001732
Fortiea	0.000108	8.8e-05	0.000113	1e-05	0.000113	0.00017	0.00486	0	0.001465	0.00053	0.016903	0.000115
Fournierella	0.015106	0.014743	0.014033	3e-05	0.006197	0.005829	0.00349	0.000111	0.001194	0.00409	0.01065	0.005543
Francisella	0.005251	0.004488	0.004456	0.000384	0.021167	0.023202	0.003033	0.002304	0.001899	0.002287	0.010043	0.160167
Franconibacter	0.000303	0.000388	0.000413	0	0.000375	0.000269	0	0.000111	2.7e-05	0.0004	0	0.0005
Frankia	0.011648	0.010704	0.013198	0.000835	0.019306	0.019778	0.003074	0.006967	0.006674	0.007334	0.007444	0.040994
Frateuria	0.000605	0.000988	0.001013	2e-05	0.000613	0.000622	0.000125	0.000111	0.000244	0.00066	2.3e-05	0.001347
Frederiksenia	0.005165	0.005414	0.005591	0.000273	0.014664	0.016411	0.000291	0.000722	0.001736	0.00105	0.000481	0.001925
Fretibacterium	0.013042	0.013314	0.013273	5.1e-05	0.002383	0.002249	0.037554	0.002387	0.010595	0.017796	0.023339	0.001848
Friedmanniella	0.001848	0.001464	0.00152	0.000223	0.004892	0.004527	0.001205	0.003719	0.003785	0.000911	0.004787	0.010605
Frigoribacterium	0.000627	0.000617	0.000769	0.000349	0.001634	0.001188	0.000644	0.000944	0.001248	0.002059	0.001489	0.005312
Frischella	0.001124	0.001093	0.001163	1e-05	9.1e-05	0.000141	0.000166	0.000833	0.000217	0.000363	0.000573	0.000154
Frondihabitans	0.001145	0.001085	0.000825	0.000106	0.000647	0.001203	0.00054	0.0005	0.001248	0.000623	0.002829	0.003407
Fructobacillus	0.003425	0.002504	0.002326	0.000809	0.000999	0.001174	0.038219	0.035223	0.017961	0.006735	0.015998	0.014743
Fuerstia	0.000994	0.000952	0.001538	1e-05	0.000817	0.000905	0.005608	0.000167	0.001357	0.00831	0.013697	0.001347
Fulvimarina	0.000648	0.0006	0.000469	2e-05	0.000545	0.000396	4.2e-05	0.000167	0.00019	0.000195	0.000115	0.000443
Fulvimonas	0.000454	0.000423	0.000338	0	0.001317	0.001471	4.2e-05	0	0	5.6e-05	0.000229	0.002579
Fulvivirga	2.2e-05	3.5e-05	0.001914	3e-05	0.000477	0.000736	4.2e-05	0.000222	8.1e-05	0.000121	9.2e-05	0.000539
Funneliformis	0	0	0	0	4.5e-05	0	0	0	0	0	0	3.8e-05
Furculomyces	0.000151	8.8e-05	0.00015	0.000415	0.00059	0.00034	0	5.6e-05	2.7e-05	0	2.3e-05	0.000308
Fusarium	0.00443	0.004188	0.003977	0.006434	0.036387	0.038227	0.001516	0.001443	0.002455	0.0037	0.001328	0.048347
Fusibacter	0.012448	0.013438	0.014033	2e-05	0.00109	0.001273	0.001786	0.008771	0.003527	0.004731	0.004879	0.001463
Fusicatenibacter	0.013766	0.012397	0.012382	2e-05	0.000522	0.000566	0.001288	0.005385	0.003554	0.001813	0.000641	0.001963
Fusobacterium	0.662158	0.673858	0.643823	0.015594	0.305898	0.305745	0.128699	0.068308	0.100387	0.14796	0.127415	0.097617
Gabonia	0.001145	0.001323	0.001332	0	6.8e-05	0.00017	0.021187	0.01732	0.00114	0.000372	0.00016	0.000423
Gabonibacter	0.001664	0.001957	0.001632	0	9.1e-05	8.5e-05	0	0	2.7e-05	0.000772	4.6e-05	3.8e-05
Gaertneriomyces	0	0	0	0.000101	0	0	0	0	0	0	0	0
Gaetbulibacter	0.000778	0.000705	0.000732	1e-05	0.000454	0.000424	8.3e-05	0.000389	0.000217	4.6e-05	9.2e-05	0.000308
Gaeumannomyces	0.002269	0.002063	0.002064	0.001001	0.002837	0.002518	0.00054	0.001166	0.00114	0.003681	0.000298	0.00435
Gaiella	0.000843	0.00067	0.000619	0.000101	0.000295	0.00034	0.000249	0.000555	0.00038	0.000483	0.000618	0.001116
Galbibacter	0.000778	0.000547	0.000994	1e-05	0.000318	0.00034	0	0	2.7e-05	0.000102	0.000137	0.000115
Galerina	0.001232	0.001182	0.001051	0.000344	0.007672	0.007894	0.000125	5.6e-05	0.000461	0.001394	0.000229	0.009354
Gallibacterium	0.031411	0.031522	0.029905	0.000263	0.013359	0.015039	0.008849	0.009382	0.010229	0.011708	0.043426	0.002271
Gallionella	0.000108	0.000247	0.000281	1e-05	0.000136	0.00017	0.000291	0.000333	0	0.00039	0	0.000423
Ganoderma	0.001124	0.001455	0.001501	0.000395	0.019896	0.010314	0.000665	0.000222	0.000298	0.001357	0.000137	0.030563
Garciella	0.007564	5.3e-05	1.9e-05	9.1e-05	0.000499	5.7e-05	0.000955	0.008271	0.001519	0.004415	0.004306	0.002194
Gardnerella	0.001794	0.001799	0.001501	3e-05	0.000113	0.000141	0.636555	1.73196	0.001207	0.000646	0.006081	0.000231
Gayadomonas	0.002075	0.002451	0.002702	0	0.000204	5.7e-05	8.3e-05	5.6e-05	2.7e-05	0.001366	0.000596	0.008122
Geitlerinema	0.004095	0.004506	0.003996	0.000212	0.013926	0.016128	0.001205	0.000167	0.001316	0.002626	0.004695	0.004215
Gelatoporia	0.0008	0.000846	0.001013	0.001194	0.003042	0.003622	0.000166	0.001388	0.000651	0.000279	0.000252	0.007698
Gelidibacter	0.001372	0.001508	0.001182	2e-05	0.000227	0.00041	0.001205	0.00272	0.000624	0.000376	0.0071	0.000346
Geminicoccus	0.000562	0.000494	0.000582	0	0.00034	0.000424	8.3e-05	0.000111	0.000136	0.000809	0.000115	0.000962
Geminisphaera	0.000605	0.000652	0.00075	0	0.000113	0.000113	8.3e-05	0	5.4e-05	1.9e-05	0	0.000231
Geminocystis	0.001794	0.001799	0.001951	0.000425	0.002758	0.002716	0.00349	0.002221	0.002116	0.001236	0.016743	0.001617
Gemmata	0.002464	0.002257	0.002223	3.5e-05	0.002293	0.00266	0.00054	0.001665	0.000651	0.001162	0.000664	0.005524
Gemmatimonas	0.004949	0.004559	0.004643	4e-05	0.001805	0.001811	0.001163	0.000749	0.000814	0.00502	0.002703	0.002444
Gemmatirosa	0.000929	0.001093	0.001294	3e-05	0.002792	0.001924	0.000374	0.000111	0.00019	0.000957	0.000275	0.002079
Gemmiger	0.17104	0.168782	0.166342	0.000248	0.037499	0.039005	0.023555	0.019485	0.013688	0.050535	0.050263	0.06409
Gemmobacter	0.002831	0.002786	0.002476	0.000293	0.001464	0.00174	0.000727	0.000611	0.001302	0.001088	0.00063	0.002194
Geoalkalibacter	0.004473	0.004814	0.004671	8.1e-05	0.000704	0.000962	0.000249	0.002692	0.000434	0.000985	0.000344	0.000924
Geobacillus	0.007034	0.003994	0.009671	0.007632	0.026343	0.0278	0.041065	0.040413	0.043641	0.028588	0.058279	0.08247
Geobacter	0.020876	0.01998	0.018508	0.000855	0.004018	0.004145	0.013397	0.006106	0.009957	0.014292	0.029329	0.007352
Geodermatophilus	0.005035	0.004708	0.005084	0.00175	0.034821	0.033346	0.010219	0.003941	0.006878	0.005317	0.005394	0.044247
Geofilum	0.00523	0.005326	0.004746	1e-05	0.001498	0.001231	0.011258	0.008049	0.004341	0.000604	0.000504	0.000577
Geoglobus	0.000259	0.000335	0.000356	0	2.3e-05	0	4.2e-05	0.000333	0	0.000186	2.3e-05	0.000385
Geopsychrobacter	0.002096	0.002169	0.001839	1e-05	4.5e-05	0.00017	0.005027	0.000111	0.001682	0.001041	0.022538	0.001078
Georgenia	0.001059	0.001102	0.001079	0.000486	0.002179	0.001783	0.001994	0.005968	0.007312	0.003384	0.019743	0.017841
Geosporobacter	0.014912	0.011198	0.014455	9.1e-05	0.000829	0.000849	0.001329	0.009881	0.001886	0.00627	0.004627	0.001925
Geothermobacter	0.001556	0.001472	0.001529	0	0.000238	0.00017	0.002679	0	0.001574	0.001088	0.012345	0.000558
Geothrix	0.000519	0.000635	0.000769	2e-05	0.000409	0.00017	0.001496	0.000167	0.000434	0.000177	0.003894	0.000808
Geotoga	0.001037	0.000917	0.001088	0	0.000204	0.000283	0.000249	0.006051	0.000407	0.000995	0.001008	0.000462
Geotrichum	0.000324	0.000282	0.000225	0.017855	0.003314	0.003537	0.000623	5.6e-05	0.000733	0.000149	0.003229	0.001771
Geovibrio	0.002809	0.002301	0.002542	1e-05	0.000613	0.000594	0.000665	0.00186	0.000543	0.002222	0.002038	0.000731
Gibbsiella	0.000281	0.000388	0.000225	0	0.000386	0.000509	0.000249	0	5.4e-05	9e-06	0	0.000269
Giesbergeria	0.000605	0.000652	0.000657	0	0	5.7e-05	0	0.000333	0.000163	0.000279	0.000137	0.000192
Gigaspora	0.001534	0.001975	0.001801	0.002984	0.012099	0.014572	0.003157	0.001721	0.000977	0.002054	0.002038	0.01124
Gilliamella	0.001016	0.000979	0.001951	0.003581	0.004358	0.004952	0.000727	0.002248	0.000353	0.000962	0.002623	0.002541
Gillisia	0.004506	0.004991	0.004634	0.002296	0.000647	0.001019	0.000353	0.000722	0.000136	0.000553	0.002382	0.000847
Gilvibacter	0.001275	0.001111	0.001219	1e-05	0.000113	0.000509	8.3e-05	0	0.000109	0.000353	0	0.000308
Gilvimarinus	0.000497	0.000635	0.000769	1.5e-05	0.000522	0.00034	0.000955	0.000167	0.00019	0.00106	0.001592	0.000693
Gimesia	2.2e-05	0.002046	0.001951	2e-05	2.3e-05	0.000622	0.001952	0.0005	0.000841	9e-06	0.005657	3.8e-05
Glaciecola	0.00389	0.004153	0.004231	0.000121	0.001294	0.000934	0.002887	0.000305	0.00156	0.000864	0.010032	0.00102
Glaciibacter	0.000324	0.000317	0.000244	0.000334	0.000431	0.000566	0.000125	0.000111	0.000244	0.000149	0.000389	0.001155
Glaciihabitans	0.000173	3.5e-05	9.4e-05	1e-05	0.000113	0.00034	0.000249	0.000167	0.000109	0.000112	0.000366	0.00077
Glaciimonas	0.000173	0.000106	0.000206	1e-05	0.000159	0.00017	0.000208	0.000222	0.000217	5.6e-05	6.9e-05	0.000231
Glaesserella	0.078739	0.080899	0.074968	4e-05	0.132542	0.142269	0.000187	0.000361	0.00662	0.000762	0.000607	0.000269
Glarea	6.5e-05	7.1e-05	5.6e-05	3e-05	9.1e-05	5.7e-05	0	5.6e-05	8.1e-05	0.000121	0.000137	3.8e-05
Glaziella	0	0	0	1e-05	0	0	0	0	0	0	0	0
Globicatella	0.014436	0.015377	0.013573	0.000445	0.004302	0.004725	0.010967	0.031198	0.0245	0.033724	0.058291	0.014473
Gloeobacter	0.001297	0.001164	0.000891	4.6e-05	0.002134	0.002575	0.000208	5.6e-05	0.000163	0.001445	0.000103	0.001463
Gloeocapsa	0.000411	0.000353	0.000169	3e-05	0.001067	0.000679	0.000415	0.000167	0.000136	0.00026	0.001695	0.000654
Gloeocapsopsis	0.005187	0.005555	0.005741	1e-05	0.000159	0.000226	0.000457	0	2.7e-05	0.002231	0	0.000154
Gloeomargarita	0.000972	0.000899	0.001051	5.1e-05	0.000885	0.000764	4.2e-05	5.6e-05	0.000298	0.000316	0.000115	0.001617
Gloeophyllum	0.000778	0.000652	0.000938	0.001497	0.008648	0.008008	0.000125	0.000111	0.000244	0.000697	6.9e-05	0.015089
Glomus	0.001426	0.000917	0.000807	0.017167	0.04776	0.052686	0.001911	0.000611	0.001004	0.003681	0.001008	0.042881
Glonium	0.000562	0.000652	0.000488	0.002772	0.001816	0.00249	0.000125	0.000167	0.000271	0.000158	0.000115	0.00127
Gluconacetobacter	0.001956	0.001226	0.001257	6.1e-05	0.000726	0.000877	0.000374	0.000333	0.000543	0.00027	0.000252	0.000789
Gluconobacter	0.001524	0.002099	0.001923	7.1e-05	0.000794	0.001075	0.001579	0.0005	0.000963	0.00046	0.004821	0.001347
Glutamicibacter	0.000638	0.000908	0.000732	0.000172	0.000533	0.000297	0.000478	0.001887	0.000597	0.001603	0.001764	0.00331
Glycocaulis	0.000194	0.000176	0.000169	1e-05	0.000136	0	0.000125	0	5.4e-05	0	6.9e-05	0.000192
Glycomyces	0.004517	0.004056	0.004803	0.000314	0.005947	0.006154	0.002534	0.002054	0.00624	0.003704	0.004718	0.009585
Golovinomyces	0.000475	0.000353	0.000356	0.00527	0.155037	0.165981	0.000374	0.000222	5.4e-05	5.6e-05	0.000252	0.024635
Gonapodya	0.002053	0.001481	0.001651	0.00174	0.015322	0.017062	0.000415	0.000555	0.000543	0.00093	0.000275	0.017937
Gordonia	0.009412	0.010837	0.010393	0.001517	0.006492	0.006423	0.008786	0.01324	0.013796	0.008714	0.023797	0.038608
Gordonibacter	0.016349	0.018516	0.018414	0.000223	0.00143	0.00215	0.004632	0.002554	0.005141	0.014097	0.017957	0.01378
Gorillibacterium	0.00872	0.009126	0.00953	5.1e-05	0.000794	0.001019	0.007644	0.000805	0.002198	0.003365	0.016663	0.001848
Gottschalkia	0.005954	0.006701	0.005291	0.000152	0.001112	0.001783	0.006688	0.061952	0.036736	0.002101	0.004169	0.00281
Gracilibacillus	0.01342	0.014293	0.013724	0.000516	0.001317	0.001188	0.009596	0.013878	0.006159	0.008854	0.02579	0.034643
Gracilibacter	0.006678	0.006789	0.006979	6.1e-05	0.000386	0.000283	0.002119	0.001832	0.001872	0.003337	0.004856	0.001694
Gracilimonas	0.003144	0.003359	0.003827	1e-05	0.00025	0.000481	0.001246	0.00161	0.00095	0.001385	0.002485	0.001155
Gramella	0.004311	0.003977	0.003358	4e-05	0.001135	0.001004	0.113203	0.080493	0.039463	0.00093	0.000664	0.001713
Granulibacter	0.000367	1.8e-05	0.000319	2e-05	0.000522	0.000736	8.3e-05	0.000167	8.1e-05	0.000344	0.000183	0.00077
Granulicatella	0.013561	0.013931	0.01257	0.000784	0.004858	0.005263	0.006107	0.006634	0.007638	0.021421	0.036566	0.01482
Granulicella	0.003155	0.003677	0.003368	6.6e-05	0.001702	0.002037	0.000935	0.00161	0.001764	0.000878	0.000687	0.003541
Granulicoccus	0.000281	0.000265	0.000319	5.1e-05	0.000522	0.000226	0.000914	0.002387	0.002822	0.00304	0.003756	0.003695
Granulosicoccus	0.00255	0.002751	0.001745	0	0.000454	0.000594	0.000789	0.0005	0.000217	0.000251	0.000664	0.000462
Grifola	0.001037	0.001093	0.001276	0.004987	0.005516	0.005093	0.000208	0	8.1e-05	0.00027	0.000115	0.004966
Grimontia	0.000443	0.00045	0.00046	0	0.000284	0.000269	8.3e-05	0.000167	8.1e-05	0.000121	0.000218	0.000962
Grosmannia	0.00067	0.000564	0.000694	0.002337	0.002202	0.002122	8.3e-05	0	0.000353	6.5e-05	2.3e-05	0.002194
Gryllotalpicola	0.000346	0.000212	0.00015	5.1e-05	0.000204	0.000255	0.000665	0.000389	0.00099	0.001376	0.002038	0.001655
Gulbenkiania	0.00014	0.000212	5.6e-05	5e-06	0.00017	0.000212	2.1e-05	0	2.7e-05	6.5e-05	2.3e-05	0.000289
Gulosibacter	0.001037	0.001137	0.001032	0.002104	0.002066	0.00266	0.002077	0.00322	0.002333	0.000976	0.006573	0.006101
Guyparkeria	0.00013	5.3e-05	5.6e-05	1e-05	0	0	4.2e-05	0	2.7e-05	3.7e-05	0.000137	3.8e-05
Gymnopilus	0.001664	0.001428	0.001351	0.001902	0.004948	0.004301	0.000831	0.000111	0.000651	0.000242	0.000115	0.005581
Gymnopus	0.000692	0.000758	0.000694	0.00784	0.006265	0.006961	0.000332	0.000111	0.000461	0.000353	9.2e-05	0.006582
Gynuella	0.000519	0.000353	0.000488	4e-05	0.000227	2.8e-05	0.000125	0.000167	0.000271	0.002119	0.000527	0.000308
Haematobacter	0.000303	0.0003	0.000206	3.5e-05	0.000386	0.000297	2.1e-05	5.6e-05	0.000217	0.000483	0.000183	0.000558
Haematomicrobium	6.5e-05	8.8e-05	0.000113	0.000121	0.000295	0.000226	0.000208	0.000611	0.000298	0.000437	0.001901	0.001424
Haematospirillum	0.000367	0.000388	0.0006	1e-05	0.000136	0.000255	0	5.6e-05	5.4e-05	0.00013	2.3e-05	0.000693
Haemophilus	0.167906	0.179468	0.158885	0.001315	0.073047	0.079199	0.014581	0.020928	0.047738	0.006116	0.036165	0.032526
Hafnia	0.00027	0.000503	0.000385	0.000126	0.000329	0.00058	0.000208	0.004552	0.000176	0.000455	0.000332	0.000539
Hahella	0.001967	0.001975	0.002383	3e-05	0.000851	0.000962	0.001309	0.000777	0.00118	0.00092	0.003367	0.000674
Haladaptatus	0.000173	0.000291	0.000272	3e-05	0.000295	0.000198	0.000208	0	0.000109	0.000167	0.000847	0.000674
Halalkalibacillus	0.002658	0.002345	0.001932	2e-05	0.000204	0.000311	0.001122	0.001665	0.00114	0.002045	0.004054	0.000924
Halalkalicoccus	0.000497	0.000511	0.000591	2e-05	0.000386	0.00017	0	0	0.00019	6.5e-05	3.4e-05	0.000366
Halanaeroarchaeum	8.6e-05	0.000141	0.000169	0	0.000318	0.000226	4.2e-05	0	0.000136	5.6e-05	0	0.000115
Halanaerobium	0.015095	0.016312	0.014943	0.003657	0.003201	0.003777	0.073904	0.048851	0.033507	0.01841	0.048511	0.05133
Halapricum	0.000259	0.000388	0.00045	2e-05	0	0.000141	0	5.6e-05	0	0.000279	2.3e-05	7.7e-05
Halarchaeum	0.000173	0.000176	0.000131	0	9.1e-05	0.00017	0.000914	0.000167	0.000136	0.000186	0.001397	0.000231
Halarsenatibacter	0.001815	0.001658	0.00137	1e-05	0.000159	0.000113	0.000997	0.003664	0.003174	0.000632	0.003207	0.000539
Haliangium	0.00147	0.001164	0.001276	0.000192	0.000182	0.001019	0.000997	0.000222	0.00019	0.000558	0.001214	0.002271
Haliea	0.000713	0.0006	0.0006	4e-05	4.5e-05	2.8e-05	0.000374	5.6e-05	0.000163	4.6e-05	0.00071	0
Halioglobus	0.001048	0.001049	0.001022	0.000238	0.000681	0.000651	0.000166	0.000139	0.000176	0.00099	0.000183	0.000443
Haliscomenobacter	0.003976	0.003562	0.003921	2e-05	0.000636	2.8e-05	0.001246	0.000278	0.000461	0.000706	0.004283	0.000539
Haloactinobacterium	0.000151	0.000123	0.00015	8.1e-05	0.000522	0.00017	0.000208	0.000278	0.000678	0.000576	0.002726	0.003618
Haloactinopolyspora	0.000238	0.000317	0.000469	0	0.002633	0.002631	0.000499	0.000555	0.000678	0.001218	0.002107	0.004735
Haloarchaeobius	2.2e-05	1.8e-05	9.4e-05	0	2.3e-05	0.000113	0	0	0	0.000223	0.000115	7.7e-05
Haloarcula	0.001178	0.000758	0.001294	2e-05	0.000375	0.00017	0.000955	5.6e-05	0.000597	0.000242	0.000229	0.001155
Halobacillus	0.012869	0.011577	0.010637	0.000233	0.002463	0.002334	0.008163	0.020595	0.008302	0.010959	0.020007	0.007025
Halobacteriovorax	0.001772	0.002557	0.001961	5.1e-05	0.000942	0.001429	0.00324	0.011907	0.00837	0.001102	0.001603	0.001751
Halobacterium	0.000616	0.000564	0.000713	1e-05	0.000204	0.000113	4.2e-05	0.000278	5.4e-05	7.9e-05	2.3e-05	0.000192
Halobacteroides	2.2e-05	0.002363	0.002233	4e-05	0.00034	0.000368	0.00054	0.000611	0.000353	0.001208	0.002038	0.0005
Halobaculum	0.00013	1.8e-05	1.9e-05	1e-05	0.00025	0.000141	0	0	0.000163	0	0	0.000924
Halobellus	0.000929	0.000591	0.000769	1e-05	0.00025	0.000424	4.2e-05	0.000888	0.001085	0.000455	0.000355	0.000462
Halobiforma	4.3e-05	6.2e-05	5.6e-05	8.1e-05	0.001532	0.00174	8.3e-05	5.6e-05	0	9.8e-05	4.6e-05	0.00204
Halocella	0.005338	0.004955	0.004221	2e-05	0.000363	0.000651	0.009679	0.026757	0.020647	0.004285	0.021644	0.000962
Halococcus	0.000529	0.000591	0.000863	1.5e-05	0.000386	0.000481	0.000415	0.000111	0.000109	0.001097	0.000916	0.001097
Halocynthiibacter	0.000324	0.000247	0.000319	1e-05	0.00025	0.00017	8.3e-05	5.6e-05	2.7e-05	9.3e-05	0.000206	0.000115
Halodesulfovibrio	0.003685	0.005546	0.006013	9.1e-05	5.7e-05	0.000283	0.000208	0	0.000203	0.000493	0.001546	0.005851
Halodesulfurarchaeum	4.3e-05	7.1e-05	1.9e-05	0	0	2.8e-05	8.3e-05	0.000333	0.000217	0.00027	2.3e-05	0.000423
Haloechinothrix	0.00013	0.000176	7.5e-05	0.000111	0.000363	0.000226	0.000208	0.000333	0.000353	5.6e-05	0.000527	0.002002
Haloferax	0.000756	0.00127	0.000844	5e-06	0.000602	0.000396	0.000104	0.000444	0.001112	0.000516	0.000252	0.001097
Haloferula	0.003847	0.003774	0.004052	0	0.000681	0.000821	0.000166	5.6e-05	0	2.8e-05	2.3e-05	0.000962
Halofilum	0.000454	0.000494	0.00045	0	0.001339	0.000877	0	0	2.7e-05	9.3e-05	6.9e-05	0.002079
Halogeometricum	0.000789	0.000794	0.000788	5.1e-05	0.00025	0.00017	8.3e-05	0.000111	0.000109	0.000135	0.000286	0.000616
Haloglycomyces	0.000497	0.000388	0.000488	1e-05	0.000522	0.000538	0.000415	0.000389	0.000488	9.3e-05	0.000779	0.000616
Halogranum	0.000292	0.000317	0.000366	1e-05	0.00042	0.000396	0.000125	0.000111	0.000231	9.3e-05	0.002164	0.000577
Halohasta	0	0	7.5e-05	0	0	8.5e-05	8.3e-05	0	0	6.5e-05	0	7.7e-05
Halolactibacillus	0.005003	0.004876	0.00409	0.000116	0.000602	0.000467	0.042643	0.0282	0.014448	0.002742	0.006001	0.001828
Halolamina	0.000746	0.000749	0.00076	1e-05	0.000295	0.000113	4.2e-05	0	0.000122	7e-05	9.2e-05	0.000674
Halomarina	0	0.000106	5.6e-05	0	4.5e-05	0	0	0.000389	8.1e-05	1.9e-05	2.3e-05	3.8e-05
Halomicrobium	0.000184	0.000115	0.000366	0	0.000238	0.000156	0	0	2.7e-05	4.2e-05	0.000137	0.000115
Halomicronema	0.000411	0.000564	0.0006	0	0.000136	0.000311	0	0.000167	0.000326	0.000102	0.000183	0.00077
Halomonas	0.029542	0.025606	0.026021	0.057367	0.481784	0.500432	0.021374	0.127262	0.033345	0.013608	0.045212	0.083702
Halonatronum	0.00255	0.002628	0.002645	8.1e-05	0.000159	0.000453	0.00835	0.005607	0.003039	0.002612	0.003733	0.001463
Halonotius	0.000194	0.000203	0.000225	0	0.000113	0.000269	8.3e-05	5.6e-05	2.7e-05	0.001106	0.000218	0.000173
Haloparvum	0.000281	0.000141	0.00015	0	0.000159	8.5e-05	0	0	0	0	9.2e-05	7.7e-05
Halopelagius	0.000194	0.0003	0.000131	1e-05	0.00017	0.00017	8.3e-05	0.000444	0.000258	0.000139	0.000229	0.000115
Halopenitus	6.5e-05	0	7.5e-05	0.000374	0.000159	0.000269	0	0	0	0.000102	3.4e-05	0.000597
Halopiger	0.000616	0.000538	0.000582	2e-05	0.000454	0.000297	0.002077	0	0.000841	0.000609	0.012918	0.000616
Haloplanus	0.00148	0.001023	0.000994	5.1e-05	0.000318	0.000198	8.3e-05	5.6e-05	0.000692	0.000232	6.9e-05	0.000539
Haloprofundus	0.000108	0.000229	7.5e-05	6.1e-05	0.000159	0.000184	0.000125	0.00705	0.000543	3.7e-05	0	0.000385
Haloquadratum	8.6e-05	0.000123	0.000206	1e-05	0.000113	0.000255	0.000582	8.3e-05	0.000244	0.000288	0	0.000115
Halorhabdus	0.00094	0.000794	0.000938	0	0.000159	0.00017	0.000125	5.6e-05	2.7e-05	0.0002	0.000344	0.000308
Halorhodospira	0.000994	0.000908	0.000732	0.000111	0.000431	0.000764	0.000125	0.000444	0.000407	0.001097	0.000321	0.000693
Halorientalis	0.000216	8.8e-05	0.000385	1e-05	0.000216	0.000453	0.000125	5.6e-05	5.4e-05	3.7e-05	4.6e-05	0.000866
Halorubrum	0.002269	0.002099	0.00242	0.000126	0.004914	0.005546	0.000955	0.000416	0.000502	0.000971	0.000286	0.009431
Halorussus	0.000367	0.000229	0.000338	1e-05	0.000318	0.000226	8.3e-05	0.001221	0.000136	0.000214	4.6e-05	0.000462
Halosimplex	0.000151	8.8e-05	9.4e-05	2e-05	0.000113	0.00017	0.000748	5.6e-05	0.000407	8.4e-05	0.003161	7.7e-05
Halostagnicola	0.000475	0.000467	0.00046	0	0.000113	7.1e-05	0	5.6e-05	0	8.8e-05	0.000103	7.7e-05
Halostella	0.000238	0.000194	0.000225	0	0.000204	0.00017	0	0.000111	0.000109	3.7e-05	0.000183	0.000558
Halotalea	0.000692	0.000582	0.000901	0.000152	0.000613	0.000481	0.000166	0.000167	0.000109	0.000149	0.000458	0.000539
Haloterrigena	0.000313	0.00037	0.000328	4e-05	0.000726	0.000679	0.002306	0.000111	0.00019	0.001766	3.4e-05	0.001078
Halothece	0.000432	0.0003	0.0003	1e-05	0.002747	0.002773	4.2e-05	0.000167	0	3.7e-05	0.000183	0.001501
Halothermothrix	0.00255	0.002134	0.002176	0	0.000499	0.00034	0.002866	0.000944	0.001112	1.9e-05	0.00142	3.8e-05
Halothiobacillus	0.001448	0.001966	0.001332	4e-05	0.000375	0.000311	0.002139	0.000111	0.000855	0.001027	0.007169	0.000847
Halovenus	8.6e-05	0	5.6e-05	0	2.3e-05	8.5e-05	0	0	0	9e-06	0	3.8e-05
Halovibrio	0.000238	0.000212	0.00015	0	9.1e-05	2.8e-05	0	0	2.7e-05	3.7e-05	0	3.8e-05
Halovivax	4.3e-05	1.8e-05	0.000141	5e-06	0.000238	0.000127	0	0	1.4e-05	0.000107	0	0.000481
Hamadaea	0.000583	0.000635	0.000619	3e-05	0.00084	0.001217	0.000457	0.000444	0.000461	0.000502	0.000366	0.00154
Hannaella	0	0	0	1e-05	2.3e-05	0	0	0	0	9e-06	0	0
Hanseniaspora	0.001567	0.00134	0.001351	0.248654	0.028318	0.025565	0.000706	0.000278	0.000136	0.00013	0.000378	0.00435
Hansschlegelia	0.000367	0.000282	0.000319	1e-05	0.000227	0.000283	4.2e-05	0	0.000109	0.001552	0.000183	0.000269
Hanstruepera	0.000583	0.000608	0.000582	0.000202	0.00034	0.000255	0.000249	0.000333	8.1e-05	0.000149	9.2e-05	0.000231
Hapalosiphon	0	0	3.8e-05	0.000303	0.000136	0.000113	8.3e-05	0	0	9e-06	0	0
Harryflintia	0.000843	0.000917	0.000976	0	0.000363	0.000283	0.000499	0.001665	8.1e-05	0.000372	0.000206	0.00077
Hasllibacter	0.000605	0.000476	0.000469	0	0.000295	0.00034	4.2e-05	0	0.000136	0.000297	0.000366	0.000346
Hassallia	0.001275	0.001234	0.001632	0	0.000409	0.000311	0.000208	0.000167	0.000136	0.000874	6.9e-05	0.001232
Hathewaya	0.00013	0.0003	0.000263	0.000172	0.000681	0.000736	0.138627	0.005884	0.000244	3.7e-05	0.00607	7.7e-05
Hebeloma	0.000281	0.00037	0.000525	0.045623	0.006152	0.00747	0.000166	0.001221	0.000136	7.4e-05	0.000206	0.005004
Helcobacillus	0	5.3e-05	1.9e-05	0.000101	0.000477	0.000424	0.000249	0.001887	0.001899	0.000381	0.001603	0.002117
Helcococcus	0.009109	0.015157	0.008555	0.000531	0.000942	0.002122	0.008412	0.00544	0.003921	0.021273	0.051087	0.00893
Helicobacter	0.917718	0.902888	0.880031	0.002342	0.009988	0.009635	0.249504	0.063118	0.074978	0.032729	0.11247	0.016417
Helicocarpus	0.000475	0.000423	0.000413	0.001315	0.001339	0.001217	0.003033	5.6e-05	0.000461	0.000232	0.00016	0.002387
Heliobacillus	0.001729	0.001746	0.00182	0	2.3e-05	2.8e-05	0.000831	5.6e-05	0.000515	0.000167	0.004787	0.000346
Heliobacterium	0.004214	0.004215	0.004127	2e-05	0.000704	0.000707	0.002119	0.000944	0.002605	0.00211	0.008177	0.001039
Heliophilum	4.3e-05	0	0	0	0	0	0	0	0	0	0	0
Hellea	0.001513	0.001093	0.000957	3e-05	0.000204	0.000424	0.000208	0.000167	0.000244	8.4e-05	4.6e-05	0.000731
Henriciella	0.002042	0.001622	0.001613	0.000106	0.00084	0.001146	0.000499	0.000278	0.000244	0.000688	0.00079	0.000924
Hepatospora	6.5e-05	7.1e-05	1.9e-05	0.000577	0.002111	0.002292	0.00619	0.008549	0.004314	9e-06	0	0.000616
Hephaestia	8.6e-05	0.000106	0.000131	0.000324	6.8e-05	0.000113	0.000166	0.000167	2.7e-05	0.000837	9.2e-05	0.000346
Herbaspirillum	0.005133	0.005458	0.005309	0.000314	0.003643	0.003537	0.00378	0.001804	0.00274	0.004308	0.001546	0.004446
Herbiconiux	0.000497	0.000529	0.000713	2e-05	0.000647	0.000566	0.000166	0.000555	0.000461	0.000335	0.001054	0.002233
Herbidospora	0.002204	0.002319	0.002026	4e-05	0.001884	0.001924	0.000499	0.000722	0.001031	0.000627	0.000836	0.004542
Herbinix	0.066594	0.068299	0.067154	0.011239	0.005754	0.00573	0.005857	0.083352	0.014488	0.021561	0.020877	0.018573
Hericium	2.2e-05	0	0	0	4.5e-05	0	0	0	2.7e-05	0	0	0
Herminiimonas	0.001491	0.001517	0.001867	0.000121	0.000352	0.000566	0.000125	0	5.4e-05	0.000725	6.9e-05	0.000462
Herpetosiphon	0.002853	0.002874	0.002992	6.1e-05	0.000284	0.000453	0.002389	0.000194	0.001126	0.000767	0.008967	0.002367
Hespellia	0.001859	0.002046	0.002345	8.1e-05	0.000159	0.00215	0.00108	0.000111	0.000136	0.000474	0.000183	0.000808
Hesseltinella	0.000778	0.000635	0.000732	0.003429	0.003995	0.004442	0.000208	0.000389	0.000244	0.00013	0.000183	0.004427
Heterobasidion	0.001189	0.001146	0.001107	0.001082	0.004608	0.004556	4.2e-05	5.6e-05	0.000217	9.3e-05	0.00016	0.005774
Hippea	0.00309	0.003853	0.003508	0.000101	0.000602	0.000665	0.001226	0.000722	0.000461	0.00178	0.0041	0.00127
Hirschia	0.0004	0.000538	0.000441	5.1e-05	0.00059	0.000368	0.000332	0	0.000136	5.6e-05	0.000298	0.000539
Hirsutella	0.000432	0.000564	0.000394	0.000678	0.003541	0.003141	4.2e-05	0.000167	0.000163	9.3e-05	0.000137	0.00485
Histophilus	8.6e-05	7.1e-05	5.6e-05	5.1e-05	0.000136	0.000113	0.000166	5.6e-05	0.004205	0.00013	0.007742	0.000231
Histoplasma	2.2e-05	1.8e-05	3.8e-05	5.1e-05	0.000136	0.000113	4.2e-05	0.000111	2.7e-05	1.9e-05	2.3e-05	0.000115
Hoeflea	0.001675	0.001728	0.00167	7.1e-05	0.000704	0.001146	0.000353	0.000111	0.000298	0.003253	0.001031	0.001886
Holdemanella	0.000605	0.000741	0.000563	1e-05	0.000318	0.000226	0.000125	0.005551	2.7e-05	0.000511	0.000321	0.001771
Holdemania	0.175297	0.17327	0.173012	0.000137	0.008569	0.008418	0.016035	0.00519	0.015682	0.110885	0.244534	0.025405
Holophaga	0.001253	0.001093	0.001107	1e-05	0.00025	0.000396	0.000166	0.000222	0.000136	0.003049	0.00016	0.00127
Holospora	0.000421	0.000423	0.000441	0	7.9e-05	4.2e-05	0.000312	0.000416	0.00057	0.000149	0.000275	7.7e-05
Homoserinimonas	0.000756	0.000899	0.000994	0	0.000817	0.000821	0.000249	0.000333	0.000271	0.00013	0.000412	0.00127
Hortaea	0.006029	3.5e-05	3.8e-05	1e-05	9.1e-05	5.7e-05	0.000706	0.000999	2.7e-05	0.003802	0.001008	0.010393
Hoyosella	0.000259	0.000291	0.000394	4e-05	0.000261	0.000156	0.000291	0.001332	0.000475	0.000284	0.001386	0.001848
Hugenholtzia	0.001167	0.001076	0.001107	3e-05	0.000295	0.000424	0.000665	0.003164	0.00038	0.000446	4.6e-05	7.7e-05
Humibacillus	0.000151	0.000265	0.00015	9.1e-05	0.000522	0.000566	0.000374	0.001943	0.002252	0.000139	0.00071	0.001001
Humibacter	0.000735	0.000988	0.000901	2e-05	0.000295	0.000283	4.2e-05	0.000167	0.000597	9.3e-05	0.000527	0.000885
Humicola	0	0	0	0	4.5e-05	5.7e-05	0	0	0	0	0	7.7e-05
Humitalea	0.000475	0.000511	0.000338	1e-05	0.00025	0.000453	4.2e-05	0.000167	0.000163	0.001617	0.000321	0.000385
Hungateiclostridium	0.059603	0.045295	0.049735	0.000167	0.002894	0.003452	0.006813	0.031809	0.006471	0.026655	0.020854	0.009873
Hungatella	0.023199	0.020359	0.020843	2e-05	0.001033	0.001429	0.000499	0.011019	0.001723	0.007227	0.006024	0.004157
Hwanghaeicola	6.5e-05	0.000106	0.000113	0	6.8e-05	0.000198	0.000374	0	2.7e-05	7.4e-05	0.000115	0.000385
Hyalangium	0.001621	0.001305	0.001388	4e-05	0.000772	0.000707	0.001786	0.000278	0.000733	0.000335	0.003321	0.001925
Hyaloscypha	0.002031	0.002319	0.002711	0.009297	0.005198	0.00539	0.000436	0.000222	0.00076	0.001892	0.000229	0.003984
Hydnomerulius	0.000346	0.000723	0.000638	0.000455	0.002429	0.002094	0.000208	0.001277	0.000136	0.000158	4.6e-05	0.002541
Hydrobacter	0.00013	0.000176	0.000113	0	6.8e-05	2.8e-05	0	5.6e-05	8.1e-05	0.000316	9.2e-05	0.000269
Hydrocarboniphaga	0.001783	0.001587	0.001501	3e-05	0.000386	5.7e-05	8.3e-05	5.6e-05	0.000217	0.000102	4.6e-05	0.000192
Hydrococcus	0	1.8e-05	5.6e-05	0	6.8e-05	0.000113	0	0	0	0.000167	6.9e-05	0.000115
Hydrocoleum	0.002204	0.002434	0.002157	8.1e-05	0.010056	0.008743	8.3e-05	0	0.000217	0.001385	4.6e-05	0.001809
Hydrogenibacillus	0.001232	0.001093	0.001276	3e-05	0.000545	0.000396	0.000332	5.6e-05	0.000271	0.008292	0.00071	0.000731
Hydrogenimonas	0.005705	0.005705	0.005694	1e-05	0.000272	8.5e-05	0.000582	0.000666	0.00057	0.000372	0.001248	0.000327
Hydrogenivirga	0.00081	0.000829	0.001379	4e-05	0.000148	0.00034	0.000665	0	0.000665	0.004885	0.003596	0.001155
Hydrogenoanaerobacterium	0.02509	0.0249	0.025458	2e-05	0.002293	0.002009	0.003282	0.003608	0.003419	0.016546	0.012368	0.005466
Hydrogenobacter	0.000908	0.000846	0.000769	0	0.000227	0.000156	8.3e-05	0	0.000163	0.000697	0.001122	0.000115
Hydrogenobaculum	0.000465	0.000388	0.000394	2e-05	0.000136	0.000241	0.000457	0.000111	0.000393	0.000339	0.00087	0.000135
Hydrogenophaga	0.003144	0.003024	0.003668	0.000111	0.008648	0.010314	0.002617	5.6e-05	0.001384	0.002761	0.007993	0.003407
Hydrogenophilus	0.000886	0.000582	0.000431	2e-05	0.00034	0.000424	0.000665	5.6e-05	0.000407	0.000232	0.002245	0.000192
Hydrogenothermus	0.001599	0.001358	0.001951	3e-05	0.000159	0.00017	6.2e-05	0.000111	2.7e-05	0.000613	0.000962	0.000346
Hydrogenovibrio	0.001448	0.001649	0.00151	0	0.000829	0.000467	0.006979	0.005385	0.003988	0.001975	0.000779	0.001655
Hydromonas	0.000605	0.000811	0.00075	0	0.000522	0.000622	0.000125	0.000333	0.000326	0.000474	0.000527	0.015012
Hydrotalea	0.001913	0.001887	0.002045	2e-05	0.00034	0.000184	0.000623	0.002665	0.002225	0.000474	0.000882	0.000654
Hylemonella	0.000367	0.00037	0.000544	2e-05	0.000454	0.000509	0.000125	0.000111	8.1e-05	9e-06	0.00016	0.000385
Hymenobacter	0.023286	0.022052	0.023245	0.000526	0.011282	0.009649	0.007125	0.009881	0.005603	0.0089	0.016823	0.015339
Hyperthermus	4.3e-05	1.8e-05	0.000131	1e-05	0.000204	0.000453	0	0	2.7e-05	0.000102	0	0.002617
Hyphobacterium	0.000173	0.000247	0.000131	0	0.000113	5.7e-05	8.3e-05	0	0	3.7e-05	2.3e-05	3.8e-05
Hypholoma	0.000864	0.000794	0.001088	0.000273	0.002996	0.00399	0.002202	0.000167	0.001031	0.00673	0.004558	0.004234
Hyphomicrobium	0.004041	0.003606	0.003818	0.000435	0.002849	0.003197	0.003178	0.002082	0.002008	0.006051	0.003974	0.005562
Hyphomonas	0.003652	0.004338	0.004728	8.1e-05	0.001385	0.001599	0.005795	0.000222	0.000421	0.001287	0.001603	0.002233
Hyphopichia	8.6e-05	0.000141	0.000281	0.039088	0.005516	0.00532	0.00054	0	5.4e-05	0.000279	0.000321	0.002617
Hypocrella	0	1.8e-05	0	2e-05	0	2.8e-05	0	0	0	1.9e-05	6.9e-05	0
Hypomyces	0	0	1.9e-05	0	2.3e-05	2.8e-05	0	0	0	0	0	0
Hypoxylon	0.000875	0.000723	0.000704	0.001699	0.004801	0.006168	0.000852	5.6e-05	0.000217	0.000339	0.000355	0.007217
Hypsizygus	0.001253	0.001217	0.001538	0.002489	0.007491	0.008008	0.000332	0.000222	0.000298	0.000781	6.9e-05	0.007506
Hyunsoonleella	0.000216	0.000353	0.000507	1e-05	6.8e-05	0.000424	8.3e-05	0.00161	0.000163	0.000706	0.001351	0.000308
Ichthyenterobacterium	0.000259	0.0003	0.000281	0	0.000113	2.8e-05	8.3e-05	0.000944	0.000163	0.000307	0.001008	7.7e-05
Ichthyobacterium	0.000994	0.001217	0.001219	0	0.000363	0.000594	0.000291	0.000777	0.000109	0.000214	6.9e-05	0.001155
Idiomarina	0.008417	0.008121	0.008123	0.001715	0.00261	0.002391	0.003012	0.013045	0.009903	0.002793	0.003756	0.003137
Ignavibacterium	0.001686	0.001323	0.001688	1e-05	0.000204	2.8e-05	0.00216	0.002109	0.000678	0.000279	0.006528	0.000423
Ignavigranum	0.002745	0.002927	0.003452	5.1e-05	0.000931	0.000707	0.001745	0.003275	0.001492	0.006637	0.016766	0.001886
Ignicoccus	4.3e-05	7.1e-05	5.6e-05	0	0.000113	2.8e-05	8.3e-05	0	0.000298	0.000567	0.000847	0.000269
Ignisphaera	0.000411	0.000529	0.000657	1e-05	4.5e-05	0	0	0	0	1.9e-05	2.3e-05	0
Ileibacterium	0.011562	0.010034	0.010469	3e-05	0.000681	0.00034	0.001205	0.003275	0.004341	0.02586	0.010536	0.020401
Ilumatobacter	0.000346	0.000573	0.000385	0.000142	0.000193	0.000608	0.000353	0.000555	0.001614	0.000409	0.000699	0.001078
Ilyobacter	0.000194	0.000159	0.000206	3e-05	0.000953	8.5e-05	0.000665	0.006162	0.001899	0.004443	0.002267	0.001424
Ilyonectria	0	0	0	0	9.1e-05	2.8e-05	0	0	0	0	0	0
Imhoffiella	0.001297	0.001093	0.001051	0	0.000136	0.000141	8.3e-05	0.000167	0.00019	0.001041	6.9e-05	0.000269
Immundisolibacter	0.000238	0.000159	0.000544	0.000142	0.000204	0.000141	0.000249	0	0.000136	0.000483	0.000298	0.000269
Imtechella	0.000778	0.001058	0.000863	1e-05	0.00025	0.000424	0	0	0.00019	0.00013	0	0.000115
Indibacter	0.000497	3.5e-05	1.9e-05	0	0.000159	0.00017	0.000125	0.000278	0.000109	2.8e-05	6.9e-05	0.000269
Indioceanicola	0.000303	0.000159	0.000244	2e-05	0.000794	0.000707	0.000166	5.6e-05	0.000109	0.000177	0.003459	0.000885
Inediibacterium	0.008731	0.008623	0.008405	9.1e-05	0.000613	0.000481	0.001952	0.02054	0.003826	0.004127	0.007375	0.002348
Inmirania	0.000432	0.000388	0.000488	6.1e-05	0.000295	0.000538	0	0.000167	0.000109	0.000325	4.6e-05	0.000423
Inonotus	0	0	0	0.000111	2.3e-05	0	0	0	0	0	0	0
Inquilinus	0.00255	1.8e-05	1.9e-05	5.1e-05	0.00109	0.000934	0.003365	0.000999	0.003771	0.001069	0.000344	3.8e-05
Insolitispirillum	0.000929	0.000988	0.000957	0	0.000227	0.000651	8.3e-05	0	0.000326	0.00066	0.001603	0.0005
Intestinibacillus	0.089188	0.087027	0.089442	5.1e-05	0.009693	0.009168	0.004237	0.006884	0.004124	0.031995	0.009253	0.020632
Intestinibacter	0.001794	0.001869	0.002139	3e-05	0.000908	0.000849	0.002202	0.346454	0.031283	0.002426	0.00126	0.004696
Intrasporangium	0.001599	0.000441	0.002495	0.000182	0.000908	0.00099	0.001288	0.006356	0.005548	0.000372	0.001718	0.00152
Iodobacter	0.000508	0.0003	0.000469	0	0.000352	0.00034	0	0.000111	0.000109	0.000483	3.4e-05	0.002348
Isobaculum	0.002637	0.002469	0.002795	7.1e-05	0.00084	0.000792	0.000872	0.008882	0.002279	0.007762	0.00536	0.009354
Isoptericola	0.00215	0.002046	0.002111	0.000364	0.002213	0.002391	0.001059	0.001416	0.003921	0.002779	0.002565	0.002252
Isosphaera	2.2e-05	1.8e-05	0.001201	3e-05	0.000182	0.000283	0.000125	0	0.000136	9e-06	0.000183	3.8e-05
Izhakiella	0.00081	0.000564	0.000779	2e-05	0.000363	0.000198	0	0	5.4e-05	0.000971	0.000229	0.000654
Jaapia	0.002442	0.002645	0.002364	0.003197	0.005879	0.006084	0.000166	0.000278	0.000163	0.000734	0.000183	0.005851
Janibacter	0.001869	0.001852	0.002261	0.001194	0.002383	0.001867	0.002991	0.01138	0.018192	0.002556	0.007604	0.011336
Jannaschia	0.002139	0.002284	0.002064	3e-05	0.001873	0.001981	0.003614	0.001055	0.000651	0.001315	0.000584	0.00562
Janthinobacterium	0.005262	0.005282	0.005647	0.002797	0.00446	0.004541	0.002825	0.000805	0.001234	0.003318	0.003459	0.005466
Jatrophihabitans	0.001426	0.00104	0.001557	6.1e-05	0.000613	0.000792	8.3e-05	0.0005	0.000434	0.00039	0.001397	0.001463
Jejuia	0.000562	0.000335	0.0006	0.000577	0.000182	5.7e-05	0.000208	0.000111	0.000217	0.001292	0	0.000154
Jeongeupia	0.000627	0.000459	0.000488	2e-05	0.000522	0.000311	4.2e-05	0.000167	5.4e-05	0.000121	6.9e-05	0.000308
Jeotgalibaca	0.009303	0.009223	0.010243	0.053164	0.003496	0.003891	0.008059	0.013101	0.00445	0.009686	0.026007	0.019535
Jeotgalibacillus	0.005273	0.004753	0.0047	0.000111	0.000738	0.001217	0.003656	0.035417	0.010948	0.005057	0.007833	0.002694
Jeotgalicoccus	0.003306	0.002874	0.002974	0.000303	0.001317	0.00116	0.005234	0.000888	0.003202	0.00957	0.007776	0.017341
Jhaorihella	0.00013	8.8e-05	0.000131	1e-05	0.014096	0.015534	4.2e-05	0	2.7e-05	2.8e-05	2.3e-05	0.018207
Jiangella	0.001913	0.002054	0.002167	0.000258	0.004994	0.004697	0.001018	0.002526	0.003432	0.001576	0.004913	0.012164
Jimgerdemannia	0.001707	0.00201	0.001613	0.003015	0.006764	0.006847	0.001122	0.006606	0.001112	0.000604	0.000366	0.00689
Jishengella	0.003393	0.002504	0.003358	4e-05	0.002849	0.004075	0.000332	0.000611	0.001492	0.000195	0.000263	0.034143
Jiulongibacter	0.00147	0.001534	0.001294	0	0.000113	5.7e-05	0.000208	0.000167	8.1e-05	0.000121	0.000802	3.8e-05
Johnsonella	0.002031	0.002046	0.002026	0.001922	0.000272	0.000198	0.000291	0.000222	0.000244	0.000493	0.028424	0.000192
Jonesia	0.000367	0.0006	0.000413	0.000137	0.000488	0.000255	0.000291	0.001499	0.001519	0.001083	0.002554	0.001213
Jonquetella	0.002712	0.001093	0.001107	5e-06	0.000272	0.000778	0.000519	0.000305	0.000339	0.001157	0.002909	0.000616
Joostella	4.3e-05	0.000652	0.000469	0	0.000182	2.8e-05	4.2e-05	0	5.4e-05	1.9e-05	2.3e-05	0.000231
Juglanconis	0	0	0	1e-05	0.000125	0.000127	0	0	0	0	0	1.9e-05
Kaistia	0.002248	0.001719	0.001726	9.6e-05	0.000692	0.001019	0.000914	0.000222	0.000597	0.001097	0.003355	0.002213
Kalmanozyma	0.000367	0.000441	0.000338	0.000506	0.000658	0.000905	0.000332	0	5.4e-05	2.8e-05	4.6e-05	0.001001
Kamptonema	0.000162	0.000291	0.000244	0.000622	0.000715	0.000523	2.1e-05	0.000167	5.4e-05	6e-05	2.3e-05	0.000154
Kandeliimicrobium	0.000238	0.000265	0.000319	0	0.000272	0.000113	0.000665	0.000111	0.000136	8.4e-05	0.001535	0.000423
Kandleria	0.025242	0.026858	0.023338	0.000364	0.003337	0.003678	0.009139	0.015155	8.1e-05	9e-06	9.2e-05	0.019477
Kangiella	0.002388	0.003007	0.002833	0.000167	0.002497	0.003112	0.000457	0.001305	0.000841	0.0006	0.00055	0.001771
Kazachstania	0.000303	0.000335	0.000619	8.13776	0.770113	0.73708	0.001246	0.011658	0.002808	0.000423	0.000206	0.020286
Kerstersia	0.000367	0.000141	0.000225	1e-05	0.000113	0.000198	0	0	0	2.8e-05	4.6e-05	0.000308
Ketobacter	0.001416	0.00097	0.001088	0.000111	0.000613	0.000368	8.3e-05	5.6e-05	5.4e-05	0.001273	0.000275	0.002387
Ketogulonicigenium	0.000303	0.000229	0.000347	1e-05	0.000113	0.000368	0.000332	0.001138	0.000271	0.000158	0.000218	0.000731
Khelaifiella	0.002118	0.002151	0.002645	0.000121	0.000499	0.000509	0.000415	0.006217	0.002713	0.00066	0.001283	0.000885
Khoudiadiopia	0	0	0	0	0	0	0	0	0	0.000251	0.010856	7.7e-05
Kibdelosporangium	0.00174	0.002187	0.001979	0.000374	0.003541	0.003042	0.000706	0.002887	0.001533	0.001143	0.002955	0.005832
Kiloniella	0.001815	0.001825	0.001416	2e-05	0.000692	0.000538	0.001579	0.000611	0.000868	0.000995	0.00418	0.001347
Kineococcus	0.00121	0.001331	0.001773	0.000283	0.00118	0.001273	0.000623	0.003053	0.001791	0.000934	0.001867	0.003022
Kineosphaera	6.5e-05	8.8e-05	0.000113	0.000111	0.001929	8.5e-05	0.000125	0.002109	0.001709	9e-06	0.000321	0.000462
Kineosporia	0.001999	0.001596	0.001764	8.1e-05	0.001305	0.001146	0.000478	0.00186	0.002401	0.000209	0.001454	0.002771
Kineothrix	0.084066	0.083888	0.081065	4e-05	0.001317	0.001104	0.001952	0.019207	0.006403	0.010885	0.005405	0.003618
Kingella	0.008601	0.007918	0.008799	0.000435	0.025753	0.028423	0.002493	0.000777	0.005942	0.003458	0.021186	0.003638
Kiritimatiella	0.00201	0.001728	0.002233	0	0.000318	0.000226	0.000457	0	0.000109	0.000437	0.000985	0.000577
Kitasatospora	0.005954	0.006604	0.007035	0.169077	0.503701	0.531967	0.004404	0.001804	0.004138	0.010838	0.002645	0.397473
Klebsiella	0.054351	0.036909	0.061207	0.00396	0.062605	0.066763	0.013024	0.00458	0.023021	0.003356	0.021415	0.013415
Klenkia	0.000162	0.000432	0.000403	0.000101	0.000749	0.001061	0.000519	0.000361	0.000515	0.000288	0.000481	0.002002
Kluyvera	0.003577	0.003254	0.003077	1e-05	0.004767	0.004923	0.000125	0.000416	0.00057	0.000781	0.000492	0.000366
Kluyveromyces	0.000227	0.000265	0.000319	0.353344	0.034776	0.029371	0.00027	0.000444	0.000258	0.000846	0.000218	0.001828
Knoellia	0.000897	0.001349	0.00121	0.000278	0.00395	0.004018	0.005878	0.005218	0.005087	0.001069	0.002382	0.001655
Kockovaella	0.000411	0.000388	0.000375	0.001103	0.001839	0.00133	0.000166	0	0.000244	0.000335	6.9e-05	0.002579
Kocuria	0.003404	0.003712	0.003321	0.002853	0.013824	0.017076	0.004736	0.010825	0.012345	0.009365	0.028481	0.154624
Komagataeibacter	0.002874	0.002901	0.002354	4.6e-05	0.002883	0.002532	0.001973	0.000666	0.002822	0.00336	0.007009	0.00358
Komagataella	0.000108	7.9e-05	0.000253	0.02007	0.012564	0.014275	0.000457	0.006884	0.00019	9.8e-05	5.7e-05	0.001059
Kordia	0.004906	0.003562	0.003799	5.1e-05	0.000726	0.000792	0.000249	0.003941	0.000488	0.000567	0.000825	0.001694
Kordiimonas	0.000648	0.000644	0.000713	1e-05	0.000431	0.000467	0.000125	0.000194	0.000109	0.00027	0.000115	0.000558
Kosakonia	0.002366	0.00201	0.002336	9.1e-05	0.001986	0.002334	0.000228	0.000194	0.000149	0.000985	0.000515	0.000558
Kosmotoga	0.001794	0.001561	0.00212	4e-05	0.000125	0.000467	0.000561	0.001943	0.000434	0.002449	0.001409	0.000674
Kouleothrix	0.001729	0.001376	0.001276	3e-05	0.000295	0.000368	0.000291	0	0.000298	0.000428	0.000366	0.000693
Kozakia	0.000432	0.000511	0.00045	0	0.000227	0.000311	0.00216	0.000111	0.000597	0.000297	0.008749	0.0005
Krasilnikoviella	0.001167	0.001146	0.001238	1e-05	0.000295	0.000198	0.000291	0.000278	0.000543	0.00039	0.000893	0.001386
Kribbella	0.002215	0.00194	0.001885	0.000126	0.005618	0.00498	0.00243	0.003664	0.004599	0.00297	0.005108	0.036799
Kribbia	0.00013	7.1e-05	0.000113	9.1e-05	0.00034	0.000141	0.000291	0.004774	0.003988	0.000307	0.001901	0.002194
Kriegella	0.001016	0.000705	0.000638	0	0.000204	0.000226	4.2e-05	0	0.000109	0.000716	0.000412	0.000115
Kroppenstedtia	0.001037	0.001146	0.001069	6.1e-05	0.000227	0.000226	8.3e-05	0.001277	0.000353	0.001292	0.00016	0.000693
Ktedonobacter	0.000594	0.000679	0.000779	2.5e-05	0.000579	0.001104	0.000436	0.000222	0.000475	0.002524	0.001225	0.013126
Kurthia	0.007931	0.008473	0.008696	0.000248	0.002906	0.002787	0.147247	0.12321	0.072631	0.021886	0.040196	0.211978
Kushneria	0.001956	0.002037	0.002364	0.000516	0.001612	0.001033	0.013543	0.004441	0.015194	0.000521	0.003584	0.001867
Kutzneria	0.001675	0.002689	0.00182	0.000147	0.002179	0.002349	0.002098	0.001554	0.000977	0.002649	0.001168	0.005119
Kuzuhaea	0	0	1.9e-05	0	0	0	0	0	0	0	0	0
Kwoniella	0.001405	0.001508	0.00182	0.001917	0.005039	0.005631	0.002056	0.000167	0.00114	0.00059	0.002634	0.006371
Kyrpidia	0.002734	0.002495	0.002702	2.5e-05	0.000545	0.000354	0.00297	0.000305	0.001411	0.00205	0.010822	0.002617
Kytococcus	0.001081	0.001146	0.001079	0.000389	0.000897	0.001047	0.000602	0.004358	0.004178	0.001469	0.005371	0.006775
Labedella	0.000832	0.000891	0.001079	7.1e-05	0.000636	0.001004	0.000457	0.000777	0.00099	0.001055	0.001489	0.002906
Labilibacter	0.009466	0.009188	0.009437	0.001285	0.001067	0.001641	0.000499	0.00161	0.000298	0.001273	0.001237	0.000731
Labilibaculum	0.002377	0.002425	0.00243	0	0.000499	0.000736	0.000125	5.6e-05	0.000326	0.000553	4.6e-05	0.000539
Labilithrix	0.001578	0.001428	0.001538	2e-05	0.000772	0.000877	0.000374	0.001443	0.000515	0.001218	0.000756	0.002233
Labrenzia	0.004225	0.003668	0.003724	7.1e-05	0.00143	0.001613	0.003593	0.000167	0.000692	0.002078	0.00418	0.00281
Labrys	0.000475	0.000846	0.000816	2e-05	0.000375	0.000566	8.3e-05	0	0.000109	0.001896	0.000733	0.001174
Laccaria	0.001394	0.001402	0.001595	0.002716	0.002542	0.005008	0.000457	0.000167	0.000434	0.002082	0.000252	0.009084
Laceyella	0.000303	0.0003	0.000197	0	5.7e-05	2.8e-05	0.000208	0.015072	0.003459	1.4e-05	0.000229	0.000308
Lachancea	0.004149	0.003765	0.00363	1.40872	0.137842	0.132946	0.000831	0.006439	0.002849	0.00059	0.000309	0.00945
Lachnoanaerobaculum	0.023891	0.024265	0.023751	0.002848	0.005607	0.006409	0.022599	0.020484	0.015845	0.031721	0.035077	0.012722
Lachnobacterium	0.00067	0.00067	0.000732	3e-05	4.5e-05	0.001415	4.2e-05	0.051183	2.7e-05	0.000186	0.01601	0.008738
Lachnoclostridium	0.930836	0.924553	0.911174	0.021941	0.05861	0.059873	0.100512	0.264656	0.113681	0.293047	0.255139	0.209996
Lachnospira	0.080998	0.081508	0.081384	0.007096	0.010589	0.010526	0.00432	0.013267	0.014149	0.044994	0.019675	0.014435
Lachnotalea	0.156096	0.15851	0.152328	0.00177	0.007809	0.008149	0.009555	0.046242	0.017229	0.03496	0.032856	0.016244
Lacimicrobium	0.000659	0.000741	0.000694	3e-05	0.000227	0.000424	0.000125	0.000111	0.000298	0.000558	0.000195	0.000423
Lacinutrix	0.001869	0.001843	0.00167	8.1e-05	0.000613	0.000396	0.000623	0.002165	0.000244	0.001831	0.001088	0.001328
Lactarius	0	0	0	0	6.8e-05	8.5e-05	0	0	0	0	0	0
Lacticigenium	0.001599	0.001252	0.001332	0.000152	0.000477	0.000509	0.004071	0.001665	0.001411	0.00132	0.003985	0.002002
Lactifluus	4.3e-05	0.000106	5.6e-05	0	0	2.8e-05	0	0	0	0	0	0.000154
Lactobacillus	0.199588	0.191839	0.190197	1.24838	0.73452	0.718193	48.2117	34.5517	18.7249	4.63689	10.4621	27.123
Lactococcus	0.011918	0.01133	0.013789	0.029361	0.044173	0.034082	0.050474	0.106334	0.039897	0.016318	0.197787	0.26223
Lactomassilus	0.073931	0.074948	0.070222	0.000597	0.001203	0.001471	0.00943	0.043466	0.039422	0.324317	0.258609	0.018053
Lactonifactor	0.001513	0.001217	0.000788	6.1e-05	2.3e-05	0.001867	0.005027	0.010658	8.1e-05	0.000121	4.6e-05	0.000269
Lacunisphaera	0.000583	0.000335	0.000525	1e-05	0.000409	0.000226	8.3e-05	0.00272	0.000407	0.001088	0.000275	0.000269
Laetiporus	0.001642	0.001393	0.001595	0.002954	0.003019	0.003395	0.000332	5.6e-05	0.000353	0.000967	0.000115	0.027484
Lagierella	0.003112	0.002381	0.002664	6.1e-05	0.000363	0.000622	0.001454	0.001277	0.001438	0.004025	0.008062	0.00331
Lamprocystis	0.000929	0.001093	0.000976	2e-05	0.001339	0.001528	0.000166	5.6e-05	0.000109	0.001097	0.000183	0.00154
Lampropedia	0.00054	0.000617	0.00075	2e-05	0.000953	0.000764	4.2e-05	0.000111	8.1e-05	0.000641	0.003756	0.000847
Lancisporomyces	0	0	0	0	2.3e-05	0	0	0	0	0	0	0
Laribacter	0.001016	0.001005	0.001219	0	0.00025	5.7e-05	0.001869	0.000278	0.001004	2.8e-05	0.004627	3.8e-05
Larkinella	0.007834	0.008103	0.00787	5.6e-05	0.002293	0.002745	0.00297	0.004358	0.002984	0.001362	0.011005	0.003965
Lascolabacillus	0.00175	0.001446	0.00212	0	0.00059	0.000368	8.3e-05	0	5.4e-05	2.8e-05	2.3e-05	7.7e-05
Lasiobolus	0	0	0	0	2.3e-05	0	0	0	0	0	0	3.8e-05
Lautropia	0.002907	0.00291	0.003555	5.6e-05	0.002156	0.002193	0.000415	0.000305	0.000597	0.003648	0.00134	0.003022
Lawsonia	0.014112	0.01275	0.013039	1e-05	6.8e-05	0.000255	4.2e-05	0.000278	8.1e-05	0.000353	0.000137	0.000115
Leadbetterella	8.6e-05	5.3e-05	5.6e-05	4e-05	0.000182	0.000424	0.000332	0.000167	0.000434	0.000195	0.000206	3.8e-05
Lebetimonas	0.002593	0.002971	0.00287	0.000162	0.000443	0.000467	8.3e-05	0.001249	0.000136	0.000246	0.000504	0.000308
Lecanicillium	0.000303	0.000291	0.000235	0	0	0	0	0	0	0	0	0
Lecanora	0	0	0	0	0	2.8e-05	0	0	0	0	0	0
Lechevalieria	0.001199	0.001146	0.00136	4e-05	0.002315	0.001726	0.000415	0.000888	0.001384	0.001436	0.001466	0.004677
Leclercia	0.000594	0.000661	0.000704	0	0.002293	0.002547	8.3e-05	0.000167	0.000136	0.000534	0.000263	0.000366
Ledantevirus	0	0	0	0	0.000295	2.8e-05	0	0	0	0	0	0.000308
Leeia	0.000756	0.001076	0.000938	0	0.000545	0.000679	0.000125	0.000111	5.4e-05	7.4e-05	0.00126	0.000154
Leeuwenhoekiella	0.003955	0.003606	0.003621	0.001224	0.001941	0.002476	0.003573	8.3e-05	0.001194	0.000916	0.010914	0.001617
Legionella	0.019277	0.018719	0.019202	0.002873	0.015844	0.017076	0.048023	0.036222	0.026914	0.022941	0.009963	0.026618
Leifsonia	0.003868	0.002769	0.002964	0.000243	0.002236	0.003098	0.003323	0.005218	0.003703	0.002315	0.007959	0.008468
Leisingera	0.001513	0.002363	0.002908	5e-06	0.001101	0.000863	0.000187	0.000111	0.000217	0.000349	0.000344	0.001751
Lelliottia	0.001156	0.001058	0.000919	2e-05	0.000113	0.000467	0.000104	0.000194	0.000163	7.9e-05	9.2e-05	7.7e-05
Leminorella	0.00107	0.000679	0.001304	3e-05	0.000556	0.000453	0.000519	0.00025	0.000217	0.000251	0.000286	0.000712
Lentibacillus	0.006224	0.006516	0.006351	7.6e-05	0.000658	0.000481	0.005193	0.01757	0.003948	0.008631	0.013742	0.002444
Lentibacter	0	1.8e-05	5.6e-05	0	2.3e-05	5.7e-05	0	0	2.7e-05	0	0	3.8e-05
Lentimicrobium	0.004279	0.004444	0.004446	1e-05	0.001998	0.002575	0	0	0.000109	0.001441	0.000275	7.7e-05
Lentinula	0.000367	0.000229	0.000356	0.000384	0.079108	0.084688	8.3e-05	0.000278	0.000326	0.000502	2.3e-05	0.098425
Lentinus	0.000173	0.000159	0.000113	1e-05	0.00059	0.000651	4.2e-05	5.6e-05	0.00019	0.000102	6.9e-05	0.000231
Lentisphaera	0.001664	1.8e-05	1.9e-05	1e-05	0.000272	0.000255	0.000291	0.000444	0.000271	9e-06	0.000344	0.000346
Lentzea	0.002312	0.001711	0.00227	0.000455	0.00891	0.010342	0.002056	0.001416	0.000882	0.000534	0.002863	0.015358
Lepidopterella	0.001318	0.001428	0.000788	0.001123	0.00227	0.002745	0.000208	0	5.4e-05	0.000112	2.3e-05	0.003464
Leptogium	0	0	0	0	0.000613	0.00034	0	0	0	0	0	0
Leptographium	0	0	0	1.5e-05	0.000817	0.000467	0	0	0	0	0	0.000385
Leptolinea	0.000929	0.000635	0.000863	3e-05	0.000726	0.00017	0.000208	0	0.00019	0.000604	0.000733	0.000654
Leptolyngbya	0.012967	0.012723	0.012316	0.001158	0.024958	0.02589	0.010365	0.012241	0.067408	0.010564	0.020064	0.01763
Leptonema	0.000108	0.000353	0.000375	1e-05	2.3e-05	2.8e-05	0.000249	0	2.7e-05	2.8e-05	0.000641	0.00077
Leptosphaeria	0.000627	0.000794	0.000675	0.001295	0.00395	0.003452	0.001869	5.6e-05	0.000651	0.00159	0.005245	0.002656
Leptospira	0.014112	0.013006	0.012898	0.000536	0.008172	0.00955	0.013543	0.013961	0.010419	0.012823	0.040987	0.013299
Leptospirillum	0.003371	0.003218	0.002786	5.6e-05	0.001305	0.00208	0.001018	0.001055	0.004531	0.001088	0.001855	0.002002
Leptotrichia	0.023621	0.034106	0.024464	0.001659	0.355394	0.362959	0.030741	0.021594	0.030048	0.03134	0.131286	0.014781
Leucoagaricus	0.001189	0.001129	0.001032	0.000233	0.003087	0.003537	8.3e-05	5.6e-05	0.000244	8.4e-05	0.000183	0.003503
Leucobacter	0.004722	0.004726	0.005047	0.000799	0.004131	0.003579	0.005255	0.006467	0.007176	0.009263	0.028825	0.05591
Leuconostoc	0.004938	0.004902	0.006444	0.03975	0.033073	0.024518	0.145918	0.18111	0.070813	0.027342	0.168974	0.343507
Leucosporidium	0.000886	0.0006	0.000657	0.001861	0.003314	0.003594	4.2e-05	0.000111	0.000136	0.000223	4.6e-05	0.004119
Leucothrix	0.002215	0.002989	0.00272	0.000167	0.000953	0.001118	0.000249	5.6e-05	0.000502	0.000943	0.001088	0.000866
Levilinea	0.000756	0.000794	0.001088	1e-05	0.000113	0.000368	0.000125	0	0.00038	0.001125	0.000504	0.000577
Lewinella	0.012437	0.011022	0.012982	0.001022	0.004506	0.005263	0.002825	0.002554	0.001601	0.00337	0.007616	0.00535
Libanicoccus	0.003782	0.003139	0.003471	0	6.8e-05	0.000198	0.002866	0.003941	0.001899	0.004081	0.010376	0.001809
Liberibacter	0.001124	0.00134	0.001041	0.000217	0.000533	0.000453	0.008537	0.000222	0.001072	0.001102	0.004627	0.001328
Lichtheimia	0.000681	0.001067	0.000938	0.013414	0.029634	0.030983	0.000312	0.000722	0.000692	0.000242	0.000767	0.035028
Lihuaxuella	0.002399	0.002275	0.002364	3e-05	0.00025	0.000424	0.000374	0.000611	0.000353	0.00105	0.00426	0.000731
Limimaricola	0.000205	0.000379	0.000413	2e-05	0.000522	0.000905	8.3e-05	5.6e-05	5.4e-05	0.000102	8e-05	0.001174
Limimonas	0.000346	0.000212	0.000394	1e-05	0.000159	0.000113	0.000166	0	0	5.6e-05	0.000115	3.8e-05
Limnobacter	0.000756	0.000758	0.00076	0	0.000136	8.5e-05	8.3e-05	0.000389	0.000977	0.00026	0.000229	0.0005
Limnobaculum	0.000519	0.000617	0.000769	3e-05	0.000227	0.000283	0.000457	5.6e-05	0.000109	0	0.000504	0.000115
Limnochorda	0.001275	0.001146	0.001351	4e-05	0.000454	0.000622	0.000166	0.000222	0.000326	0.002184	0.00087	0.001232
Limnohabitans	0.004646	0.005317	0.005497	0.000627	0.003496	0.003141	0.001807	0.00136	0.001017	0.002868	0.003424	0.003888
Limnoraphis	0.000454	0.000265	0.0003	0.000172	0.000272	0.000368	0.000249	0.000333	2.7e-05	2.8e-05	2.3e-05	0.000847
Limnothrix	0.001005	0.001005	0.000816	0.000116	0.000726	0.000608	0.000353	0.000111	0.000258	0.000204	0.001351	0.000712
Linderina	0.000519	0.000459	0.000469	0.004218	0.003087	0.003367	0.000332	0.000167	0.000244	0.002166	0.000458	0.003926
Lipomyces	0.000389	0.000494	0.00075	0.000202	0.070459	0.073823	0.000499	0.001277	0.00057	0.000353	0.001076	0.08657
Lishizhenia	0.001707	0.00134	0.001557	0.000738	0.000726	0.001104	8.3e-05	0.000278	2.7e-05	0.000112	0.000206	0.000385
Listeria	0.014782	0.016762	0.017963	0.002888	0.004983	0.0044	0.036329	0.042661	0.08579	0.013999	0.045499	0.099407
Litoreibacter	0.000562	0.000414	0.000488	5.1e-05	0.000499	0.000523	0.000228	0.000222	0.000136	0.003314	0.001111	0.000924
Litorilinea	0.000497	0.000617	0.00045	0	0.000409	0.000509	0.000499	0.001832	0.000326	0.000381	0.001008	0.000462
Litorimicrobium	8.6e-05	0.000247	0.000338	0	9.1e-05	0.000198	0	0	0	3.7e-05	0	7.7e-05
Litorimonas	0.000713	0.000705	0.000732	0	0.00025	0	0	0	2.7e-05	0.000149	0.000183	0.000269
Lobosporangium	0.000864	0.000776	0.000957	0.002246	0.004699	0.005716	0.000208	0.002276	0.000217	0.000102	0.00016	0.020593
Lodderomyces	0.000216	0.000388	0.000244	0.017956	0.004631	0.004584	0.000415	0.000222	0.000217	0.000102	2.3e-05	0.002117
Loktanella	0.000918	0.000785	0.000825	5.1e-05	0.000704	0.001104	0.001433	0.004358	0.005345	0.000507	0.006436	0.002252
Lomentospora	0.000151	0.000229	0.00015	0.002236	0.001158	0.001302	0.000249	5.6e-05	5.4e-05	0.000288	0.000115	0.001347
Lonepinella	0.000173	0.000168	0.000113	0	0.000113	0.00017	0	0	5.4e-05	0	0	0
Longibacter	0.00054	0.000511	0.000488	0	0.000363	0.000311	4.2e-05	0	2.7e-05	0.000223	0.000275	0.000385
Longilinea	0.002096	0.002945	0.002439	0	0.00034	0.00017	0.000872	0.000333	0.00038	0.001376	0.000275	0.000539
Longimonas	0.001253	0.001005	0.001407	0	0.000159	0.000198	0.000332	5.6e-05	0.000109	8.4e-05	0.000115	0.000308
Longispora	0.000519	0.000811	0.000769	2e-05	0.000136	0.000368	8.3e-05	0.000222	0.000326	0.000939	0.000733	0.000924
Lonsdalea	0.000735	0.000573	0.000863	7.6e-05	0.000533	0.00034	0.000415	0.000583	0.000353	0.000125	0.000344	0.000269
Lucifera	0.02978	0.029679	0.030561	0.018795	0.007627	0.007866	0.047026	0.006995	0.019915	0.012307	0.155289	0.001732
Luminiphilus	0.000216	0.000123	0.000169	0.000374	0.000182	0.000113	0.000166	0.000167	2.7e-05	1.9e-05	0.00016	3.8e-05
Lunatimonas	0.001037	0.001534	0.001294	0	0.000318	0.000255	0.000208	0.000167	0.00019	0.000214	0.000481	0.00077
Luteibacter	0.002258	0.002548	0.002195	0.000182	0.006492	0.006508	0.0043	0.000111	0.001926	0.001427	0.023958	0.010066
Luteimonas	0.001837	0.001481	0.001548	0.0004	0.003064	0.003339	0.003074	0.000222	0.00099	0.002133	0.006711	0.006428
Luteipulveratus	0.000324	0.000229	0.000403	0.000243	0.000874	0.000778	0.000997	0.003858	0.006105	0.000809	0.003046	0.002694
Luteitalea	0.000713	0.000547	0.000356	6.1e-05	0.000477	0.000566	0.002783	0.000222	0.001411	0.001013	0.011796	0.000847
Luteococcus	0.000454	3.5e-05	0.00045	1e-05	6.8e-05	0.000141	8.3e-05	0.000222	0.000163	8.4e-05	0.000504	0.001039
Lutibacter	0.009768	0.009523	0.009868	0.000111	0.004687	0.004994	0.002555	0.014766	0.008397	0.001896	0.003676	0.003445
Lutibaculum	0.001167	7.1e-05	0.001501	1e-05	0.000204	2.8e-05	0	0.000167	0.000163	2.8e-05	2.3e-05	0.000423
Lutimaribacter	6.5e-05	0.000106	5.6e-05	0	0.000159	0.000255	0	5.6e-05	0	0.000521	0	0.000231
Lutispora	0.000216	0.000317	0.000281	8.1e-05	2.3e-05	0.001669	0.000955	0.00433	0.000109	9e-06	0.004352	3.8e-05
Lyngbya	0.000778	0.001525	0.000666	0.000374	0.000397	0.000495	0.000125	0.000555	0.000217	0.000284	0.000321	0.000905
Lysinibacillus	0.052882	0.054888	0.053243	0.017683	0.015333	0.015223	0.099307	0.139753	0.316232	0.028704	0.073568	0.053235
Lysinimicrobium	0.002464	0.002663	0.002655	0.000258	0.001782	0.002193	0.001392	0.002581	0.003269	0.003532	0.007364	0.008237
Lysinimonas	0.000238	0.000106	0.000206	4e-05	2.3e-05	0	8.3e-05	5.6e-05	0.000326	0.000149	0.000252	0.001078
Lysobacter	0.00993	0.011463	0.010909	0.000592	0.006628	0.008305	0.007104	0.002831	0.004585	0.005763	0.01483	0.011471
Lyssavirus	0	0	0	0	0	0	4.2e-05	0	0	0	0	3.8e-05
Macellibacteroides	0.005208	0.005255	0.005572	3e-05	0.000726	0.00099	0.000457	0.000167	8.1e-05	0.000586	0.000229	0.000115
Macrococcus	0.021924	0.001949	0.020581	0.000845	0.004392	0.00457	0.007498	0.006301	0.011246	0.017703	0.006333	0.027561
Macromonas	0.001189	0.001296	0.000976	2e-05	0.000477	0.000792	4.2e-05	5.6e-05	0	0.00027	9.2e-05	0.002714
Macrophomina	0.000756	0.00067	0.000563	0.000395	0.059768	0.062703	0.000125	0.000111	0.000136	0.000316	0.001191	0.080372
Mageeibacillus	0.009919	0.010017	0.00923	0.000465	0.000931	0.001047	4.2e-05	0.00544	2.7e-05	0.00818	0.016766	3.8e-05
Magnaporthe	0.000562	1.8e-05	5.6e-05	0.000268	0.000908	0.000637	0.000166	0	0.000326	0.000539	0.000206	0.00179
Magnaporthiopsis	0.000648	0.00067	0.000619	0.001204	0.011486	0.010922	0.000291	0.000111	0.000136	0.000177	0.000229	0.013857
Magnetococcus	0.001448	0.00194	0.002308	1e-05	2.3e-05	0.00017	0.002119	0.000111	0.001438	0.0004	0.010032	0.000577
Magnetofaba	0.000908	0.001199	0.001069	1e-05	0.000182	2.8e-05	0.000914	0.000222	0.000298	0.000957	0.001993	3.8e-05
Magnetospira	0.000951	0.000988	0.001088	2e-05	0.00034	0.000311	0.000208	5.6e-05	0.000298	0.001515	0.002038	0.000577
Magnetospirillum	0.004419	0.004506	0.005291	8.1e-05	0.002293	0.002844	0.002119	0.000527	0.000678	0.00218	0.004386	0.003233
Magnetovibrio	0.000692	0.00097	0.000957	2e-05	0.000136	0.000198	4.2e-05	0	0	0.000465	0.000115	0.000385
Magnusiomyces	0	0	0	0.000253	0.000113	8.5e-05	0	0	0	0	0	0
Mahella	0.006959	0.006595	1.9e-05	5.1e-05	0.000931	0.001273	0.000623	0.003775	0.001194	0.003839	0.002817	0.000115
Mailhella	0.05768	0.055726	0.058778	1e-05	0.002247	0.002405	0.00108	0.01893	0.001574	0.004936	0.004856	0.002848
Malassezia	0.001642	0.001314	0.001557	0.004815	0.004937	0.005277	0.000997	0.000666	0.000434	0.002217	0.002038	0.005581
Maledivibacter	0.009163	0.008923	0.010225	0.000445	0.001203	0.001217	0.004487	0.032086	0.004639	0.009351	0.022308	0.004196
Malikia	0.000238	0.000229	9.4e-05	1e-05	0.00034	0.000113	0	0.000111	0.000149	8.4e-05	9.2e-05	0.000154
Maliponia	0.000238	3.5e-05	0.000244	1e-05	4.5e-05	0.000141	0.002202	0	0.001004	0.000223	0.007742	0.000269
Malonomonas	2.2e-05	0.0006	0.000563	0	0.000522	0.000424	0.000748	0	0.000271	0.001366	0.003527	0.001193
Mameliella	0.000454	0.000564	0.000657	0	0.000295	0.000424	0.000249	0	5.4e-05	6.5e-05	0.00126	0.000577
Mammarenavirus	0.000346	0.000282	0.00045	0	0.000272	0.000679	0	0	0.000271	9e-06	0	0.000192
Mangrovibacter	0.001156	0.001085	0.001041	1.5e-05	0.000193	0.000382	0.011237	5.6e-05	0.00426	0.005689	0.000137	0.000192
Mangrovibacterium	0.012264	0.011956	0.01151	0	0.001793	0.002108	0.000374	0.000555	0.000597	0.001199	0.000412	0.000828
Mangrovicella	0.000303	0.000282	0.000169	0.000324	0.000749	0.000424	0.000125	0	0	2.8e-05	4.6e-05	0.000539
Mangrovicoccus	0.00067	0.000723	0.000713	0.000121	0.070482	0.071983	0.000415	0.000611	0.000298	0.000307	0.000137	0.033181
Mangrovimonas	0.002928	0.00306	0.003649	0.000111	0.00059	0.000637	0.001828	0.001166	0.001275	0.000442	0.006276	0.000982
Mangrovitalea	0.000238	0.000229	0.000263	1e-05	0.000363	0.000424	0	0	0.000109	0.000232	0	0.000308
Mannheimia	0.031206	0.031187	0.02771	0.000137	0.02195	0.024306	0.001849	0.000638	0.004748	0.002324	0.011406	0.000674
Marasmitruncus	0.024831	0.023137	0.026659	0.00178	0.00345	0.003933	0.006813	0.004608	0.003419	0.01399	0.021072	0.005273
Maribacter	0.010092	0.009567	0.009915	0.001133	0.003155	0.003919	0.006813	0.003414	0.007922	0.002598	0.018415	0.002848
Maribius	0.000767	0.000873	0.000807	2e-05	0.000409	0.000679	8.3e-05	0	5.4e-05	8.4e-05	2.3e-05	0.000924
Maricaulis	0.000411	0.000273	0.000525	2e-05	0.000704	0.001004	0.000312	5.6e-05	0	0.000181	0.000344	0.001636
Marichromatium	0.000594	0.000203	0.000431	0.000121	0.000148	0.000226	0.059073	0.035806	0.022967	0.000669	2.3e-05	0.000443
Marinactinospora	2.2e-05	0.000141	0.000188	3e-05	9.1e-05	5.7e-05	0.000125	0.000167	0.000271	9e-06	0.00055	0.000154
Marinagarivorans	0.000562	0.000494	0.000375	1e-05	0.000227	0.000283	4.2e-05	5.6e-05	2.7e-05	0.000112	0.000321	0.000231
Marinateneraspora	0.000151	0.000353	0.000507	2e-05	0.001067	0.000905	0.000125	0.000278	0.000461	0.000372	0.000664	0.00204
Marinibacterium	0.000259	0.000353	0.0003	1e-05	0.000272	5.7e-05	0	0	2.7e-05	9.3e-05	6.9e-05	0.000115
Mariniblastus	0.0051	0.005379	0.006172	1e-05	0.000272	0.000368	0.003033	0.0005	0.002822	0.000139	0.002611	0.006236
Marinicauda	0.000389	0.000441	0.000375	8.1e-05	0.000113	2.8e-05	8.3e-05	5.6e-05	8.1e-05	5.6e-05	0.000802	0.000154
Marinicaulis	0.001967	0.002169	0.001951	1e-05	0.000272	0.000368	8.3e-05	0.000167	5.4e-05	0.00053	0.000183	0.000539
Marinicella	0.000724	0.000988	0.000854	0	0.000295	0.000424	0.000208	0	0.000163	0.000195	0.00071	0.00077
Marinifilum	0.004765	0.004929	0.005112	0.000293	0.04869	0.04888	0.000187	0.000805	0.000339	0.001111	0.000229	0.004523
Mariniflexile	0.00013	1.8e-05	0.00015	0	2.3e-05	2.8e-05	0	0	0	1.9e-05	9.2e-05	0
Marinilabilia	0.01248	0.011321	0.012532	0	0.001793	0.001896	0.001039	0.001443	0.000326	0.002487	0.00268	0.001116
Marinilactibacillus	0.004927	0.004444	0.004559	9.1e-05	0.003711	0.0044	0.007748	0.00891	0.010853	0.00659	0.025389	0.002579
Marinimicrobium	0.001102	0.001005	0.00106	5.1e-05	0.001101	0.001174	0.000291	0.001166	0.001153	0.000469	0.000389	0.001867
Marininema	0.002528	0.002099	0.00166	9.1e-05	0.000409	0.000269	0.001267	0.000278	0.00057	0.001213	0.005279	0.001501
Mariniphaga	0.010222	0.010255	0.010834	6.1e-05	0.001192	0.001104	0.000831	0.000167	0.000543	0.000646	0.000137	0.000385
Mariniradius	0.001189	0.001728	1.9e-05	3e-05	0.00034	0.000226	0.001329	0.000167	0.000434	0.00013	4.6e-05	0.000115
Marinirhabdus	0.000821	0.000899	0.000882	1e-05	4.5e-05	0.000141	0.000166	0	2.7e-05	1.9e-05	2.3e-05	0.000154
Marinithermus	0.00175	0.001428	0.001163	0	9.1e-05	5.7e-05	0.000415	0.000333	0.000109	0.000409	0.000985	0.000154
Marinitoga	0.001934	0.002927	0.001979	4.6e-05	0.000511	0.000566	0.000872	0.001499	0.001601	0.003021	0.002176	0.006909
Marinobacter	0.01489	0.013782	0.014014	0.000875	0.007763	0.008658	0.201024	0.134784	0.08096	0.021635	0.034081	0.102833
Marinobacterium	0.005878	0.006049	0.005572	0.001426	0.002747	0.002532	0.007893	0.002221	0.016794	0.012544	0.025515	0.005601
Marinococcus	0.000756	0.00082	0.000947	5.1e-05	0.000431	0.000297	0.000166	0.010686	0.000828	0.003472	0.000504	0.001155
Marinomonas	0.006397	0.006102	0.006219	0.000845	0.002724	0.002589	0.006626	0.006439	0.006159	0.00211	0.003527	0.004003
Marinoscillum	6.5e-05	0.002451	1.9e-05	1e-05	0.000726	0.001132	0.009347	0.008327	0.005915	0.000567	0.00087	0.000385
Marinospirillum	0.003231	0.003139	0.003236	8.1e-05	0.00059	0.000806	0.000145	0.000278	0.000353	0.002175	0.000321	0.000731
Marinosulfonomonas	0.000108	0.000159	0.000206	0	2.3e-05	2.8e-05	0.000166	5.6e-05	2.7e-05	4.6e-05	6.9e-05	0.000154
Marinovum	0.000692	0.00104	0.000544	2e-05	0.000363	0.000509	0	0	5.4e-05	0.000177	2.3e-05	0.000154
Mariprofundus	0.00107	0.001411	0.001248	0	0.000363	0.000382	0.000665	0.000167	0.000244	0.00092	0.00055	0.000577
Marispirochaeta	0.003976	0.004541	0.004015	1e-05	0.000999	0.000835	0.02102	0.013878	0.007163	0.002686	0.002565	0.007044
Maritalea	0.000324	0.000265	0.000169	2e-05	0.000113	0.00017	8.3e-05	0	0.000136	0.000195	0.000137	0.000231
Maritimibacter	0.000389	0.000353	0.000169	0	0.000431	0.000368	0.000208	0.006939	0.000326	0.000335	6.9e-05	0.0005
Marivirga	0.00416	0.00477	0.005197	0.000162	0.003167	0.003494	0.001371	0.000944	0.001221	0.001078	0.000344	0.000616
Marivita	0.000519	0.000503	0.000591	2e-05	0.000284	0.000212	0.000249	0	8.1e-05	0.000102	0.000183	0.000443
Marivivens	6.5e-05	8.8e-05	0	0	6.8e-05	0.000113	8.3e-05	5.6e-05	0.000163	9e-06	6.9e-05	0.000154
Marixanthomonas	0.001653	0.001323	0.001895	1e-05	0.000238	0.000226	8.3e-05	0.000278	0.000122	0.00013	0.000149	0.000154
Marmoricola	0.002453	0.00246	0.002148	0.000622	0.003257	0.003127	0.00349	0.006578	0.008614	0.002468	0.010089	0.007044
Marssonina	0.000778	0.001005	0.000901	0.0009	0.003439	0.002051	8.3e-05	0	0.000244	0.000446	0.000412	0.009392
Martelella	0.002042	0.00231	0.002101	4e-05	0.005686	0.00457	0.001786	0.000278	0.001058	0.001129	0.008726	0.007352
Marvinbryantia	0.004711	0.004656	0.005328	0.000415	0.000363	0.000424	0.000374	0.000222	0.00019	0.000669	0.000664	0.001039
Massarina	0	0	0	0	0	0	0	0	2.7e-05	0	0	0
Massilia	0.018931	0.016647	0.017626	0.009074	0.010862	0.012408	0.089649	0.006495	0.006213	0.110327	0.006264	0.024231
Massilibacillus	0.112636	0.110728	0.115229	0.000121	0.002247	0.002858	0.032154	0.004385	0.019019	0.025209	0.103343	0.002925
Massilibacterium	0.001534	0.001323	0.001219	0.003065	0.002837	0.00232	0.000789	0.00544	0.001031	0.001218	0.004443	0.001193
Massilibacteroides	0.020487	0.018005	0.019736	2e-05	0.002996	0.002858	0.000415	0.002109	0.000244	0.001441	0.00087	0.000231
Massilimaliae	0.053703	0.056264	0.056414	4e-05	0.003564	0.004216	0.003635	0.003664	0.002659	0.015342	0.011452	0.007564
Massilioclostridium	0.03408	0.035657	0.034811	1e-05	0.003666	0.00365	0.001662	0.00186	0.003039	0.014217	0.005703	0.015666
Massiliomicrobiota	0.040845	0.044775	0.041987	0.002165	0.00437	0.004485	0.022724	0.031781	0.012318	0.020617	0.03549	0.02196
Mastigocladopsis	0.000151	0.000141	0.00015	0	0.000227	0.00017	4.2e-05	0	0	0	6.9e-05	0.000192
Mastigocladus	6.5e-05	3.5e-05	7.5e-05	0	9.1e-05	8.5e-05	0.000125	5.6e-05	0	3.7e-05	6.9e-05	3.8e-05
Mastigocoleus	0.000562	1.8e-05	0.000563	2e-05	0.000545	0.000566	0.000291	0.001887	0.000733	0.000223	0.000321	0.001193
Mediterranea	0.074417	0.075097	0.076947	3e-05	0.00429	0.005235	0.003656	0.002054	0.002306	0.003532	0.007352	0.000885
Mediterraneibacter	0.00899	0.008024	0.007898	2e-05	0.000431	0.000509	0.002617	0.000444	0.001248	0.001729	0.006642	0.001694
Megamonas	0.127245	0.124316	0.129009	0.000207	0.013495	0.012068	0.060424	0.062452	0.157865	0.046914	0.165871	0.014031
Megasphaera	2.79645	2.79851	2.77161	0.003004	0.027818	0.025593	0.578562	0.057455	2.96957	11.5168	1.96395	0.032372
Meiothermus	0.006516	0.006331	0.006172	0.000465	0.002406	0.002815	0.025819	0.002665	0.003351	0.005117	0.005703	0.004196
Meira	0.000281	0.000406	0.000244	0.003925	0.001975	0.00249	0.000914	0.000167	0.001031	0.000809	0.001787	0.001809
Melaminivora	0.000605	0.0006	0.000844	0	0.000681	0.000566	0.000872	0	0.000136	0.000158	0.001832	0.003272
Melampsora	0.000648	0.000441	0.000694	0.001507	0.055602	0.055233	0.000374	0.000222	0.000217	0.000363	0.000344	0.07814
Melanopsichium	0.000411	0.000388	0.000394	0.000121	0.004426	0.004244	4.2e-05	0	0.00019	2.8e-05	2.3e-05	0.002002
Melghirimyces	0.001794	0.001666	0.002111	4e-05	0.000499	0.000651	0.00108	0.000416	0.000651	0.001134	0.001489	0.002348
Melioribacter	0.000735	0.000688	0.000957	1e-05	6.8e-05	8.5e-05	0.003905	0.000611	0.003012	0.002631	0.012964	0.000462
Melissococcus	0.000886	0.00104	0.000901	0.000142	0.000318	0.000424	0.022184	0.007938	0.009903	0.006683	0.066948	0.003195
Melittangium	0.000605	0.000811	0.000431	1e-05	2.3e-05	0.002914	0.000166	0.000111	2.7e-05	0.000465	0.000229	0.004581
Merdibacter	0.032978	0.03303	0.032344	0.000142	0.001725	0.001754	0.004445	0.002942	0.003961	0.028332	0.07627	0.010277
Merdimonas	0.053033	0.053327	0.052718	0.000162	0.005266	0.006338	0.001952	0.016043	0.004097	0.021528	0.012231	0.021325
Merismopedia	0.000303	0.000353	0.000488	1e-05	0.00034	0.000538	0.001869	5.6e-05	0.00076	0.000297	0.006024	0.000577
Mesoaciditoga	0.00335	0.003774	0.003771	0.000121	0.000454	0.000594	0.005068	0.000555	0.002903	0.001994	0.012941	0.00077
Mesoflavibacter	0.001426	0.001472	0.001445	1e-05	0.000636	0.000424	8.3e-05	0.000111	0.000109	0.00013	0	0.00025
Mesonia	0.004376	0.004038	0.003752	0.002741	0.002622	0.00266	0.000166	0.000722	0.001492	0.001111	0.002451	0.001963
Mesoplasma	0.003306	0.002769	0.002945	3.5e-05	0.000613	0.000552	0.001288	0.003164	0.000678	0.001352	0.005783	0.001251
Mesorhizobium	0.026333	0.023375	0.025974	0.002038	0.169553	0.184472	0.153354	0.104419	0.051781	0.030154	0.035902	0.096462
Mesosutterella	8.6e-05	7.1e-05	9.4e-05	0	6.8e-05	2.8e-05	0	0	2.7e-05	6.5e-05	2.3e-05	0
Mesotoga	0.005295	0.005476	0.005244	0.000243	0.001124	0.001245	0.002659	0.002221	0.00213	0.017257	0.005405	0.004773
Metakosakonia	0.000475	0.000688	0.000544	0	0.000204	0.000141	8.3e-05	0	5.4e-05	7.4e-05	0.001145	7.7e-05
Metallibacterium	0.000713	0.000794	0.001051	0	0.00025	0.000198	0	5.6e-05	0.000109	0.000204	9.2e-05	0.000269
Metallosphaera	0.00014	0.000115	0.000141	2e-05	0.000193	0.000325	0	0	0.000163	0.00013	0.000115	0.000289
Metaprevotella	0.002269	0.002434	0.002082	0	0.000409	0.000283	8.3e-05	0	0	0.000149	0	0
Metarhizium	0.002939	0.003148	0.003621	0.000895	0.005822	0.006126	0.000436	0.000472	0.000488	0.00172	0.000779	0.013934
Methanobacterium	0.005943	0.00671	0.005685	0.000162	0.00168	0.000934	0.001267	0.00297	0.001492	0.004792	0.004065	0.017418
Methanobrevibacter	0.026754	0.028048	0.026068	0.003262	0.014936	0.01378	0.033005	0.038109	0.023808	0.319047	0.116627	2.18741
Methanocalculus	0.0004	0.000265	0.000553	0	0.000136	0.000311	4.2e-05	0	2.7e-05	0.000102	0.000206	0.000269
Methanocaldococcus	0.002302	0.002301	0.002533	0.000566	0.000227	0.000184	0.000457	0.000111	0.000353	0.000669	0.001019	0.002136
Methanocella	0.000983	0.00142	0.001041	0.000921	0.000386	0.000396	0.000332	0.001721	0.001343	0.00106	0.001672	0.000943
Methanococcoides	0.003026	0.00306	0.002814	1.5e-05	0.000272	0.000198	0.000125	0.000527	0.000271	7.9e-05	0.00016	0.001155
Methanococcus	0.000713	0.000864	0.000994	0.000364	0.00042	0.000679	0.000457	0.000722	0.000366	0.000553	0.000515	0.000731
Methanocorpusculum	0.003966	0.0041	0.004503	5.1e-05	0.000272	0.000212	0.001911	0.005912	0.001207	0.002696	0.00647	0.001386
Methanoculleus	0.004149	0.003739	0.004306	0.000212	0.00126	0.00116	0.000519	0.001082	0.000339	0.001436	0.001649	0.00179
Methanofollis	0.000432	0.000362	0.000619	0	0.000204	0.000283	0.000332	0	0.000271	0.000864	0.001993	0.000346
Methanogenium	0.001513	0.001464	0.001313	0	9.1e-05	8.5e-05	0	0	8.1e-05	6.5e-05	0.00158	0.000539
Methanohalobium	0.000238	0.000123	0.000113	0	9.1e-05	8.5e-05	0	0.000722	8.1e-05	9e-06	0.000183	0.000423
Methanohalophilus	0.001621	0.002028	0.00151	1e-05	0.000136	8.5e-05	0.000769	8.3e-05	0.000665	0.000479	0.001477	0.000346
Methanolacinia	0.001145	0.001367	0.001379	3.5e-05	0.000148	0.000184	0.000374	0.000111	0.000163	0.000125	0.000573	0.000154
Methanolinea	0.001037	0.000794	0.000957	3e-05	0.000113	0.00017	0	0.000167	0.000163	0.000102	0.000115	3.8e-05
Methanolobus	0.004916	0.005502	0.005534	7.1e-05	0.00059	0.000424	0.003635	0.000611	0.001655	0.001501	0.010066	0.001424
Methanomassiliicoccus	0.004041	0.003844	0.003987	4e-05	0.000409	0.000311	0.000291	0.000111	0.000353	0.0033	0.001626	0.001347
Methanomethylovorans	0.000346	0.0003	0.000131	0	9.1e-05	0.000113	0.000291	0.000389	0.007298	9e-06	0.000618	0.001155
Methanomicrobium	0.002831	0.002822	0.002945	0	9.1e-05	0.000198	0.000166	0.000167	5.4e-05	0.001134	0.000985	0.000577
Methanonatronarchaeum	0.000389	0.000212	0.000338	0.002114	0.002429	0.00215	0	5.6e-05	5.4e-05	0.000158	4.6e-05	7.7e-05
Methanoplanus	2.2e-05	1.8e-05	1.9e-05	0	2.3e-05	5.7e-05	0.000665	0	0.002225	0.000827	0.000298	0.000231
Methanopyrus	1.1e-05	3.5e-05	1.9e-05	0	9.1e-05	0.000141	0	0	4.1e-05	6.5e-05	0.000527	0.00025
Methanoregula	0.000605	0.000432	0.0003	2e-05	0.000216	0.000297	0.00405	0.000611	0.000909	0.000651	0.006173	0.000462
Methanosalsum	0.001232	0.001049	0.001163	0	0.000204	0.00034	0	0	2.7e-05	0.000437	0.000298	0.000308
Methanosarcina	0.004798	0.005872	0.006229	0.000339	0.002213	0.002023	0.001267	0.007439	0.002333	0.001631	0.004638	0.09423
Methanosphaera	0.009757	0.009276	0.008377	0.000288	0.001317	0.00099	0.001599	0.009215	0.0027	0.01035	0.003207	0.031198
Methanosphaerula	0.000389	0.000582	0.000375	0	0.000136	0.000113	0.000166	5.6e-05	0	2.8e-05	0.00055	0.000154
Methanospirillum	0.001405	0.001367	0.001351	0.00085	0.000375	0.000481	0.006979	0.000278	0.002333	0.00139	0.026111	0.001136
Methanothermobacter	0.000951	0.000979	0.001182	0	0.000431	0.000467	0.001039	0.001665	0.000448	0.001287	0.002348	0.002136
Methanothermococcus	0.000789	0.000741	0.000657	2e-05	9.1e-05	5.7e-05	4.2e-05	0.000278	5.4e-05	0.000125	0.000275	0.000269
Methanothermus	0.000346	0.000423	0.000225	0	4.5e-05	5.7e-05	0.002576	0	0.001302	0.00185	0.009734	0.000539
Methanothrix	0.002637	0.002063	0.002373	4e-05	0.007445	0.007696	0.001392	0.001332	0.001153	0.001929	0.005405	0.010778
Methanotorris	0.000151	0.000159	1.9e-05	1e-05	0.000113	0.000198	4.2e-05	0	0.000217	1.9e-05	4.6e-05	0.001059
Methermicoccus	0	0	0	0	0	0	0	0	0.000841	4.6e-05	0	0
Methylacidiphilum	0.000735	0.000582	0.00076	2.5e-05	0.000182	0.00017	2.1e-05	0.000139	0.000176	0.000149	0.00024	0.000481
Methylarcula	6.5e-05	1.8e-05	5.6e-05	1e-05	0.000113	0.000226	4.2e-05	5.6e-05	0	2.8e-05	0	0.000154
Methylobacillus	0.000724	0.000899	0.001323	4e-05	0.000284	0.000594	0.000125	0.000389	0.000271	0.000353	0.000206	0.0005
Methylobacter	0.005014	0.005573	0.005844	0.000212	0.001419	0.001386	0.000935	0.000722	0.00251	0.001009	0.002726	0.002425
Methylobacterium	0.014274	0.012503	0.01317	0.001037	0.033255	0.035016	0.005671	0.004941	0.005752	0.006442	0.012139	0.052581
Methylocaldum	0.002172	0.002248	0.002092	2.5e-05	0.000545	0.000566	0.010157	0.005052	0.003364	0.002375	0.001649	0.005812
Methylocapsa	0.000508	0.000547	0.0006	5.1e-05	0.00109	0.001075	0.000623	0.000111	0.000136	0.000265	0.000435	0.002425
Methylocella	2.2e-05	0.000494	0.000338	0	0.000227	2.8e-05	4.2e-05	5.6e-05	8.1e-05	0.000112	4.6e-05	0.000616
Methylococcus	0.000605	0.001834	0.000844	3e-05	0.000953	0.000905	0.000374	0.000222	8.1e-05	0.000874	0.000389	0.000423
Methylocucumis	0.000432	0.000529	0.000431	1e-05	0.000159	8.5e-05	8.3e-05	0.000167	0.000326	6.5e-05	2.3e-05	0.021825
Methylocystis	0.002831	0.002407	0.002673	5.6e-05	0.000658	0.000552	0.000519	0.000194	0.00038	0.001246	0.000928	0.001559
Methyloferula	0.000151	7.1e-05	7.5e-05	1e-05	6.8e-05	5.7e-05	8.3e-05	5.6e-05	2.7e-05	4.6e-05	0.000206	0.000154
Methylogaea	0.000216	0.000194	0.000131	0	2.3e-05	5.7e-05	8.3e-05	0	0	0.000112	4.6e-05	0.000462
Methyloglobulus	0.000108	0.000123	5.6e-05	0	0.000136	8.5e-05	0.000166	0	2.7e-05	1.9e-05	4.6e-05	0.000231
Methylohalobius	0.00054	0.000617	0.000638	2e-05	0.00025	0.000368	8.3e-05	0.000278	8.1e-05	0.000149	9.2e-05	0.000231
Methylomagnum	0.001102	0.001076	0.001182	2e-05	0.000477	0.000481	0.000332	0.000444	0.000163	0.000149	0.000115	0.00127
Methylomarinum	0.000216	0.000176	0.00015	0	0.000499	0.000622	0.000125	0	0.000109	0.000864	0.000298	0.000462
Methylomicrobium	0.000994	0.001076	0.000976	0.000283	0.000545	0.00034	0.000955	0.000555	0.000448	0.001404	0.003814	0.000577
Methylomonas	0.007812	0.006807	0.006904	0.000415	0.002667	0.002037	0.017614	0.013129	0.011802	0.00462	0.012105	0.002002
Methylomusa	0.025458	0.023472	0.023526	5.1e-05	0.000499	0.000962	0.023596	0.001221	0.009442	0.0066	0.085501	0.007852
Methylophaga	0.004906	0.004682	0.005169	0.000445	0.00101	0.00157	0.000831	0.001388	0.001194	0.001543	0.002371	0.002117
Methylophilus	0.002204	0.002266	0.002082	2e-05	0.000431	0.000722	4.2e-05	0	5.4e-05	0.00033	8e-05	0.00052
Methylopila	0.000216	0.000317	0.000263	8.6e-05	0.000375	0.000368	0.000125	0.000389	2.7e-05	0.000706	0.000206	0.000905
Methyloprofundus	0.000367	0.000459	0.000394	0	0.000295	0.000424	0.006148	0.005218	0.002306	8.4e-05	0.000252	0.000269
Methylorubrum	0.000789	0.000538	0.000403	0.008796	0.000443	0.001867	0.006148	8.3e-05	0.007475	0.000711	0.000687	0.001886
Methylosarcina	0.001253	0.00097	0.000657	0	0.000431	0.000481	8.3e-05	0.000167	5.4e-05	4.6e-05	6.9e-05	0.000192
Methylosinus	0.000778	0.000741	0.000732	5.6e-05	0.000318	0.000354	0.000955	0.000194	0.000353	0.001845	0.000195	0.000866
Methylotenera	0.002291	0.002822	0.002655	4.6e-05	0.001294	0.001174	0.00216	0.003775	0.00076	0.000539	0.000218	0.003561
Methyloterricola	0.000583	0.000441	0.000507	0	0.000204	0.000141	4.2e-05	5.6e-05	8.1e-05	0.000251	0	0.000346
Methyloversatilis	0.001394	0.001525	0.001257	6.6e-05	0.001067	0.000877	0.000623	0.000111	0.000271	0.000214	0.000744	0.000866
Methylovirgula	0.001686	0.002275	0.00287	0.000364	0.001203	0.001188	0.00108	0.000167	0.000488	0.000372	0.004008	0.002271
Methylovorus	0.000616	0.000441	0.00045	0	0.000125	0.000127	0.000125	2.8e-05	0.000176	0.000772	0.000183	0.000346
Methylovulum	0.001124	0.001446	0.001163	0	0.000499	0.000424	8.3e-05	0.000111	2.7e-05	0.000483	0.000115	0.000231
Metschnikowia	0.000281	0.000176	0.000188	0.035881	0.00345	0.002405	8.3e-05	0.000389	0.000244	9.3e-05	4.6e-05	0.001694
Meyerozyma	0.00027	0.00015	0.000113	0.014673	0.005119	0.005235	4.2e-05	0.000555	6.8e-05	0.000172	0.000263	0.00537
Microbacterium	0.026754	0.025368	0.026331	0.005043	0.129183	0.14026	0.032112	0.027118	0.034918	0.03186	0.068002	0.210361
Microbispora	0.003047	0.002495	0.002505	0.000172	0.003484	0.003424	0.001101	0.00161	0.001641	0.000957	0.001661	0.008237
Microbotryum	0.00134	0.001384	0.001219	0.001785	0.026978	0.027362	0.000561	0.000167	0.000529	0.000284	0.000653	0.026695
Microbulbifer	0.003328	0.002804	0.003368	0.000197	0.001714	0.002631	0.00108	0.00383	0.002442	0.001706	0.001237	0.002233
Microcella	0.000324	0.0003	0.000338	7.1e-05	0.000477	0.000382	0.000104	0.000999	0.000841	0.000307	0.001271	0.002175
Micrococcus	0.000724	0.000741	0.000901	0.000455	0.002225	0.002462	0.000852	0.005412	0.004463	0.001027	0.004214	0.008103
Microcoleus	0.001232	0.001305	0.001088	0.000354	0.000953	0.0015	0.000125	0.001055	0.000298	0.000112	0.000183	0.027599
Microcystis	0.001059	0.000891	0.001004	9.6e-05	0.001498	0.00157	0.002368	0.001638	0.000895	0.000948	0.000366	0.000731
Microdochium	0.000735	0.000582	0.000675	0.001103	0.002383	0.003141	8.3e-05	0	0.000109	0.000195	9.2e-05	0.003888
Microlunatus	0.000259	0.000265	0.000263	0.000121	0.000704	0.000651	0.000166	0.002332	0.002171	0.000716	0.003596	0.00231
Micromonospora	0.025404	0.024786	0.026143	0.001325	0.042459	0.045485	0.01292	0.014683	0.017039	0.02065	0.017831	0.076273
Micropruina	0.000303	0.000423	0.00045	0.000182	0.000817	0.001047	0.000623	0.004163	0.003744	0.000744	0.006138	0.004157
Microscilla	0.00013	0.000141	0.000169	1e-05	4.5e-05	0.000113	0.000415	0.000222	2.7e-05	2.8e-05	0.000344	0.001039
Microsporum	0.000389	0.000459	0.000469	0.000759	4.5e-05	0.001302	0.000125	0.000444	2.7e-05	2.8e-05	0.000183	3.8e-05
Microterricola	0.0008	0.000864	0.000563	0	0.001385	0.000806	0.000166	0.001249	0.001207	0.00099	0.000802	0.002233
Microtetraspora	0.001318	0.000926	0.001276	0.000137	0.001419	0.001882	0.000602	0.00086	0.000868	0.002658	0.000744	0.00614
Microvirga	0.004376	0.004841	0.004625	0.000723	0.002849	0.002731	0.003697	0.000777	0.001438	0.00211	0.010902	0.010085
Microvirgula	0.000292	0.00022	0.000263	1.5e-05	0.000159	0.000226	2.1e-05	0	1.4e-05	6.5e-05	8e-05	0.000173
Millerozyma	0.001361	0.00104	0.001144	5.1e-05	0.003972	2.8e-05	0.002077	0	8.1e-05	4.6e-05	2.3e-05	3.8e-05
Millionella	0.012707	0.011551	0.01272	7.1e-05	0.000931	0.001245	0.000249	0	0.000163	0.000902	0.000115	0.001116
Millisia	0.000519	0.000335	0.000394	2e-05	9.1e-05	0.000283	8.3e-05	0.000944	0.000597	0.000214	0.002451	0.002387
Miniimonas	0.00081	0.000758	0.000619	8.6e-05	0.000931	0.001273	0.000291	0.002554	0.002048	0.000437	0.004306	0.006929
Miniphocibacter	0.006418	0.007001	0.006529	1e-05	0.000704	0.000424	0.002866	0.00816	0.002713	0.005996	0.007971	0.010547
Minwuia	0.000108	5.3e-05	0.000131	0	0.000363	0.000368	0	0	0	9e-06	0	0.000423
Mitsuokella	1.60443	1.60642	1.62416	0.002124	0.005925	0.008248	0.151318	0.141446	0.578159	1.78255	0.428568	0.031121
Mixia	0.000519	0.000423	0.000431	0.00353	0.003201	0.003339	0.000332	0.000389	0.00019	9.3e-05	6.9e-05	0.003233
Mixta	0.000411	0.0003	0.000544	0	0.000318	0.000226	0	0	0.000136	0.000641	2.3e-05	0.000654
Mizugakiibacter	0.002939	0.002927	0.002608	1e-05	0.000272	0.00017	0.000208	0.002387	0.001438	0.0004	0.000573	0.0005
Mobilibacterium	0.041298	0.041512	0.041142	0.000182	0.001271	0.001754	0.009306	0.004996	0.099736	1.13307	0.059184	0.067824
Mobilicoccus	0.000735	0.000652	0.000901	0.00172	0.000499	0.001118	0.003531	0.021622	0.031188	0.001701	0.004959	0.007698
Mobilisporobacter	0.043676	0.043999	0.042024	0.004208	0.001771	0.002207	0.003199	0.027645	0.007651	0.006962	0.006848	0.003541
Mobiluncus	0.001275	0.001525	0.000206	9.1e-05	0.000579	0.000382	0.003656	0.000555	0.000217	0.001864	0.007982	0.004196
Modestobacter	0.002183	0.002416	0.00242	0.001421	0.002815	0.002886	0.00432	0.004302	0.002103	0.0029	0.001603	0.006159
Moellerella	0.000519	0.0006	0.000431	0.000243	6.8e-05	2.8e-05	0	0	0.000434	0.000195	2.3e-05	0.000192
Moelleriella	0.000216	0.000282	0.000525	0.000668	0.000863	0.000707	8.3e-05	5.6e-05	0.000353	0.000102	0.000206	0.000962
Moesziomyces	0.000281	0.0003	0.000253	6.6e-05	0.00109	0.000679	6.2e-05	0	4.1e-05	0.000167	2.3e-05	0.001289
Mogibacterium	0.030655	0.03057	0.029802	8.6e-05	0.002372	0.002448	0.007478	0.011103	0.018124	0.106553	0.033749	0.074772
Moheibacter	0.001556	0.001252	0.001388	9.1e-05	0.000159	0.000622	0.000332	5.6e-05	0.000244	0.000335	0.000527	0.000385
Monaibacterium	0	3.5e-05	7.5e-05	0.000101	0.000953	0.001132	8.3e-05	0.000167	0	0.000307	0.000115	0.001386
Monascus	2.2e-05	0	0	0	0	0	0	0	0	0	0	0
Mongoliibacter	0.001059	0.00067	0.000807	1e-05	4.5e-05	5.7e-05	8.3e-05	5.6e-05	0	6.5e-05	0.000344	0.000115
Moniliella	0	0	0	0	1.1e-05	0	0	0	0	0	0	0
Monilinia	0.000281	0.000106	0.000206	0.001032	0.002338	0.00266	0	5.6e-05	5.4e-05	0.000177	2.3e-05	0.002079
Moniliophthora	0.000173	8.8e-05	0.000178	0.001603	0.002803	0.00863	0.000249	0.000111	0.000149	0.000191	0.000126	0.011913
Moorea	0.000486	0.002654	0.000441	0.000354	0.000602	0.001585	0.006481	0.001915	0.000258	0.000451	0.020339	0.001405
Moorella	0.015506	0.016294	0.015581	0.000126	0.0016	0.002448	0.020917	0.004719	0.013688	0.006683	0.055027	0.005119
Moraxella	0.045794	0.047323	0.04708	0.087047	4.39896	4.4989	0.019193	0.012352	0.045676	0.099851	0.014968	0.026868
Morbillivirus	0	1.8e-05	0	0	6.8e-05	0	0	0	0	0	0	0
Morchella	0.000648	0.000723	0.001088	0.00347	0.002974	0.00348	0.000208	0.000167	0.000217	0.000697	0.00016	0.003233
Mordavella	0.033799	0.034476	0.035627	7.1e-05	0.00336	0.00399	0.001412	0.006217	0.00236	0.01267	0.007627	0.010855
Morganella	0.001199	0.001402	0.001914	0.000101	0.001033	0.001146	0.00054	0.004441	0.003039	0.001283	0.000481	0.001347
Moritella	0.004355	0.003368	0.004324	0.000486	0.002803	0.002235	0.001039	0.000527	0.000922	0.001385	0.004386	0.003965
Morococcus	0.00013	0.000123	0.00015	0	0.002111	0.002433	0	0	0	9e-06	4.6e-05	0
Mortierella	0.004117	0.003844	0.003752	0.004754	0.01371	0.013327	0.000748	0.000305	0.000665	0.000711	0.000344	0.011817
Motilibacter	0.000497	0.000459	0.00045	6.1e-05	0.000477	0.000198	0.000291	0.001943	0.001357	0.000307	0.000847	0.001232
Motiliproteus	0.002442	0.00321	0.002814	0.000506	0.000976	0.000877	0.000125	0.000111	0.000434	0.000288	0.000366	0.000385
Mucilaginibacter	0.030298	0.031028	0.031631	0.002711	0.011554	0.0132	0.014727	0.01757	0.010649	0.006446	0.011005	0.015378
Mucinivorans	0.015084	0.013173	0.016359	1e-05	0.001067	0.000934	0.000166	0.001443	0.000136	0.000641	0.000115	0.000346
Mucispirillum	0.000497	0.0003	0.000263	0.000121	4.5e-05	8.5e-05	0.000789	0.000666	2.7e-05	9e-06	4.6e-05	0.000346
Mucor	0.008126	0.008244	0.007955	0.004416	0.00446	0.005673	0.005442	0.006217	0.008818	0.021551	0.001787	0.006274
Mumia	6.5e-05	0.000265	0.000225	5.1e-05	0.000204	0.000226	0.000415	0.000722	0.000597	0.000167	0.000802	0.000616
Murdochiella	0.006235	0.006155	0.006529	1e-05	0.000477	0.000509	0.004487	0.001554	0.00506	0.010941	0.022389	0.00229
Muribacter	0.014155	0.014002	0.013695	0.000101	0.016185	0.016638	0.000623	0.002498	0.001248	0.001357	0.000733	0.000154
Muribaculum	0.021913	0.021717	0.021631	2e-05	0.000987	0.00099	0.013314	0.001082	0.000529	0.00159	8e-05	0.001674
Muricauda	0.009444	0.008324	0.007551	0.000612	0.033084	0.037845	0.004341	0.002887	0.002211	0.002807	0.018083	0.040706
Murinocardiopsis	0.000951	0.000829	0.000675	3e-05	0.000499	0.000566	0.000291	0.000833	0.000461	0.000112	0.000573	0.001617
Myceligenerans	0.000346	0.000106	0.000263	0.000101	0.000477	0.000481	0.000499	0.000555	0.00095	0.000297	0.001374	0.001424
Mycena	0.001556	0.001129	0.001088	0.011471	0.014482	0.01644	0.000208	0.000167	0.000298	0.000483	0.000527	0.020132
Mycetocola	0.001178	0.001393	0.000816	0.000157	0.001067	0.00099	0.000935	0.001693	0.002306	0.00382	0.002817	0.004908
Mycoavidus	0.000432	0.000846	0.000882	1e-05	0.000113	2.8e-05	0	0	0	9e-06	2.3e-05	3.8e-05
Mycobacterium	0.026236	0.025985	0.029408	0.02138	0.034923	0.039076	0.016347	0.012463	0.018965	0.014375	0.045728	0.090111
Mycobacteroides	0.000832	0.001146	0.001163	0.000147	0.00084	0.001146	0.002721	0.000527	0.000448	0.001246	0.00087	0.002925
Mycolicibacillus	0.000173	0.000194	0.000319	3e-05	0.000227	0.00034	0	0.000222	0.000244	0.000465	0.000435	0.000731
Mycolicibacter	0.001826	0.001499	0.001623	0.000162	0.00639	0.005786	0.000623	0.002193	0.00232	0.001385	0.002783	0.008642
Mycolicibacterium	0.01355	0.013067	0.012101	0.003621	0.025435	0.025197	0.013584	0.005968	0.010934	0.023708	0.028916	0.043266
Mycoplana	0.000173	7.1e-05	0.000113	0	9.1e-05	8.5e-05	0	5.6e-05	0	7.4e-05	6.9e-05	0
Mycoplasma	0.124209	0.127331	0.121626	0.005093	0.021712	0.021915	0.061649	0.035195	0.064017	0.043303	0.168241	0.119769
Mycosphaerella	0.000432	0.000688	0.00075	0.000263	0.001612	0.001981	0.000748	0.00161	0.004558	4.6e-05	0.000183	0.002194
Myochromella	0	0	0	0	0	0	0	0	2.7e-05	0	0	0
Myroides	0.007337	0.006692	0.007035	0.000142	0.030497	0.033544	0.000893	0.000583	0.001234	0.002714	0.001615	0.012587
Myxococcus	0.003652	0.002672	0.002401	6.1e-05	0.00252	0.004556	0.000914	0.000416	0.001519	0.000906	0.001649	0.006544
Myxosarcina	0.001124	0.001005	0.000919	6.1e-05	0.002134	0.002066	0.000291	0.000111	0.00019	0.000297	0.000206	0.001424
Naematelia	0.000648	0.0006	0.000844	0.000445	0.002383	0.002179	4.2e-05	0.000111	0.000109	0.000911	9.2e-05	0.001617
Nafulsella	0.001167	0.001234	0.001688	2e-05	0.000136	0.000255	8.3e-05	0.000444	0.000109	0.000353	0.000298	7.7e-05
Naganishia	0	0	0	0	0	0	0	0	0	0	0	7.7e-05
Nakamurella	0.001556	0.00239	0.002636	0.000354	0.004109	0.003565	0.002534	0.004802	0.005847	0.003258	0.003607	0.010913
Nakaseomyces	0.000108	5.3e-05	0.000131	0.009954	0.136378	0.126098	4.2e-05	0.001943	0.000217	0.000632	6.9e-05	0.003849
Nakazawaea	0	0	0	0.000167	0	0.000113	0	0	0	0	0	0
Nannizzia	0.000692	0.000582	0.000807	0.00085	0.001453	0.001188	0	0	0	8.4e-05	0.000115	0.000962
Nannocystis	0.000929	0.001032	0.000966	4e-05	0.001907	0.001641	0.001662	0.000555	0.001031	0.001864	0.005841	0.00281
Nanoarchaeum	0	1.8e-05	0	0	2.3e-05	5.7e-05	0	0	0	0	0	0
Natranaerobius	0.001437	0.001455	0.004831	0.000192	0.00034	0.000509	0.007187	0.00161	0.001655	0.002375	0.01238	0.001136
Natrarchaeobius	0.000367	0.000212	7.5e-05	0	0.000386	0.000396	4.2e-05	0	8.1e-05	0.000195	9.2e-05	0.000462
Natrialba	0.000681	0.00067	0.000844	0.000354	0.000216	0.000382	0.000602	5.6e-05	0.000136	0.000744	0.001088	0.000982
Natribacillus	0.0008	0.000494	0.000825	0	9.1e-05	5.7e-05	0.003863	0.000167	0.001465	0.000679	0.011154	0.001424
Natrinema	0.000551	0.000476	0.000525	2.5e-05	0.000692	0.000905	0.000125	0.000222	8.1e-05	0.000232	0.000206	0.001405
Natronincola	0.006926	0.007036	0.00697	0.000116	0.000794	0.000821	0.00403	0.012712	0.003812	0.004987	0.013662	0.001386
Natronoarchaeum	8.6e-05	0.000212	0.000263	0	2.3e-05	0.000141	0	0	0	8.4e-05	2.3e-05	0.000308
Natronobacterium	8.6e-05	0.000123	9.4e-05	1e-05	0.000329	0.000651	0	0	0	5.6e-05	2.3e-05	0.000731
Natronococcus	8.6e-05	0.000159	0.000113	0	0.000227	0.000424	0.000125	0.000167	0.000109	3.3e-05	2.3e-05	0.000808
Natronohydrobacter	0.0008	0.000547	0.000807	0	0.000204	0.000283	4.2e-05	0.000111	0	2.8e-05	2.3e-05	7.7e-05
Natronolimnobius	0.000886	0.000573	0.000788	1e-05	0.000318	0.000255	0.001911	0.004552	0.000977	0.000813	0.004443	0.002136
Natronomonas	0.000497	0.000652	0.000422	1e-05	0.000148	0.000113	0	0	2.7e-05	2.8e-05	0	0.00025
Natronorubrum	0.000292	0.000432	0.000328	0	0.000499	7.1e-05	0.002368	0.006662	0.000339	0.001064	0.000401	0.000173
Naumovozyma	0.000443	0.000432	0.000394	0.077645	0.006957	0.006678	0.000208	0.00111	0.000488	0.000149	0.000206	0.006871
Nautella	0	0	0	0	0	0	0	0	0	9e-06	0	0
Nautilia	0.001016	0.001005	0.000957	0	0.000318	0.000368	4.2e-05	0.001943	0.000353	0.000112	0.000893	0.000462
Necropsobacter	0.02858	0.029424	0.028272	4e-05	0.01438	0.013638	0.00054	0.001277	0.005535	0.000442	0.001122	0.000558
Negadavirga	0.001664	0.001746	0.002007	3e-05	0.000522	0.000594	0.00054	0.000278	0.00019	0.000381	0.000641	0.000385
Negativibacillus	0.008191	0.008218	0.007223	0	0.000976	0.001273	0.000125	0.000333	0.000298	0.002342	0.003665	0.000577
Negativicoccus	0.007229	0.006939	0.006773	0	0.000817	0.000764	0.022433	0.006467	0.012019	0.011787	0.083771	0.000731
Neglecta	0.049294	0.048407	0.049285	0.000212	0.004018	0.004881	0.015101	0.007855	0.007271	0.02816	0.020018	0.011124
Neisseria	0.064833	0.069728	0.071544	0.00963	0.104293	0.105881	0.047898	0.01818	0.022438	0.018819	0.087802	0.02042
Neoasaia	0.000216	8.8e-05	9.4e-05	7.1e-05	4.5e-05	0.000113	4.2e-05	0	0	0.000279	0.000344	3.8e-05
Neobitarella	0.002377	0.002046	0.002007	0	4.5e-05	0.000141	0.000125	5.6e-05	0.000136	0.00066	0.000504	0.000654
Neocallimastix	0.004517	0.004268	0.003733	0.012296	0.019283	0.017883	0.000997	0.000278	0.000475	0.00356	0.001214	0.034201
Neochlamydia	0.000378	0.000414	0.000385	5e-06	0.000397	0.000566	4.2e-05	0	2.7e-05	5.1e-05	0.000401	0.00025
Neofusicoccum	0.00054	0.000335	0.000525	0.000223	0.007627	0.008149	0	0.000111	0.000244	1.9e-05	4.6e-05	0.011933
Neokomagataea	0.000194	0.000194	0.000169	0	6.8e-05	0.000226	4.2e-05	0	0	7.4e-05	0.001054	0.000231
Neolecta	0.000259	0.000229	0.000319	0.006525	0.005266	0.004923	0.000166	0	2.7e-05	0.00132	0.000137	0.005851
Neolentinus	0.000281	0.000494	0.000488	0.001072	0.045353	0.044735	4.2e-05	0.000111	0.00019	0.000595	0.000115	0.068209
Neomegalonema	0.00067	0.000635	0.000525	1e-05	0.000227	0.000311	4.2e-05	0	0.000326	5.6e-05	0.000412	0.000346
Neomicrococcus	8.6e-05	7.1e-05	0.000206	9.1e-05	0.000159	0.000255	0.000457	0.000444	0.000434	0.000251	0.00087	0.002771
Neonectria	0.000692	0.000688	0.000431	0.00174	0.002225	0.002433	0.000291	5.6e-05	0.000136	0.000511	0.000321	0.001809
Neopestalotiopsis	0	0	0	1e-05	0	0	0	0	0	0	0	0
Neorhizobium	0.000951	0.001049	0.001126	3e-05	0.000806	0.000849	0.004009	0.000666	0.001791	0.00119	0.014498	0.001925
Neorickettsia	5.4e-05	7.1e-05	4.7e-05	5e-06	0.000125	5.7e-05	4.2e-05	2.8e-05	0.000122	7.9e-05	0.00016	3.8e-05
Neosynechococcus	0.00013	0.000176	0.00015	0	0.000681	0.000368	0	0	0.000109	0.000316	6.9e-05	0.000847
Neptunicoccus	0.000151	0.000159	0.00015	0	0	8.5e-05	0	0	2.7e-05	9e-06	0	0
Neptuniibacter	0.000843	0.001049	0.000976	2e-05	0.000579	0.000622	8.3e-05	0.000139	0.000109	0.0002	0.000206	0.000481
Neptunomonas	0.001253	0.001587	0.001548	0.002074	0.002383	0.002844	0.000602	0.000333	0.000109	0.001185	0.000298	0.003137
Nereida	2.2e-05	1.8e-05	1.9e-05	6.1e-05	9.1e-05	0.00017	0.000166	0	2.7e-05	1.9e-05	4.6e-05	0.000423
Nesiotobacter	0.000605	0.000459	0.000488	6.1e-05	0.00025	0.00017	0.000249	0.000111	0.000163	0.000511	0.00126	0.000654
Nesterenkonia	0.002172	0.002028	0.002233	0.019251	0.040745	0.042585	0.001475	0.043078	0.011246	0.00185	0.007616	0.014666
Neurospora	0.000454	0.000705	0.000666	5.6e-05	0.001271	0.002702	8.3e-05	0.000278	0.000339	0.000474	0.000206	0.001867
Nevskia	0.000692	0.000705	0.000657	1e-05	0.000772	0.000566	0.000249	0	0.000244	0.000232	0.000344	0.000693
Niabella	0.00751	0.008341	0.008189	0.000101	0.003144	0.002476	0.000665	0.000555	0.000705	0.002217	0.002932	0.003195
Niameybacter	0.016619	0.016347	0.015759	9.1e-05	0.000931	0.00099	0.021561	0.088709	0.034376	0.009221	0.018323	0.035798
Niastella	0.004938	0.00537	0.00485	0.000167	0.001623	0.001952	0.000395	0.000222	0.001167	0.000967	0.002542	0.003214
Nicoletella	0	1.8e-05	0	0	0	0	0	0	0	0	0	0
Nigerium	0.000346	0.000317	0.000544	0.000111	0.000477	0.000255	0.00108	0.005107	0.004205	0.000706	0.007558	0.008045
Nioella	0.000281	0.000273	0.000197	5.6e-05	0.001634	0.001386	0	5.6e-05	0.000109	0.00086	0	0.002694
Nisaea	0.000454	0.000423	0.00045	1e-05	0.000227	0.000368	0.000706	5.6e-05	0.000244	0.000372	0.002222	0.000616
Nissabacter	2.2e-05	3.5e-05	3.8e-05	0	0.000182	0.000198	0	0	2.7e-05	0	0	0.000154
Nitratireductor	0.002474	0.00261	0.002082	5.1e-05	0.00151	0.001641	0.000312	5.6e-05	0.000421	0.00119	0.000721	0.001578
Nitriliruptor	0.001297	0.001675	0.001332	0.010996	0.000545	0.000538	0.000457	0.023759	0.005209	0.000167	0.000756	0.001694
Nitrincola	0.00121	0.001137	0.00091	0.000106	0.001759	0.001259	0.000602	0.001554	0.00563	0.000553	0.00079	0.001289
Nitritalea	0.0008	0.000141	0.000169	1e-05	6.8e-05	0.000198	0	5.6e-05	2.7e-05	8.4e-05	2.3e-05	0
Nitrobacter	0.00054	0.000741	0.000591	0.000293	0.000511	0.000835	4.2e-05	5.6e-05	0.000231	0.000586	0.000447	0.001424
Nitrococcus	0.000367	0.000423	0.000488	0	0.000726	2.8e-05	0	0.000278	8.1e-05	0.000112	0.000458	7.7e-05
Nitrolancea	0.000281	0.001552	0.0003	4e-05	4.5e-05	0.012648	0.000249	0	0.000163	4.6e-05	4.6e-05	0.000231
Nitrosoarchaeum	0.000194	0	0.000131	1e-05	0.000113	0.000113	0	0	8.1e-05	6.5e-05	9.2e-05	0.000115
Nitrosococcus	0.000756	0.000979	0.000882	3.5e-05	0.000579	0.000453	0.000145	0.000139	0.000109	0.00039	0.000103	0.000635
Nitrosomonas	0.011335	0.011401	0.011435	0.000769	0.005017	0.005235	0.006169	0.014267	0.008031	0.004615	0.022171	0.007314
Nitrosopumilus	0.001383	0.001208	0.001191	2.5e-05	0.000193	0.000156	0.000291	0	0.000326	0.003723	0.000813	0.002387
Nitrososphaera	0.000378	0.000212	0.000563	2e-05	0.000987	0.000651	0.000104	0.006884	0.000434	0.001455	5.7e-05	0.001213
Nitrosospira	0.003069	0.00268	0.00333	0.000217	0.005822	0.006154	0.000748	0.000167	0.001004	0.002212	0.000458	0.013626
Nitrosovibrio	0.000562	0.00052	0.000657	2e-05	0.000227	0.000368	0.000166	0.000167	9.5e-05	0.001032	4.6e-05	0.000423
Nitrospina	0.000454	0.000379	0.000441	7.1e-05	0.000386	0.000523	0.000125	0.000333	0.000231	7e-05	0.001603	0.000231
Nitrospira	0.012318	0.011683	0.012476	0.000536	0.005527	0.005885	0.003053	0.00086	0.00293	0.00436	0.00757	0.006313
Nitrospirillum	8.6e-05	3.5e-05	3.8e-05	1e-05	0.000136	8.5e-05	8.3e-05	5.6e-05	0.00019	3.7e-05	0.000298	0.000808
Niveispirillum	0.000778	0.000705	0.000825	2e-05	0.000477	0.000453	0.000125	0	8.1e-05	0.000112	6.9e-05	0.00127
Nocardia	0.021805	0.023207	0.02226	0.002463	0.034855	0.036416	0.007768	0.038526	0.018354	0.023694	0.018987	0.071481
Nocardioides	0.018402	0.017361	0.01786	0.002645	0.019669	0.022283	0.007478	0.019374	0.023944	0.01478	0.033337	0.078698
Nocardiopsis	0.010308	0.010819	0.010647	0.00131	0.022393	0.025593	0.008101	0.006939	0.011951	0.007436	0.021999	0.044209
Nodosilinea	0.00013	5.3e-05	0.000206	0	0.00034	0.00017	8.3e-05	0	2.7e-05	0.000121	4.6e-05	0.000462
Nodularia	0.00107	0.001226	0.001379	0.00085	0.005732	0.003056	0.000125	0.000333	2.7e-05	0.000651	0.000183	0.008699
Nonlabens	0.007456	0.007874	0.007401	0.000627	0.001793	0.001853	0.002638	0.000583	0.002211	0.001236	0.005508	0.001713
Nonomuraea	0.007272	0.006252	0.007157	0.000905	0.016729	0.018788	0.004113	0.004635	0.00582	0.00581	0.006951	0.047423
Nosema	0.000194	0.000317	5.6e-05	0.000496	0.004267	0.001641	0.004694	0.006051	0.003324	0.00013	0.000137	0.003888
Nosocomiicoccus	0.000303	0.000538	0.000291	3.5e-05	0.000397	0.000141	0.002472	0.000416	0.000841	0.00152	0.010845	0.049675
Nostoc	0.006635	0.006763	0.006754	0.001457	0.009012	0.01013	0.01292	0.023954	0.015343	0.007994	0.017441	0.007775
Notoacmeibacter	0.000681	0.000873	0.000638	0	0.000159	0.000113	0.000104	0.000167	0.00019	0.000679	0.000229	0.000674
Novibacillus	0.001534	0.001534	0.001294	3e-05	0.000295	0.00017	0.004071	0.001832	0.000705	0.001394	0.003917	0.000654
Noviherbaspirillum	0.003912	0.003342	0.003799	0.000162	0.001169	0.001415	0.000457	0.000555	0.00076	0.001199	0.000183	0.001501
Novimethylophilus	0.001556	0.001605	0.001388	0.000132	0.003745	0.003792	0.001163	5.6e-05	0.000244	0.007566	0.000229	0.000962
Novispirillum	0.000692	0.000476	0.000844	7.1e-05	0.007604	0.008432	0.003033	0.000111	0.001031	0.001078	0.01065	0.009585
Novosphingobium	0.011573	0.011921	0.012645	0.00083	0.009897	0.009918	0.004549	0.00247	0.001981	0.007078	0.009872	0.015801
Nowakowskiella	0	0	0	0.000182	0	0	0	0	0	0	0	0
Nubsella	0.000605	0.000758	0.000657	0	9.1e-05	5.7e-05	0	5.6e-05	2.7e-05	8.4e-05	6.9e-05	0.000269
Numidum	0.003501	0.00365	0.003002	0.000142	0.000136	5.7e-05	0.001745	0.023371	0.007461	0.004313	0.001168	0.004003
Nyavirus	0	0	0	0	0	0	4.2e-05	0	0	0	0	0
Obba	0.001686	0.000917	0.001013	0.000273	0.002088	0.001783	0.000208	5.6e-05	2.7e-05	0.000167	6.9e-05	0.002348
Obesumbacterium	0	7.1e-05	0.00015	0	2.3e-05	0	0	5.6e-05	0.000217	0	2.3e-05	3.8e-05
Oblitimonas	0.000929	0.00067	0.000788	1e-05	0.000409	0.000141	8.3e-05	5.6e-05	0.000109	5.6e-05	2.3e-05	0
Occallatibacter	0.001686	0.001252	0.001332	0	0.000454	0.000396	0.001537	0	0.001574	0.001273	0.003596	0.000269
Occidentia	8.6e-05	0.000176	0.000131	1e-05	2.3e-05	2.8e-05	8.3e-05	0.000111	0.000136	3.7e-05	4.6e-05	0.000231
Oceanibacterium	0.000821	0.000635	0.000732	1e-05	0.000409	0.000651	4.2e-05	0.000333	8.1e-05	0.000586	0.000435	0.000346
Oceanibaculum	0.000724	0.000838	0.000872	1.5e-05	0.000465	0.000453	0.000353	0	0.000312	0.000586	0.001546	0.000712
Oceanicaulis	0.000735	0.000758	0.000919	0	0.00025	0.000212	0.000104	0.000222	0.00019	3.7e-05	0.000321	0.000462
Oceanicella	0.000583	0.0006	0.000431	6.1e-05	0.001816	0.002066	0.000125	0	2.7e-05	0.000418	0.000252	0.002271
Oceanicoccus	0.001135	0.001226	0.001201	4e-05	0.000715	0.000509	0.000831	0.000333	0.00038	0.000349	0.000126	0.000577
Oceanicola	0.000843	0.001058	0.000994	0	0.000567	0.000792	0.000208	0	0.000163	0.000446	0.00016	0.001925
Oceaniglobus	0.000194	0.000229	0.000431	1e-05	0.000182	0.000283	4.2e-05	0.000222	0.000163	0.000102	2.3e-05	0.000192
Oceanihabitans	0.00067	0.0006	0.000544	0	4.5e-05	0.00017	0	0	8.1e-05	2.8e-05	0	7.7e-05
Oceanimonas	0.002874	0.003218	0.003067	6.1e-05	0.000431	0.000538	0.002202	0.0005	0.000705	0.000321	0.000905	0.000789
Oceaniovalibus	4.3e-05	1.8e-05	3.8e-05	1e-05	0.000113	2.8e-05	0	0	0	0.000214	4.6e-05	7.7e-05
Oceanisphaera	0.001848	0.001966	0.001857	4e-05	0.00025	0.000495	0.000125	0.000167	0.000149	0.000474	0.000115	0.0005
Oceanispirochaeta	0.003739	0.003386	0.004127	0.000223	0.000681	0.000679	4.2e-05	0.000278	0.000326	0.002249	0.000847	0.000423
Oceanithermus	0.001102	0.001217	0.001294	1e-05	0.000204	0.000113	8.3e-05	0.000278	2.7e-05	6.5e-05	6.9e-05	0.001155
Oceanivirga	0.003868	0.003844	0.003902	0.000324	0.003337	0.003622	0.005941	0.00111	0.003256	0.005642	0.018369	0.002541
Oceanobacillus	0.022411	0.021126	0.022954	0.001219	0.003632	0.004287	0.014208	0.036694	0.012603	0.022267	0.036246	0.029524
Oceanobacter	0.000756	0.00067	0.000844	1e-05	0.00025	0.000198	0.000249	0.000167	8.1e-05	0.000214	0.000481	0.000423
Oceanococcus	0.000475	0.000564	0.000882	0	0.000227	0.000424	0.000125	5.6e-05	0.00038	5.6e-05	0.00016	0.000192
Oceanospirillum	0.002194	0.002786	0.002439	0.000182	0.001339	0.001924	0.000789	0.0005	0.001384	0.000892	0.000527	0.003118
Oceanotoga	0.003393	0.002786	0.002852	2e-05	0.000136	0.000255	0.000831	0.000278	0.00057	0.003523	0.005566	0.000847
Ochrobactrum	0.003026	0.002716	0.002261	0.007546	0.006242	0.006975	0.001952	0.000944	0.001601	0.003035	0.001695	0.026868
Ochrovirga	0.000562	0.000423	0.00045	0	0.000227	0.000141	4.2e-05	0.000111	0.000651	0.000418	0.000115	0.000308
Octadecabacter	0.000227	0.000194	0.000178	3e-05	0.000182	0.000141	0	5.6e-05	2.7e-05	7.4e-05	9.2e-05	0.000462
Odoribacter	0.037214	0.038885	0.060119	3.5e-05	0.007865	0.00365	0.020501	0.002609	0.010568	0.016011	0.019995	0.009084
Oenococcus	0.001902	0.002143	0.002064	0.000334	0.000999	0.000948	0.057848	0.043633	0.023957	0.023569	0.020946	0.015994
Oerskovia	0.000389	0.000132	0.0003	8.6e-05	0.001226	0.0015	0.000228	0.000694	0.000895	0.001785	0.002222	0.007545
Ogataea	0.000897	0.000652	0.001248	0.150499	0.022768	0.021816	0.000852	0.001832	0.000719	0.000386	0.000664	0.014569
Ohtaekwangia	0.002485	0.002257	0.002608	0.000101	0.000431	0.000255	0.000291	0.001776	0.001085	0.002249	0.000252	0.000462
Oidiodendron	0.00054	0.000511	0.000638	0.001811	0.002679	0.002433	0.000291	0.000167	0.000461	0.000455	0.00016	0.003272
Oidium	0.000367	0.000723	0.000507	0.00087	0.000636	0.00099	0	0	0.000109	1.9e-05	2.3e-05	0.000539
Okeania	0.001729	0.00201	0.001839	1e-05	0.000794	0.001273	0.001745	0.000111	0.000733	0.000418	0.008933	0.000654
Okibacterium	0	3.5e-05	0	3e-05	6.8e-05	2.8e-05	4.2e-05	0	0	3.7e-05	0.000504	0.000115
Olegusella	0.001275	0.001569	0.001407	0	4.5e-05	5.7e-05	0.000415	0.000278	0.000434	0.002082	6.9e-05	0.001771
Oleiagrimonas	0.000529	0.000732	0.000891	0	0.000352	0.000269	8.3e-05	5.6e-05	0.000109	0.000632	0.004306	0.000539
Oleibacter	0.000238	0.000309	0.000235	1e-05	0.00017	0.000212	8.3e-05	5.6e-05	0.000109	0.000121	0	0.000674
Oleiphilus	0.002691	0.002989	0.003133	0.000425	0.001135	0.001599	0.000332	0.002443	0.001614	0.000609	0.000401	0.000808
Oleispira	0.000411	0.000406	0.000582	1e-05	0.000204	2.8e-05	0.000125	0.000722	0.000109	0.000911	0.000412	0.000462
Oleomonas	0.000627	0.000423	0.000225	2e-05	0.000499	0.000453	0.000125	0.000222	0.000136	0.000669	0.000298	0.000885
Oligella	0.003188	0.002866	0.002795	0.002104	0.004585	0.006154	0.004798	0.003775	0.005983	0.018159	0.008681	0.00077
Oligotropha	0.000151	8.8e-05	5.6e-05	0	2.3e-05	2.8e-05	4.2e-05	0	2.7e-05	9e-06	0	0.000115
Olivibacter	0.001361	0.001605	0.001576	1e-05	0.000545	0.000453	8.3e-05	5.6e-05	5.4e-05	0.000753	0.000275	0.000115
Olleya	0.001567	0.001569	0.001567	0.000455	0.000284	0.000481	8.3e-05	0.000167	0.000122	0.00033	0.00071	0.000423
Olsenella	0.078901	0.062744	0.065541	0.000551	0.00925	0.011445	0.049082	0.030698	0.183016	1.58275	0.102976	0.056526
Onygena	0	0	0	0	0	0	0	0.000111	0	0	0	0
Opegrapha	0	0	0	0.000334	0.000136	0	0	0	0	0	0	7.7e-05
Ophiocordyceps	0.003814	0.003703	0.003743	0.004754	0.014789	0.015463	0.000769	0.000333	0.000502	0.00416	0.001386	0.022229
Ophiognomonia	0	0	0	0	9.1e-05	0	0	0	0	0	0	7.7e-05
Ophiostoma	0.000497	0.000723	0.000525	0.001315	0.00513	0.004952	4.2e-05	0	5.4e-05	8.4e-05	0.000298	0.007198
Ophiovirus	0	0	0	0	9.1e-05	2.8e-05	0	0	0	0	0	0
Opitutus	0.007953	0.006878	0.007664	8.1e-05	0.001612	0.002235	0.006314	0.000833	0.008384	0.002975	0.019652	0.002156
Orbus	0.000475	0.000741	0.000807	0	0.000409	0.000226	0.000789	0.002831	0.002849	0.000214	0.000183	0.000423
Ordospora	0	0	0	1e-05	0.00025	0.00017	0.001952	0.001499	0.001357	1.9e-05	2.3e-05	0.000269
Orenia	0.007639	0.007045	0.007007	0.000511	0.000602	0.000608	0.032092	0.029144	0.01324	0.003523	0.017361	0.00358
Oribacterium	0.102771	0.105685	0.10128	0.009216	0.009216	0.009111	0.026026	0.025813	0.027091	0.12382	0.088066	0.01863
Oricola	8.6e-05	0	0	2e-05	6.8e-05	2.8e-05	0	0.000111	2.7e-05	6.5e-05	2.3e-05	7.7e-05
Orientia	0.00054	7.1e-05	0.000394	0.000243	0.000284	0.000113	4.2e-05	5.6e-05	4.1e-05	4.6e-05	0.000527	0.000558
Ornatilinea	0.001145	0.000846	0.001201	1e-05	0.000431	0.000424	0.000499	0.000333	0.001438	0.002408	0.007352	0.000616
Ornithinibacillus	0.004279	0.004215	0.004287	0.000991	0.000704	0.000396	0.017074	0.014267	0.007298	0.002482	0.008589	0.001848
Ornithinimicrobium	0.001675	0.001702	0.001613	0.000678	0.00303	0.002731	0.00243	0.008271	0.010717	0.002426	0.006104	0.008257
Ornithobacterium	0.004679	0.000829	0.000957	5.6e-05	0.001044	0.003834	0.005338	0.0005	0.002184	0.002496	0.016949	0.000828
Orphella	0	0	0	0	4.5e-05	2.8e-05	0	0	0	0	0	0
Orpinomyces	4.3e-05	1.8e-05	1.9e-05	0	9.1e-05	0.000141	0	0	0	0	0	0.000577
Orrella	0.000389	0.000335	0.000507	8.1e-05	0.000522	0.000962	0.000166	0.000167	0.00019	0.000204	4.6e-05	0.000231
Orthobunyavirus	0	0	0	3e-05	4.5e-05	7.1e-05	0	5.6e-05	0	0	4.6e-05	0
Orthohantavirus	0.000324	0.000564	0.000263	0	4.5e-05	2.8e-05	0	0	2.7e-05	0	0	0
Orthonairovirus	2.2e-05	0	1.9e-05	0	2.3e-05	5.7e-05	0	0	0	0	0	7.7e-05
Orthopneumovirus	0	0	1.9e-05	0	0	0	0	0	0	0	0	0
Oryzisolibacter	0.000173	0.000106	0.000113	2e-05	0.000363	0.000113	4.2e-05	0	2.7e-05	0.00026	2.3e-05	0.000269
Oscillatoria	0.001016	0.001146	0.001257	5.1e-05	0.001385	0.001104	0.000332	0.003941	0.000895	0.0004	0.000435	0.008815
Oscillibacter	1.13159	1.09934	1.18146	0.000319	0.089674	0.093049	0.081465	0.061397	0.034701	0.112307	0.070979	0.087801
Oscillochloris	0.001037	8.8e-05	7.5e-05	2e-05	6.8e-05	0.000283	0.000125	5.6e-05	0.000136	1.9e-05	0.000321	0.000231
Otariodibacter	0.005597	0.004656	0.005122	2e-05	0.006288	0.006395	4.2e-05	5.6e-05	0.000977	0.000372	0.002038	0.000115
Ottowia	0.000832	0.000908	0.000966	0.000258	0.003314	0.004103	0.005442	0.000139	0.001682	0.004611	0.013765	0.003753
Owenweeksia	0.001794	0.001658	0.001876	1e-05	0.000499	0.000396	0.000457	0.000222	0.000326	0.000279	0.000344	0.000808
Oxalobacter	0.000864	0.001146	0.001454	0.000253	0.00168	0.001839	0.002617	0.000278	0.000298	0.000121	0.012047	0.000423
Oxobacter	0.010244	0.010352	0.010168	0.000142	0.000613	0.000481	0.006896	0.012379	0.008791	0.003393	0.018919	0.002848
Pachysolen	2.2e-05	0.000159	0.000113	3e-05	0.007309	0.0073	8.3e-05	0	0.000109	3.7e-05	2.3e-05	0.001116
Pacificibacter	0.000497	0.000591	0.000375	0	0.000136	0.000198	0	8.3e-05	0.000109	0.000214	2.3e-05	0.000269
Pacificimonas	0.000389	0.000635	0.000657	4e-05	0.00025	0.000368	4.2e-05	0.000111	0.000298	0.000297	6.9e-05	0.000539
Paenalcaligenes	0.000108	0.000159	0.000169	5.1e-05	0.000545	0.000311	0.000125	0	0.000136	0.000121	9.2e-05	0.000308
Paenarthrobacter	0.000367	0.000459	0.000356	0.001295	1.04522	1.0817	0.000457	0.000278	0.000326	0.000381	0.00087	0.089341
Paenibacillus	0.304303	0.31008	0.304628	0.068621	0.087983	0.100449	0.371493	0.693629	0.287635	0.166179	0.376713	0.243754
Paeniclostridium	0.00013	7.1e-05	0.000825	1e-05	2.3e-05	0.000198	0.000208	0.000944	5.4e-05	2.8e-05	4.6e-05	0.000154
Paeniglutamicibacter	0.000259	0.000388	0.000225	9.1e-05	0.00059	0.000594	0.000208	0.000611	0.00061	0.00092	0.002245	0.002598
Paenirhodobacter	0.00013	0.000159	0.000338	1e-05	0.00034	0.000113	4.2e-05	0	2.7e-05	0.000177	6.9e-05	0.000462
Paenisporosarcina	0.005619	0.006322	0.006229	0.000632	0.001475	0.001415	0.007415	0.030837	0.006783	0.003904	0.005256	0.025732
[truncated: 1,010 more rows]

## Sheet: Species
	DH1	DH2	DH3	DS1	DS2	DS3	LA1	LA2	LA3	SB1	SB2	SB3
'Brassica_napus'_phytoplasma	0	0	2.1e-05	0	0	0	0	0	0	1.1e-05	0	0
'Chrysanthemum_coronarium'_phytoplasma	0	0	0	0	0	0	0	0	0	0	2.9e-05	0
'Echinacea_purpurea'_witches'-broom_phytoplasma	0	2e-05	0	0	0	0	0	0	0	0	0	0
'Sphingomonas_ginsengisoli'_Hoang_et_al._2012	0.000294	0.00024	0.00015	2.1e-05	0.000169	0.000332	0.001411	0.000115	0	5.5e-05	0.003073	0.000329
Abditibacterium_utsteinense	0.001471	0.001261	0.00205	6.2e-05	0.000193	0.000181	0.010105	0.000346	0.000999	0.000723	0.001895	0.000453
Abiotrophia_defectiva	0.000221	0.00016	0.000278	3.1e-05	9.6e-05	3e-05	4.6e-05	0.000461	0.000151	3.3e-05	5.7e-05	0.000123
Abiotrophia_sp._HMSC24B09	0.000123	0.00022	0.00015	3.1e-05	0.000169	9.1e-05	0.000137	0.000749	0.000484	0.000646	0.002642	8.2e-05
Absidia_glauca	0.00152	0.001441	0.001217	0.001277	0.039937	0.043298	0.000228	0.00023	0.000272	0.000854	0.000603	0.068865
Absidia_repens	0.000662	0.000841	0.000726	0.002172	0.002822	0.004109	0.000319	0.000346	0.000303	0.000613	0.000115	0.002139
Absiella_dolichum	0.004683	0.004363	0.004677	0.018388	0.000314	0.000212	0.001047	0.001325	0.002028	0.008266	0.015106	0.00506
Absiella_sp._AM09-45	0	0	2.1e-05	0	0	0	0	0	0	0	0	0
Absiella_sp._AM10-20	0.000932	0.001161	0.001004	0	0	0	0	0	0	5.5e-05	0	4.1e-05
Absiella_sp._AM22-9	4.9e-05	0	2.1e-05	0	0	0	4.6e-05	0	6.1e-05	0.000252	0.00112	8.2e-05
Absiella_sp._AM27-20	0.002084	0.002342	0.002243	2.1e-05	0.000217	3e-05	0.005098	0.025812	0.008141	0.002945	0.00112	0.003456
Absiella_sp._AM29-15	0.005443	0.005204	0.005083	1e-05	7.2e-05	0.000121	0.000228	0.000922	0.000121	0.000876	0.002211	0.00218
Absiella_sp._AM54-8XD	0.000221	0.00036	0.000513	0	0	0	0	0	0	0	0	0
Abyssibacter_profundi	0.000466	0.00052	0.000619	1e-05	0.000386	0.000242	9.1e-05	0	3e-05	0.000405	8.6e-05	0.000946
Abyssicoccus_albus	0.000172	0.00042	0.000449	1e-05	0.000121	3e-05	0.000364	0	0.000182	0.000734	0.000201	0.000329
Acaricomes_phytoseiuli	7.4e-05	8e-05	0.000107	6.2e-05	0.000193	0.000181	9.1e-05	0.000403	0.000212	0.000241	0.00089	0.001728
Acaromyces_ingoldii	0.000343	0.00028	0.00015	0.002595	0.004196	0.005288	0.000546	0.000403	0.000303	0.000131	0.00023	0.004937
Acaryochloris_marina	2.5e-05	0.000781	0.000278	1e-05	9.6e-05	0.000393	0.000683	0.000115	0.002845	7.7e-05	2.9e-05	0.00074
Acaryochloris_sp._CCMEE_5410	0.000294	0.00024	0.000214	2.1e-05	0.000121	0.000151	0.000683	0	0.000212	8.8e-05	0.002814	0.000165
Acaryochloris_sp._HICR111A	0.000147	0.00012	4.3e-05	0	0	0	0	0	0	0	0	0
Acaryochloris_sp._RCC1774	0.000417	0.00042	0.000449	1e-05	0.000603	0.000574	4.6e-05	0	9.1e-05	4.4e-05	0.000172	0.000535
Acetanaerobacterium_elongatum	0.034374	0.035667	0.035775	6.2e-05	0.001712	0.001752	0.00396	0.00121	0.002119	0.020845	0.024927	0.002345
Acetatifactor_muris	0.148138	0.145131	0.145322	7.2e-05	0.003063	0.003203	0.008694	0.003515	0.006658	0.014977	0.014215	0.013411
Acetitomaculum_ruminis	0.039842	0.018774	0.019906	3.1e-05	7.2e-05	6e-05	0.000182	0.000749	0.000182	0.000996	0.002814	0.000288
Acetivibrio_ethanolgignens	0.377258	0.377769	0.379944	0.000525	0.0034	0.002931	0.007511	0.020742	0.012741	0.014419	0.049481	0.017854
Acetoanaerobium_noterae	0.004413	0.005064	0.005553	2.1e-05	0.000193	0.000181	0.000319	0.002823	0.000454	0.002978	0.000948	0.000658
Acetoanaerobium_sticklandii	0.002869	0.002442	0.002627	0	0.000193	0.000363	0.000455	0.001152	0.000575	0.002135	0.002096	0.000206
Acetobacter_aceti	7.4e-05	6e-05	4.3e-05	0	7.2e-05	0.000302	0	0.000173	3e-05	8.8e-05	0.000258	0.000329
Acetobacter_ascendens	4.9e-05	0	0	1e-05	9.6e-05	6e-05	0	0	0	1.1e-05	0	0
Acetobacter_cerevisiae	0.000196	0.00022	0.000192	2.1e-05	0.004992	0.005076	0	0	6.1e-05	0.000405	0	0.000617
Acetobacter_cibinongensis	0.000221	2e-05	0.000107	0	7.2e-05	0.000151	0	5.8e-05	9.1e-05	0.000109	8.6e-05	4.1e-05
Acetobacter_estunensis	0	0	0	0	0	0	0	0	3e-05	0	0	0
Acetobacter_fabarum	0	2e-05	0	0	4.8e-05	0.000181	0	0	0	0	2.9e-05	0.000206
Acetobacter_ghanensis	0.000172	0.00022	0.000278	1e-05	7.2e-05	9.1e-05	4.6e-05	0	0	0.000931	0	0.000288
Acetobacter_indonesiensis	0.000196	0.0005	0.00032	1e-05	7.2e-05	0.000121	0.000182	5.8e-05	0	9.9e-05	0.000115	0.000288
Acetobacter_malorum	0.000196	0.0002	0.000278	0.000196	0.175159	0.182678	0.001502	0.00023	0.000636	0.00069	0.006174	0.173314
Acetobacter_nitrogenifigens	0.00049	0.00064	0.000513	0	9.6e-05	0.000242	4.6e-05	0	0.000121	3.3e-05	2.9e-05	8.2e-05
Acetobacter_okinawensis	9.8e-05	0.0002	8.5e-05	0	9.6e-05	0.000151	4.6e-05	0	3e-05	1.1e-05	5.7e-05	0.000206
Acetobacter_orientalis	0.000785	0.000721	0.000833	1e-05	0.000289	9.1e-05	0.00478	0.000173	0.000151	0.000164	0.00089	0.000494
Acetobacter_orleanensis	0.000196	0.00026	0.000107	0	4.8e-05	0.000181	0.000228	0	0.000121	1.1e-05	0.001235	8.2e-05
Acetobacter_oryzifermentans	0	2e-05	0	0	4.8e-05	0	0	0	0	0	0	0
Acetobacter_papayae	0.000294	0.00032	0.00032	0.000165	4.8e-05	0.000332	0	0	0	0.000471	5.7e-05	0.000123
Acetobacter_pasteurianus	2.5e-05	0.0003	0.000235	1e-05	2.4e-05	3e-05	0.000137	5.8e-05	0.000393	0.000383	2.9e-05	8.2e-05
Acetobacter_persici	9.8e-05	0.00034	0.00015	0.004098	0.003955	0.003656	0.00091	0.000173	0.000575	0.000153	0.000115	0.000288
Acetobacter_pomorum	9.8e-05	8e-05	8.5e-05	0	0	3e-05	4.6e-05	0	3e-05	2.2e-05	0	4.1e-05
Acetobacter_senegalensis	9.8e-05	6e-05	0.000299	1e-05	2.4e-05	6e-05	0	0	3e-05	0.000153	0.000144	0.000165
Acetobacter_sp._46_36	0.005149	0.004924	0.00487	0	2.4e-05	0	0.000137	5.8e-05	6.1e-05	0.00012	2.9e-05	0.000123
Acetobacter_sp._B6	9.8e-05	0.0001	0.000107	0	0	0	0	0	0	1.1e-05	2.9e-05	0
Acetobacter_sp._BCRC_14118	0	0	0	0	7.2e-05	0.000151	0	0	0	0	0	0
Acetobacter_sp._CAG:267	0.003359	0.002722	0.003652	0	0.000121	6e-05	0.000137	0	6.1e-05	2.2e-05	2.9e-05	0.000123
Acetobacter_sp._CAG:977	0.003874	0.004423	0.00425	0	4.8e-05	0.000212	0.001047	0.003976	0.002754	0.001139	0.006318	0.001028
Acetobacter_sp._DmW_043	0.000221	0.00014	0.000278	0	2.4e-05	0	0	0	0	1.1e-05	0	4.1e-05
Acetobacter_sp._DsW_059	0	0	0	0	0	3e-05	0	0	0	0.00012	0	4.1e-05
Acetobacter_sp._DsW_063	0	2e-05	2.1e-05	0	4.8e-05	3e-05	0	0	0	5.5e-05	0	4.1e-05
Acetobacter_sp._DsW_54	0	2e-05	0	0	0	0	0	0	0	0	0	0
Acetobacter_syzygii	0.000147	0.0001	0.000192	0.000227	9.6e-05	0.000302	0.000137	0.000749	9.1e-05	0.000646	8.6e-05	0.00037
Acetobacter_tropicalis	7.4e-05	0.0005	0.00015	1e-05	9.6e-05	3e-05	4.6e-05	0.000173	0.000272	2.2e-05	2.9e-05	8.2e-05
Acetobacterium_bakii	0.009734	0.009107	0.010167	3.1e-05	0.000531	0.000816	0.002048	0.006511	0.001967	0.009076	0.00583	0.00325
Acetobacterium_dehalogenans	0.003629	0.003743	0.003802	2.1e-05	0.000193	6e-05	0.000182	0.000461	0.000545	0.002036	0.000948	0.00144
Acetobacterium_sp._KB-1	0.007061	0.006085	0.007134	0	0.000362	0.000151	0.000501	0.003687	0.001786	0.002989	0.001982	0.001769
Acetobacterium_sp._MES1	0.002648	0.002982	0.003054	0.000412	0.000241	0.000151	0.001275	0.002535	0.001453	0.003273	0.000632	0.000946
Acetobacterium_wieringae	0.002599	0.002562	0.002499	2.1e-05	7.2e-05	0.000212	0.000455	0.006165	0.000666	0.000668	0.000402	0.001399
Acetobacterium_woodii	4.9e-05	2e-05	2.1e-05	7.2e-05	2.4e-05	0.000453	0.000956	0.00726	3e-05	2.2e-05	5.7e-05	8.2e-05
Acetohalobium_arabaticum	2.5e-05	0.003222	0.003567	4.1e-05	0.000145	0.000242	0.00041	0.001325	9.1e-05	0.001708	0.0029	0.000494
Acetomicrobium_flavidum	9.8e-05	4e-05	2.1e-05	0	0	6e-05	4.6e-05	5.8e-05	0.000393	4.4e-05	8.6e-05	0
Acetomicrobium_hydrogeniformans	0.000245	0.00018	0.000128	0	2.4e-05	3e-05	4.6e-05	0	3e-05	0.000131	5.7e-05	4.1e-05
Acetomicrobium_mobile	0.000588	0.0006	0.000427	0	4.8e-05	0	9.1e-05	0.00023	9.1e-05	0.000274	2.9e-05	0.000165
Acetomicrobium_thermoterrenum	0.000368	0.00028	0.000299	1e-05	4.8e-05	0	4.6e-05	0	3e-05	1.1e-05	0.000172	8.2e-05
Acetonema_longum	0.001422	0.001261	0.001303	1e-05	4.8e-05	3e-05	4.6e-05	0.002074	6.1e-05	0.007795	2.9e-05	0.002057
Acholeplasma_axanthum	0.002721	0.003323	0.00252	0.000134	0.00041	0.000272	0.000865	0.000346	0.000878	0.005091	0.01008	0.001358
Acholeplasma_brassicae	0.002893	0.003423	0.002969	3.1e-05	0.000169	0.000151	0.000228	0.014692	0.000938	0.001511	0.004882	0.000535
Acholeplasma_equifetale	0.003261	0.003803	0.003588	1e-05	0.000121	0.000121	0.000683	5.8e-05	0.000303	0.001347	0.004394	0.002016
Acholeplasma_granularum	0.001937	0.002122	0.001602	0	0.000217	0.000212	0.000455	0.000173	0.000121	0.001467	0.006232	0.000658
Acholeplasma_hippikon	0.002182	0.001861	0.001986	0.001133	0.001302	0.000967	0.000683	0.000346	0.00115	0.003164	0.010195	0.00144
Acholeplasma_laidlawii	0.002427	0.001961	0.002029	2.1e-05	4.8e-05	0.000181	0.000273	0.000115	9.1e-05	0.000558	0.002326	0.000658
Acholeplasma_modicum	0.002329	0.002382	0.00205	9.3e-05	0.000217	0.000181	0.000592	0.000864	0.000605	0.002441	0.004825	0.001769
Acholeplasma_morum	0	0	0	0	0	0	0	0	0	0	2.9e-05	0
Acholeplasma_multilocale	9.8e-05	0.00018	0.000235	0	2.4e-05	6e-05	4.6e-05	0	0.000121	0.00046	0.000804	8.2e-05
Acholeplasma_oculi	0.001863	0.001541	0.001388	0	7.2e-05	0.000181	0.000364	0.000749	0.000636	0.000887	0.002355	0.001316
Acholeplasma_palmae	2.5e-05	0.002882	2.1e-05	7.2e-05	0.000169	0.000121	0.00132	0.000346	0.000847	0.00012	0.00023	0.000823
Acholeplasma_parvum	0	0	0	0	0	0	4.6e-05	0	0	0	0	0
Acholeplasma_sp.	0.001741	0.001421	0.001516	3.1e-05	7.2e-05	0.000212	0.000546	0.000115	0.004116	0.001763	0.007897	0.000617
Acholeplasma_sp._CAG:878	0.015888	0.016973	0.015378	3.1e-05	0.000916	0.000846	0.005553	0.001325	0.001513	0.003788	0.008587	0.016908
Achromatium_sp._WMS1	0.000123	0.00012	0.00015	4.1e-05	4.8e-05	0.000121	0	0	0	1.1e-05	0	0
Achromatium_sp._WMS2	0.001422	0.001021	0.001004	0	4.8e-05	0.000212	0.000182	5.8e-05	6.1e-05	3.3e-05	0	8.2e-05
Achromatium_sp._WMS3	0.000172	0.00022	0.000171	0	7.2e-05	0	0	5.8e-05	0	4.4e-05	0	0.000411
Achromobacter_agilis	2.5e-05	4e-05	0	0	9.6e-05	0.000212	0	0	6.1e-05	2.2e-05	5.7e-05	8.2e-05
Achromobacter_arsenitoxydans	0.000834	2e-05	4.3e-05	1e-05	4.8e-05	0.000272	0	0	0	9.9e-05	2.9e-05	0.000494
Achromobacter_denitrificans	0.000441	0.0003	0.000812	2.1e-05	0.000338	0.000453	4.6e-05	0	0.000121	0.000109	8.6e-05	0.00037
Achromobacter_dolens	4.9e-05	0	0	0	0	0	0	0	0	4.4e-05	0	8.2e-05
Achromobacter_insolitus	0.000515	0.000681	0.000769	1e-05	0.000241	0.000242	9.1e-05	0.000288	0.000242	2.2e-05	2.9e-05	0.00037
Achromobacter_insuavis	7.4e-05	0.00014	2.1e-05	0	0.000121	9.1e-05	4.6e-05	0	0	8.8e-05	0	8.2e-05
Achromobacter_marplatensis	7.4e-05	8e-05	0.000171	1e-05	0.000434	0.000514	0	5.8e-05	6.1e-05	6.6e-05	0.000115	0.000535
Achromobacter_mucicolens	0	0	0	0	0	3e-05	0	0	0	0	0	0
Achromobacter_piechaudii	0.000245	0.00022	2.1e-05	1e-05	0.000265	3e-05	4.6e-05	0	0	0.000274	2.9e-05	0.00037
Achromobacter_pulmonis	0.000221	0.00016	0.000406	1e-05	0.000121	0.000151	9.1e-05	0	0	0	0	0.000247
Achromobacter_ruhlandii	0.000172	0.00022	0.000171	0	0.000217	0.000242	0.001639	5.8e-05	0.000272	0.000569	0.003159	0.000617
Achromobacter_sp._270	2.5e-05	6e-05	2.1e-05	0	2.4e-05	6e-05	0	0	0	1.1e-05	0	0.000206
Achromobacter_sp._2789STDY5608607	2.5e-05	6e-05	6.4e-05	0	2.4e-05	0	0	0	0	0	0	8.2e-05
Achromobacter_sp._2789STDY5608608	0	0	2.1e-05	0	0	0	0	0	0	0	0	0
Achromobacter_sp._2789STDY5608614	0	0	0	0	0	0	0	0	0	0	0	4.1e-05
Achromobacter_sp._2789STDY5608615	9.8e-05	0.0001	6.4e-05	0	4.8e-05	3e-05	0	0	0	1.1e-05	2.9e-05	0.000411
Achromobacter_sp._2789STDY5608621	0	2e-05	4.3e-05	1e-05	7.2e-05	0	0	0	0	0	0	0.000247
Achromobacter_sp._2789STDY5608625	0	0	2.1e-05	0	4.8e-05	0	0	0	0	0	0	0
Achromobacter_sp._2789STDY5608633	0	0	0	0	2.4e-05	0	0	0	0	1.1e-05	0.000115	4.1e-05
Achromobacter_sp._AONIH1	4.9e-05	0.0001	4.3e-05	1e-05	0.000965	0.000725	0.000455	0	9.1e-05	0.000482	0.000546	0.000617
Achromobacter_sp._ATCC31444	0.000147	4e-05	2.1e-05	1e-05	0.000169	9.1e-05	0	0	3e-05	0.000153	0	0.000206
Achromobacter_sp._B7	0	0	0	0	0	6e-05	0	0	0	0	0	0.000206
Achromobacter_sp._DH1f	0	0	4.3e-05	0	7.2e-05	0.000393	0	0	0	0	0	0.000453
Achromobacter_sp._DMS1	0.000172	0.00042	0.000662	0.000206	0.014566	0.0155	0	0	0	1.1e-05	0	0.014481
Achromobacter_sp._HZ01	0	2e-05	0	1e-05	0	3e-05	0	0	3e-05	0	0	8.2e-05
Achromobacter_sp._K91	0.000172	6e-05	8.5e-05	0	0.000145	0.000121	0	0	0	0	0	0.000123
Achromobacter_sp._KAs_3-5	9.8e-05	8e-05	0.000235	1e-05	0.000169	0.000212	0	0	0	6.6e-05	0	8.2e-05
Achromobacter_sp._LC458	0	2e-05	2.1e-05	0	4.8e-05	0	0	0	0	0	0	0
Achromobacter_sp._LMG_30378	0.000147	0.0003	0.000256	2.1e-05	0.000314	0.000574	4.6e-05	5.8e-05	3e-05	4.4e-05	0	8.2e-05
Achromobacter_sp._MFA1_R4	0.000172	0.0003	0.000235	0	0.000555	0.000725	0	0	0	0	0	4.1e-05
Achromobacter_sp._MYb9	7.4e-05	4e-05	2.1e-05	0	0.000241	0.000302	0	0	0	3.3e-05	0.000144	0.000329
Achromobacter_sp._NFACC18-2	0	4e-05	0	0	2.4e-05	9.1e-05	0	0	6.1e-05	0.000777	2.9e-05	0.000123
Achromobacter_sp._RTa	0.000245	6e-05	0.000192	4.1e-05	0.00041	0.000272	0	0.000115	0.000121	0	0	0
Achromobacter_sp._RW408	0	0	0	0	0	3e-05	0	0	0	0	0	0
Achromobacter_sp._Root170	0	4e-05	0	0	9.6e-05	0	4.6e-05	0	0	0	0	8.2e-05
Achromobacter_sp._Root565	0	0	0	0	0.000289	0.000272	0	0	0	0	2.9e-05	0.00037
Achromobacter_sp._Root83	9.8e-05	0.00014	6.4e-05	0	0.000265	0.000302	0.000774	0	0.000242	0.00023	0.002642	0.000288
Achromobacter_spanius	0.000319	0.00032	0.000598	3.1e-05	0.00041	0.000302	0.000137	5.8e-05	6.1e-05	7.7e-05	5.7e-05	0.00037
Achromobacter_xylosoxidans	2.5e-05	2e-05	4.3e-05	0.000247	7.2e-05	6e-05	0.000546	0.000115	6.1e-05	0.000175	0.00112	4.1e-05
Acidaminobacter_hydrogenoformans	0.000123	0.0002	0.000107	4.1e-05	0.001085	0.000786	4.6e-05	0.003169	0.000182	0.000109	0.00784	0.002098
Acidaminococcus_fermentans	0.003236	0.002922	0.003353	0.001822	0.001978	0.001873	4.6e-05	0.034743	3e-05	0.004116	0.123831	0.006911
Acidaminococcus_intestini	0.002991	0.002162	0.00267	0	0.000892	0.001299	0.010333	5.8e-05	0.006779	0.023352	0.034346	8.2e-05
Acidaminococcus_intestini_CAG:325	0.001888	0.001581	0.001837	0	9.6e-05	0	0.006464	0.000288	0.002815	0.036917	0.001321	0.000658
Acidaminococcus_massiliensis	0.132863	0.1314	0.133682	2.1e-05	0.004317	0.004049	0.024034	0.003169	0.043914	2.51338	0.138161	0.001399
Acidaminococcus_sp._AM05-11	0.011916	0.011829	0.01211	0	9.6e-05	0.000423	0.017115	0.000173	0.019914	0.07102	0.076274	0.00037
Acidaminococcus_sp._AM33-14BH	0.002746	0.003202	0.003225	0	4.8e-05	9.1e-05	0.001183	0	0.000696	0.030118	0.016943	0.000165
Acidaminococcus_sp._BV3L6	0.000736	0.000981	0.000726	3.1e-05	4.8e-05	0	9.1e-05	0.000288	0.001725	0.003865	2.9e-05	0.000453
Acidaminococcus_sp._CAG:542	0.077624	0.07786	0.078663	0	0.001109	0.001148	0.00478	0.000922	0.100508	15.0925	0.026851	0.000288
Acidaminococcus_sp._CAG:917	0.012259	0.011789	0.013862	4.1e-05	0.000434	0.000635	0.000956	0.000461	0.000454	0.00589	0.004796	0.00144
Acidaminococcus_sp._HPA0509	0.008017	0.007145	0.008052	0	7.2e-05	0.000121	0	0	0.000484	0.058802	0.000316	0.000123
Acidaminococcus_sp._Marseille-P4266	0.03001	0.031424	0.029496	1e-05	0.001013	0.001269	0.011653	0.000691	0.011531	0.139457	0.081501	0.000946
Acidaminococcus_timonensis	1.0808	1.0734	1.08428	0.000103	0.000941	0.000725	0.016068	0.002132	0.014799	10.5641	0.062892	0.001851
Acidianus_brierleyi	4.9e-05	6e-05	4.3e-05	0	0.000241	6e-05	0	0	3e-05	1.1e-05	0	8.2e-05
Acidianus_hospitalis	4.9e-05	4e-05	6.4e-05	0	2.4e-05	9.1e-05	0	0.000288	3e-05	0.000109	5.7e-05	0.000247
Acidianus_manzaensis	9.8e-05	0	0	0	0.000265	0.000151	4.6e-05	0	0	8.8e-05	0.000316	0
Acidianus_sulfidivorans	0.000294	0.00016	0.000192	1e-05	9.6e-05	6e-05	0	0	0	3.3e-05	0.000201	4.1e-05
Acidiferrobacter_sp._SPIII_3	7.4e-05	0.00014	0.000107	0	0.000121	0.000242	0	5.8e-05	3e-05	1.1e-05	2.9e-05	0.000411
Acidiferrobacter_thiooxydans	0.000294	0.0003	0.000427	0	0.000121	0.000242	9.1e-05	0	0	0.000186	0.000402	0.000123
Acidihalobacter_ferrooxidans	0.001128	0.001121	0.000812	0	0.000145	0.000272	4.6e-05	0	0	6.6e-05	2.9e-05	0.000206
Acidihalobacter_prosperus	0.001398	0.002062	0.002029	2.1e-05	0.000989	0.000604	0.005189	0.023796	0.00684	0.000843	0.020677	0.050682
Acidilobus_saccharovorans	0.000147	0.00018	0.000214	9.3e-05	4.8e-05	6e-05	0	0	0	1.1e-05	2.9e-05	4.1e-05
Acidilobus_sp._7A	2.5e-05	0	0	1e-05	7.2e-05	6e-05	0	0	3e-05	0	0	4.1e-05
Acidimicrobium_ferrooxidans	0.000687	0.001201	0.000662	2.1e-05	2.4e-05	0.000272	4.6e-05	0.00023	9.1e-05	0.000504	0.000316	0.00037
Acidimicrobium_sp.	0.000172	0.0002	0.000192	3.1e-05	0.000121	0.000121	0	0.000115	6.1e-05	1.1e-05	5.7e-05	0.000165
Acidimicrobium_sp._BACL17_MAG-120823-bin42	0	0	0	0	0	0	0	0.000115	0	2.2e-05	2.9e-05	0
Acidimicrobium_sp._BACL17_MAG-120924-bin0	2.5e-05	2e-05	6.4e-05	0	0	3e-05	0	0	0	1.1e-05	0	0
Acidimicrobium_sp._BACL19_MAG-120924-bin39	0	6e-05	2.1e-05	0	2.4e-05	0	0.000364	5.8e-05	0.000454	5.5e-05	0.001924	8.2e-05
Acidimicrobium_sp._BACL27_MAG-120823-bin4	2.5e-05	2e-05	0	1e-05	0	0	0	0	0	4.4e-05	0	0
Acidiphilium_angustum	2.5e-05	0	0	0	2.4e-05	0	0	0	0	0	0	0
Acidiphilium_cryptum	4.9e-05	2e-05	8.5e-05	0	2.4e-05	0	0	0	0	0	0	0.000123
Acidiphilium_multivorum	0.000245	0.00022	6.4e-05	0	2.4e-05	6e-05	9.1e-05	0.000288	0.000121	1.1e-05	0	4.1e-05
Acidiphilium_rubrum	2.5e-05	2e-05	2.1e-05	0	0	0	0	0	0	1.1e-05	0	0
Acidiphilium_sp._20-67-58	0	2e-05	2.1e-05	0	2.4e-05	6e-05	0	0	0	0	2.9e-05	0
Acidiphilium_sp._21-60-14	0	0	0	0	4.8e-05	0	0	0	0	0	0	0
Acidiphilium_sp._21-66-27	0	0	0	0	0	3e-05	0	0	0	0	0	0
Acidiphilium_sp._34-60-192	0	4e-05	0	0	0	0	0	0	0	0	0	0
Acidiphilium_sp._37-64-53	0	2e-05	6.4e-05	0	9.6e-05	9.1e-05	4.6e-05	0	9.1e-05	2.2e-05	0	0
[truncated: 21,128 more rows]
