# Supplementary material for: Comparative Analyses of Antibiotic Resistance Genes in Jejunum Microbiota of Pigs in Different Areas
Source: Front Cell Infect Microbiol. 2022 May 26;12:887428. doi: 10.3389/fcimb.2022.887428 (PMC9204423; doi:10.3389/fcimb.2022.887428)
Supplement: Supplementary file 6 [file Table_3.xlsx]

## Sheet: KEGG
KEGG_A_class	KEGG_B_class	Pathway	Count (177576)	Pathway ID	Genes	K_IDs
Metabolism	Nucleotide metabolism	Purine metabolism	15435	ko00230	Unigene1000138;Unigene1000268;Unigene100030;Unigene1000301;Unigene1000387;Unigene1000482;Unigene1000594;Unigene1000655;Unigene1001131;Unigene1001204;Unigene1001424;Unigene100151;Unigene1001604;Unigene1001618;Unigene1001636;Unigene100182;Unigene100202;Unigene1002037;Unigene1002059;Unigene100239;Unigene1002425;Unigene1002459;Unigene1002698;Unigene1003013;Unigene1003064;Unigene100310;Unigene1003222;…
igene1163858;Unigene1163862;Unigene1163901;Unigene1164009;Unigene1164051;Unigene1164096;Unigene116423;Unigene1164367;Unigene1164385;Unigene11644;Unigene1164460;Unigene1164642;Unigene1164711;Unigene1165038;Unigene1165298;Unigene1165436;Unigene1165536;Unigene1165567;Unigene1165580;Unigene1165645;Unigene1165658;Unigene116566;Unigene1165724;Unigene1165744;Unigene1165901;Unigene1166100;Unigene116622;U…
785;Unigene1338026;Unigene1338177;Unigene1338179;Unigene1338235;Unigene1338385;Unigene1338504;Unigene1338732;Unigene1338866;Unigene1338867;Unigene1338869;Unigene1338874;Unigene1338876;Unigene1338889;Unigene1338971;Unigene133900;Unigene1339105;Unigene1339116;Unigene1339221;Unigene1339246;Unigene1339272;Unigene1339352;Unigene1339609;Unigene1339661;Unigene133976;Unigene133978;Unigene1339949;Unigene1…
;Unigene242408;Unigene242427;Unigene242653;Unigene242829;Unigene242912;Unigene242994;Unigene242999;Unigene243271;Unigene243338;Unigene243371;Unigene243487;Unigene243627;Unigene243635;Unigene243636;Unigene243644;Unigene243658;Unigene243740;Unigene243743;Unigene243745;Unigene243746;Unigene243784;Unigene243785;Unigene243837;Unigene243916;Unigene243964;Unigene243967;Unigene243989;Unigene244041;Unigen…
ene379155;Unigene379176;Unigene379197;Unigene379201;Unigene379224;Unigene379244;Unigene379686;Unigene379705;Unigene37972;Unigene379733;Unigene379761;Unigene3799;Unigene379944;Unigene379945;Unigene379977;Unigene379989;Unigene379993;Unigene380130;Unigene380233;Unigene380285;Unigene380293;Unigene380380;Unigene380485;Unigene380508;Unigene380539;Unigene380563;Unigene380605;Unigene380642;Unigene380655;…
7380;Unigene573917;Unigene573922;Unigene573986;Unigene57401;Unigene574032;Unigene574067;Unigene574123;Unigene57432;Unigene574508;Unigene57454;Unigene574806;Unigene57493;Unigene575654;Unigene57593;Unigene57596;Unigene575989;Unigene576099;Unigene576112;Unigene57638;Unigene57639;Unigene57653;Unigene57654;Unigene576620;Unigene576793;Unigene576811;Unigene576888;Unigene57694;Unigene576970;Unigene576971…
e890598;Unigene890642;Unigene890653;Unigene890671;Unigene890751;Unigene89076;Unigene890762;Unigene890790;Unigene890815;Unigene890862;Unigene890899;Unigene891022;Unigene891023;Unigene891024;Unigene891025;Unigene891029;Unigene891079;Unigene89110;Unigene891133;Unigene891248;Unigene891586;Unigene891666;Unigene89171;Unigene891789;Unigene891803;Unigene892001;Unigene892044;Unigene892170;Unigene892175;Un…	K00942+K02340+K02335+K02337+K02337+K01835+K02335+K01951+K02428+K01835+K02345+K21636+K01933+K02083+K00940+K00526+K01756+K21636+K01488+K01939+K03060+K21636+K00942+K01923+K01923+K03763+K03816+K03060+K00942+K02338+K03046+K03043+K02337+K01486+K02335+K02335+K00088+K03043+K21636+K21636+K01835+K02337+K00088+K00759+K02338+K11175+K11175+K06966+K00956+K11175+K02428+K01952+K00962+K00525+K01430+K02341+K00525+…
K02335+K00951+K00526+K02337+K01923+K00955+K03046+K00962+K01952+K01524+K02335+K00088+K01835+K03040+K00962+K02338+K02337+K01835+K03046+K01524+K01945+K00951+K03043+K03046+K01835+K00602+K00939+K03046+K02335+K00764+K02337+K00955+K00957+K00764+K02337+K00948+K02342+K01129+K01933+K00962+K01952+K21636+K01923+K02337+K00525+K00088+K02343+K11175+K01951+K02340+K00948+K01951+K01945+K02338+K03043+K02343+K03763+…
K06966+K03784+K00088+K00088+K00873+K00526+K01835+K03043+K01952+K00088+K00088+K00088+K00948+K02343+K02343+K02343+K00962+K21636+K03763+K00948+K03763+K01429+K00951+K01951+K02342+K02335+K00940+K01952+K01933+K01839+K00525+K01119+K00948+K03040+K06966+K01488+K01835+K02342+K01835+K00764+K01933+K11175+K02335+K00951+K00951+K00926+K00951+K21636+K01923+K01923+K02343+K06966+K21636+K00948+K01129+K02335+K00962+…
K00525+K03763+K02338+K01129+K01939+K03048+K06966+K01933+K02337+K00760+K03046+K00951+K05851+K01486+K02341+K00873+K00873+K01939+K01129+K00951+K00962+K00764+K00939+K01129+K03040+K00940+K00962+K03787+K02337+K01488+K01952+K01933+K21636+K01756+K01756+K06966+K02337+K21636+K01939+K21636+K21636+K03784+K00942+K21636+K03783+K01951+K03816+K03783+K00764+K03048+K00942+K13479+K03816+K01524+K02338+K02342+K00942+…
Environmental Information Processing	Membrane transport	ABC transporters	13961	ko02010	Unigene1000027;Unigene1000290;Unigene1000291;Unigene1000292;Unigene1000298;Unigene1000413;Unigene1000461;Unigene1000462;Unigene1000463;Unigene1000467;Unigene1000468;Unigene100054;Unigene1000553;Unigene100062;Unigene100063;Unigene1000740;Unigene1000774;Unigene1000780;Unigene1000781;Unigene1000807;Unigene1000828;Unigene100090;Unigene100099;Unigene1001339;Unigene1001529;Unigene1001787;Unigene1001788…
Unigene1211004;Unigene1211091;Unigene1211095;Unigene1211096;Unigene1211118;Unigene1211183;Unigene1211229;Unigene121123;Unigene121124;Unigene1211409;Unigene1211510;Unigene1212014;Unigene1212053;Unigene1212096;Unigene1212129;Unigene121267;Unigene121288;Unigene121289;Unigene121290;Unigene1212915;Unigene121292;Unigene1212937;Unigene1213024;Unigene1213124;Unigene1213536;Unigene1213579;Unigene1213622;U…
72646;Unigene172746;Unigene172761;Unigene172924;Unigene173067;Unigene173136;Unigene173208;Unigene173393;Unigene173546;Unigene173622;Unigene174041;Unigene174102;Unigene174103;Unigene174104;Unigene174212;Unigene17468;Unigene174818;Unigene174819;Unigene174820;Unigene174823;Unigene174824;Unigene174825;Unigene174967;Unigene174968;Unigene174969;Unigene174970;Unigene174988;Unigene174991;Unigene175075;Un…
ne299690;Unigene299756;Unigene299772;Unigene299773;Unigene299774;Unigene299775;Unigene299776;Unigene299808;Unigene299809;Unigene299810;Unigene299812;Unigene299933;Unigene299962;Unigene30;Unigene300057;Unigene300058;Unigene300059;Unigene300386;Unigene300390;Unigene300547;Unigene300744;Unigene300773;Unigene300774;Unigene300884;Unigene300885;Unigene300890;Unigene300891;Unigene300892;Unigene301002;Un…
72;Unigene453819;Unigene454662;Unigene45469;Unigene45470;Unigene454786;Unigene454836;Unigene454883;Unigene454886;Unigene455118;Unigene455151;Unigene455155;Unigene455156;Unigene455160;Unigene455689;Unigene455773;Unigene455774;Unigene455879;Unigene456299;Unigene456318;Unigene45728;Unigene4573;Unigene457405;Unigene457507;Unigene457534;Unigene457535;Unigene458254;Unigene458255;Unigene458256;Unigene45…
9891;Unigene759950;Unigene760005;Unigene760006;Unigene760262;Unigene760270;Unigene760271;Unigene760272;Unigene760273;Unigene760343;Unigene76059;Unigene760781;Unigene760810;Unigene761007;Unigene761279;Unigene761540;Unigene761599;Unigene761600;Unigene761892;Unigene761943;Unigene76210;Unigene762367;Unigene762787;Unigene762961;Unigene763235;Unigene763297;Unigene763298;Unigene763376;Unigene76373;Unige…
ne998908;Unigene998921;Unigene998922;Unigene998923;Unigene998924;Unigene998925;Unigene998926;Unigene998927;Unigene998928;Unigene998929;Unigene998930;Unigene999303;Unigene999327;Unigene999401;Unigene999402;Unigene999459;Unigene999460;Unigene999489;Unigene999490;Unigene999491;Unigene999541;Unigene999556;Unigene999578;Unigene999579;Unigene999580;Unigene999621;Unigene999622;Unigene999711;Unigene99971…	K19310+K16786+K16787+K16785+K03523+K05685+K10540+K10542+K10541+K10439+K10540+K11072+K18889+K13895+K13894+K10202+K02013+K09812+K09811+K09811+K03523+K11071+K19229+K11085+K15555+K02072+K02071+K10119+K02006+K18217+K18216+K06857+K05772+K02065+K02066+K02013+K02073+K02012+K09817+K02066+K11085+K10117+K10439+K02073+K02013+K09810+K03523+K06861+K11069+K02012+K11085+K02010+K11070+K11069+K02016+K16786+K11085+…
K15580+K10037+K11085+K16786+K03523+K09811+K09812+K02013+K02015+K02016+K16785+K16787+K16786+K09811+K01995+K01998+K02072+K09692+K02073+K02471+K18890+K02038+K09812+K09811+K18887+K09815+K02071+K02072+K02073+K03523+K18231+K11072+K09815+K02020+K02018+K02017+K02016+K02015+K20459+K10117+K02013+K02015+K02016+K02006+K02007+K02008+K02006+K16783+K16784+K03523+K10823+K15583+K15582+K15581+K15580+K02006+K02008+…
K05847+K02073+K15771+K02013+K09815+K10118+K10117+K15583+K02013+K10441+K02040+K02036+K02015+K02013+K02073+K02071+K18104+K02013+K02015+K02015+K02017+K02018+K10010+K10009+K02424+K05845+K05846+K05846+K02036+K16785+K16786+K18892+K16784+K03523+K05845+K02041+K16787+K09810+K10005+K10008+K15554+K02424+K16786+K16787+K02038+K11708+K11709+K02073+K09693+K19350+K02036+K01997+K18891+K10007+K10006+K10005+K11632+…
Metabolism	Nucleotide metabolism	Pyrimidine metabolism	13264	ko00240	Unigene1000127;Unigene1000268;Unigene100030;Unigene1000301;Unigene1000387;Unigene1000594;Unigene1000797;Unigene1000911;Unigene1000942;Unigene1001132;Unigene100129;Unigene1001290;Unigene1001424;Unigene1001479;Unigene100151;Unigene100154;Unigene1001636;Unigene1001640;Unigene1001766;Unigene1001815;Unigene100182;Unigene1001837;Unigene1002037;Unigene1002425;Unigene1002459;Unigene100247;Unigene1002602;…
Unigene1182639;Unigene1182667;Unigene11830;Unigene1183048;Unigene1183085;Unigene1183118;Unigene118316;Unigene118318;Unigene1183202;Unigene1183461;Unigene1183581;Unigene1183612;Unigene1183666;Unigene1183667;Unigene1184029;Unigene1184212;Unigene1184302;Unigene1184316;Unigene1184328;Unigene1184382;Unigene1184403;Unigene1184469;Unigene1184515;Unigene1184561;Unigene1184605;Unigene1184606;Unigene118465…
ene1381502;Unigene1381665;Unigene1381674;Unigene1381738;Unigene1381747;Unigene138198;Unigene1382078;Unigene1382146;Unigene1382158;Unigene1382465;Unigene1382487;Unigene1382522;Unigene1382531;Unigene138271;Unigene138308;Unigene138343;Unigene138375;Unigene13839;Unigene138499;Unigene138515;Unigene138518;Unigene138519;Unigene138647;Unigene138706;Unigene138770;Unigene138924;Unigene139008;Unigene139024;…
674;Unigene296680;Unigene296941;Unigene296980;Unigene297123;Unigene297270;Unigene29728;Unigene29730;Unigene297336;Unigene297337;Unigene297451;Unigene297578;Unigene297580;Unigene297600;Unigene297623;Unigene29766;Unigene297667;Unigene297677;Unigene297721;Unigene29777;Unigene297964;Unigene29798;Unigene297991;Unigene298085;Unigene298087;Unigene298091;Unigene298094;Unigene298129;Unigene298171;Unigene2…
e47403;Unigene474291;Unigene47453;Unigene47465;Unigene474664;Unigene474716;Unigene474747;Unigene474813;Unigene474819;Unigene474911;Unigene475138;Unigene475231;Unigene475298;Unigene475307;Unigene4754;Unigene475457;Unigene475494;Unigene475517;Unigene475548;Unigene47581;Unigene475972;Unigene475975;Unigene476084;Unigene476173;Unigene47634;Unigene476354;Unigene476357;Unigene476395;Unigene476450;Unigen…
e84920;Unigene84949;Unigene849808;Unigene849948;Unigene84998;Unigene85139;Unigene85140;Unigene85162;Unigene851718;Unigene851789;Unigene85210;Unigene852351;Unigene852362;Unigene852389;Unigene852391;Unigene853756;Unigene853757;Unigene85384;Unigene8539;Unigene854060;Unigene85412;Unigene854235;Unigene854440;Unigene85469;Unigene854958;Unigene855461;Unigene85549;Unigene855491;Unigene855567;Unigene85558…	K01489+K02340+K02335+K02337+K02337+K02335+K00757+K01937+K00943+K00945+K02825+K00943+K02345+K01937+K21636+K01520+K00940+K00945+K00762+K01489+K00526+K00762+K21636+K03060+K21636+K01955+K00876+K01465+K03763+K00945+K00756+K01489+K03060+K00945+K02338+K03046+K03043+K02337+K01955+K02335+K02335+K00945+K03043+K00876+K21636+K21636+K01520+K01465+K01591+K02823+K17828+K02337+K17828+K02823+K00762+K01520+K00945+…
K00876+K01956+K01119+K02335+K01465+K02340+K02341+K02335+K08723+K16066+K01489+K02338+K03763+K02337+K01465+K02337+K03046+K00940+K02342+K02342+K00940+K00525+K02340+K21636+K01520+K00560+K06016+K00254+K02340+K02341+K03784+K21636+K00876+K21636+K02337+K16328+K15519+K09903+K02335+K03783+K02337+K02337+K03465+K01489+K01955+K02338+K02343+K03787+K21636+K03763+K21636+K03046+K00962+K01520+K09903+K02340+K01465+…
K01081+K01520+K03465+K00762+K03045+K03044+K03041+K03042+K00962+K00560+K01465+K00560+K03787+K02340+K02338+K21636+K00857+K02335+K02341+K00560+K02335+K02335+K01520+K01520+K01520+K03060+K21636+K00857+K03043+K02337+K21636+K01520+K03006+K00876+K00857+K02337+K21636+K00943+K02338+K01520+K01520+K02337+K01955+K01493+K02340+K02340+K09903+K02335+K03763+K09903+K00962+K21636+K08723+K00756+K02335+K01955+K00525+…
Environmental Information Processing	Signal transduction	Two-component system	9540	ko02020	Unigene1000098;Unigene1000194;Unigene1000315;Unigene1000375;Unigene1000376;Unigene1000458;Unigene1000459;Unigene1000465;Unigene1000466;Unigene1000474;Unigene1000699;Unigene1000723;Unigene1000954;Unigene1001033;Unigene100108;Unigene1001166;Unigene1001170;Unigene1001171;Unigene1001221;Unigene1001225;Unigene1001400;Unigene1001505;Unigene1001732;Unigene1001812;Unigene1001894;Unigene1001928;Unigene100…
ene1223630;Unigene1223728;Unigene1223919;Unigene1223976;Unigene1224183;Unigene1224267;Unigene1224405;Unigene1224503;Unigene1224749;Unigene1224974;Unigene1225388;Unigene1225523;Unigene1225556;Unigene1225803;Unigene122586;Unigene1225870;Unigene122592;Unigene1225933;Unigene1226163;Unigene1226307;Unigene122639;Unigene1226707;Unigene1226912;Unigene1227259;Unigene1227818;Unigene1227840;Unigene1227925;U…
gene237176;Unigene237178;Unigene237457;Unigene237484;Unigene237516;Unigene237522;Unigene237541;Unigene237550;Unigene237615;Unigene237629;Unigene237818;Unigene237933;Unigene238059;Unigene238060;Unigene238270;Unigene238473;Unigene238534;Unigene238535;Unigene238546;Unigene238689;Unigene238923;Unigene239115;Unigene23933;Unigene239380;Unigene23955;Unigene23959;Unigene23960;Unigene239605;Unigene239606;…
572434;Unigene57245;Unigene572914;Unigene573394;Unigene573399;Unigene57343;Unigene573964;Unigene57397;Unigene574006;Unigene574174;Unigene574225;Unigene574226;Unigene574933;Unigene575056;Unigene575080;Unigene575395;Unigene575518;Unigene575519;Unigene575747;Unigene575921;Unigene576020;Unigene576991;Unigene577062;Unigene577168;Unigene577257;Unigene5774;Unigene577419;Unigene577541;Unigene577633;Unige…
67124;Unigene967197;Unigene967339;Unigene967384;Unigene967405;Unigene967579;Unigene967816;Unigene96803;Unigene968034;Unigene968100;Unigene968246;Unigene968324;Unigene968421;Unigene968462;Unigene968480;Unigene968712;Unigene968819;Unigene969017;Unigene969194;Unigene969467;Unigene969525;Unigene9697;Unigene969719;Unigene9698;Unigene96985;Unigene9699;Unigene969925;Unigene9700;Unigene970077;Unigene9700…	K03088+K10914+K07710+K07720+K07718+K20487+K20488+K07720+K07718+K03406+K03088+K03088+K03088+K07699+K02313+K02405+K03407+K03412+K03088+K01915+K18346+K07813+K01915+K04771+K03088+K07788+K11615+K11614+K03088+K02472+K03088+K06281+K07260+K03088+K03088+K03406+K03413+K19641+K00575+K03088+K03563+K02398+K02406+K01791+K03088+K03406+K03406+K03088+K07718+K07699+K01104+K03406+K07714+K01915+K03406+K03406+K03088+…
K00689+K01104+K00027+K01910+K07699+K00244+K02650+K07260+K18346+K03092+K03088+K01915+K03088+K07642+K04771+K07705+K10914+K07659+K03413+K11689+K00426+K01991+K01791+K07713+K03092+K07260+K02313+K01104+K02040+K03406+K11618+K11617+K10943+K01791+K02313+K00244+K01791+K02313+K04771+K02313+K03088+K03092+K02313+K07658+K07770+K01915+K01104+K00027+K07707+K03740+K03088+K01915+K02313+K02040+K00244+K06282+K06281+…
K03092+K03088+K12296+K07699+K03088+K02487+K07714+K12340+K03088+K07720+K01915+K07718+K03406+K03406+K07636+K03088+K00406+K00407+K00405+K00404+K01077+K07706+K03088+K03088+K00626+K07636+K01104+K02313+K02313+K03319+K01104+K01077+K03406+K07694+K00626+K03088+K03408+K01991+K03088+K01104+K07777+K03088+K03088+K03088+K01077+K03088+K07636+K01104+K03406+K02406+K01791+K18350+K07718+K13927+K13927+K02313+K07799+…
Genetic Information Processing	Translation	Ribosome	9378	ko03010	Unigene1000133;Unigene1000181;Unigene1000182;Unigene1000183;Unigene1000184;Unigene1000223;Unigene1000303;Unigene1000701;Unigene1000732;Unigene1000733;Unigene1000786;Unigene1000822;Unigene1000949;Unigene1001138;Unigene1001151;Unigene1001152;Unigene1001272;Unigene1001772;Unigene1001801;Unigene1001898;Unigene1001919;Unigene1001920;Unigene1001921;Unigene1002039;Unigene1002121;Unigene1002146;Unigene10…
igene1298924;Unigene1298925;Unigene1298926;Unigene1299020;Unigene129905;Unigene1299135;Unigene1299136;Unigene1299237;Unigene1300085;Unigene1300299;Unigene1300499;Unigene1300500;Unigene1300574;Unigene1300575;Unigene1300576;Unigene130085;Unigene1300922;Unigene1300923;Unigene1301018;Unigene1301019;Unigene1301413;Unigene1301671;Unigene1301869;Unigene1301941;Unigene1301983;Unigene1302085;Unigene130211…
igene313848;Unigene313849;Unigene313850;Unigene313851;Unigene314154;Unigene314155;Unigene3142;Unigene314239;Unigene314240;Unigene314241;Unigene314242;Unigene314243;Unigene314244;Unigene314245;Unigene314246;Unigene314247;Unigene314248;Unigene314249;Unigene314250;Unigene314251;Unigene314252;Unigene314253;Unigene314254;Unigene314255;Unigene314256;Unigene314257;Unigene314258;Unigene314263;Unigene3142…
;Unigene632769;Unigene633252;Unigene633535;Unigene633858;Unigene634037;Unigene634269;Unigene634270;Unigene634622;Unigene634623;Unigene634638;Unigene634902;Unigene635452;Unigene635458;Unigene63555;Unigene63559;Unigene635860;Unigene635861;Unigene635862;Unigene636325;Unigene636411;Unigene63657;Unigene63710;Unigene638306;Unigene638494;Unigene638495;Unigene638496;Unigene638497;Unigene638618;Unigene638…
379;Unigene990406;Unigene990408;Unigene990411;Unigene990637;Unigene990749;Unigene990802;Unigene991154;Unigene991178;Unigene991692;Unigene991764;Unigene991765;Unigene991766;Unigene991874;Unigene991975;Unigene992119;Unigene992222;Unigene992285;Unigene992546;Unigene992617;Unigene992626;Unigene992834;Unigene993036;Unigene993037;Unigene993257;Unigene993258;Unigene993354;Unigene993426;Unigene993546;Uni…	K02990+K02874+K02961+K02904+K02878+K02967+K02933+K02968+K02887+K02916+K07590+K02899+K02909+K02968+K02871+K02996+K02890+K02909+K02909+K02871+K02990+K02963+K02939+K02956+K02970+K02916+K02931+K02895+K02939+K02992+K02968+K02950+K02939+K02888+K02899+K02888+K02945+K02956+K02992+K02950+K02935+K02864+K02863+K02886+K02965+K02945+K02864+K02935+K02909+K02952+K02902+K02968+K02935+K02864+K02863+K02867+K02913+…
K02962+K02899+K02888+K02863+K02986+K02879+K02887+K02890+K02906+K02926+K02926+K02906+K02939+K02897+K02890+K02992+K02961+K02904+K02982+K02890+K02965+K02884+K02879+K02926+K02906+K02946+K02994+K02933+K02884+K02956+K02956+K02897+K02952+K02948+K02986+K02879+K02956+K02992+K02950+K02899+K02968+K02899+K02879+K02946+K02906+K02926+K02892+K02886+K02965+K02890+K02982+K02878+K02904+K02961+K02874+K02895+K02931+…
K02867+K02863+K02864+K02935+K02939+K02952+K02948+K02895+K02931+K02954+K02994+K02945+K02895+K02990+K02881+K02906+K02884+K02959
Cellular Processes	Cellular community - prokaryotes	Quorum sensing	8740	ko02024	Unigene1000064;Unigene1000078;Unigene1000194;Unigene1000357;Unigene1000359;Unigene1000458;Unigene1000459;Unigene1000776;Unigene1000930;Unigene1001033;Unigene100111;Unigene1001229;Unigene1001505;Unigene1001915;Unigene1001930;Unigene1001976;Unigene1002154;Unigene1002179;Unigene1002378;Unigene100256;Unigene1002748;Unigene1002873;Unigene1003437;Unigene1003818;Unigene1003941;Unigene1004052;Unigene1004…
5;Unigene1307866;Unigene1308521;Unigene1308645;Unigene1308703;Unigene1308830;Unigene1309180;Unigene1309186;Unigene1309552;Unigene1309848;Unigene1309946;Unigene1310280;Unigene1310333;Unigene1310402;Unigene1310494;Unigene1310596;Unigene1310651;Unigene1310791;Unigene1311114;Unigene1311488;Unigene13118;Unigene1311840;Unigene1311883;Unigene1311908;Unigene1312022;Unigene1312060;Unigene1312078;Unigene13…
igene317518;Unigene317646;Unigene317654;Unigene318055;Unigene318140;Unigene318150;Unigene318151;Unigene318165;Unigene318218;Unigene318222;Unigene318498;Unigene318564;Unigene318611;Unigene3187;Unigene319076;Unigene31945;Unigene319465;Unigene319492;Unigene319692;Unigene320012;Unigene320029;Unigene320209;Unigene320314;Unigene32039;Unigene320758;Unigene320777;Unigene320804;Unigene320821;Unigene32085;…
;Unigene67066;Unigene671865;Unigene671909;Unigene672089;Unigene672401;Unigene672484;Unigene672601;Unigene672757;Unigene67322;Unigene673888;Unigene674107;Unigene674662;Unigene674853;Unigene674883;Unigene674999;Unigene675050;Unigene675203;Unigene675442;Unigene675474;Unigene675477;Unigene675649;Unigene676454;Unigene67703;Unigene677253;Unigene677272;Unigene677550;Unigene677610;Unigene677611;Unigene67…	K01897+K20382+K10914+K20266+K07344+K20487+K20488+K03070+K01657+K07699+K03217+K11749+K07813+K03100+K03110+K11749+K01897+K03110+K11752+K11752+K12257+K03110+K03073+K11752+K03070+K03075+K03073+K07699+K03075+K03110+K02032+K01999+K20373+K03217+K02034+K02033+K09936+K03070+K20480+K10823+K03070+K15580+K15580+K13075+K03110+K03073+K02031+K10823+K02035+K15581+K02034+K03666+K01999+K12990+K20373+K03217+K03110+…
K15582+K15581+K02033+K02035+K02033+K02034+K02035+K02031+K10823+K15580+K15580+K12257+K20488+K03100+K01897+K01897+K12257+K02035+K03070+K20276+K20531+K11749+K02031+K02035+K02035+K07344+K07667+K15582+K15581+K03100+K07177+K03106+K03100+K03100+K01218+K09936+K02031+K03210+K01658+K01657+K02034+K02033+K10823+K15583+K02034+K02033+K02032+K02031+K02035+K03106+K03217+K03070+K03076+K03076+K11749+K03070+K01999+…
Metabolism	Carbohydrate metabolism	Amino sugar and nucleotide sugar metabolism	8051	ko00520	Unigene1000017;Unigene1000049;Unigene1000227;Unigene1000279;Unigene1000288;Unigene1000427;Unigene1000469;Unigene1000482;Unigene1000497;Unigene1000522;Unigene1000910;Unigene1000926;Unigene1000982;Unigene1001129;Unigene1001182;Unigene1001204;Unigene1001279;Unigene1001411;Unigene1001459;Unigene1001550;Unigene1001576;Unigene1001686;Unigene1001779;Unigene1001879;Unigene1001891;Unigene1002081;Unigene10…
1288543;Unigene1288956;Unigene1289094;Unigene1289344;Unigene1289350;Unigene1289633;Unigene1289749;Unigene1289764;Unigene1289911;Unigene1290380;Unigene1290628;Unigene1290921;Unigene1290984;Unigene1291097;Unigene1291340;Unigene1291763;Unigene1291864;Unigene1291925;Unigene1292055;Unigene1292103;Unigene1292324;Unigene1292899;Unigene1292919;Unigene1293544;Unigene1293650;Unigene129370;Unigene1293819;Un…
46;Unigene320749;Unigene320824;Unigene320967;Unigene321022;Unigene321375;Unigene321376;Unigene321496;Unigene32151;Unigene321543;Unigene321743;Unigene321744;Unigene32196;Unigene322003;Unigene322040;Unigene322146;Unigene322235;Unigene32231;Unigene322575;Unigene322829;Unigene322830;Unigene322831;Unigene322847;Unigene322926;Unigene322932;Unigene323157;Unigene323822;Unigene3239;Unigene323976;Unigene32…
1618;Unigene831742;Unigene831846;Unigene8320;Unigene83230;Unigene832395;Unigene832458;Unigene832608;Unigene832619;Unigene83303;Unigene833035;Unigene833095;Unigene83333;Unigene833738;Unigene833766;Unigene83396;Unigene83408;Unigene834726;Unigene83519;Unigene83520;Unigene835271;Unigene83536;Unigene835586;Unigene835721;Unigene83573;Unigene835984;Unigene836342;Unigene836343;Unigene836433;Unigene836544…	K01809+K07106+K00849+K01810+K03431+K01207+K00820+K01835+K01207+K00820+K00790+K12373+K02793+K00790+K00847+K01835+K00847+K01443+K03431+K00849+K01840+K00971+K00845+K01784+K00971+K00972+K01784+K00963+K02472+K12373+K00012+K18430+K00075+K03431+K12373+K18431+K01810+K01809+K01854+K01791+K12373+K12452+K00075+K12373+K08678+K01810+K01835+K01854+K02777+K12373+K01810+K01791+K01654+K02474+K01791+K01810+K20116+…
K08679+K02474+K00075+K20116+K03431+K00849+K00978+K00790+K01810+K00963+K01784+K00971+K01809+K00847+K00845+K01443+K02564+K12373+K00820+K01854+K07106+K03431+K00820+K01809+K00790+K03431+K01784+K03431+K00849+K00820+K01791+K00844+K02564+K01207+K01207+K02796+K00963+K01791+K01207+K16011+K01835+K01840+K02796+K02795+K02794+K02793+K01183+K02564+K01443+K01639+K01788+K01784+K00975+K00975+K01784+K01443+K01835+…
Genetic Information Processing	Replication and repair	Homologous recombination	7864	ko03440	Unigene1000134;Unigene1000139;Unigene1000235;Unigene1000256;Unigene1000268;Unigene1000285;Unigene1000286;Unigene1000287;Unigene100030;Unigene1000301;Unigene1000387;Unigene1000473;Unigene1000594;Unigene100067;Unigene1000788;Unigene1000789;Unigene1000790;Unigene1000901;Unigene1001006;Unigene1001114;Unigene1001424;Unigene1001825;Unigene1002489;Unigene1002718;Unigene1002744;Unigene100310;Unigene10031…
;Unigene1312898;Unigene1312939;Unigene1313159;Unigene1313561;Unigene1313662;Unigene1313821;Unigene1313874;Unigene1314010;Unigene131414;Unigene1314195;Unigene1314390;Unigene1314520;Unigene1314607;Unigene1314674;Unigene1314755;Unigene1314816;Unigene1314866;Unigene1314909;Unigene1315107;Unigene1315270;Unigene1315446;Unigene1315683;Unigene1315773;Unigene1315791;Unigene1316090;Unigene1316230;Unigene13…
e35608;Unigene356183;Unigene35627;Unigene356328;Unigene356657;Unigene356745;Unigene35697;Unigene357036;Unigene357037;Unigene357050;Unigene357449;Unigene357457;Unigene357522;Unigene357650;Unigene357659;Unigene357660;Unigene357661;Unigene357680;Unigene357740;Unigene35776;Unigene357761;Unigene357818;Unigene358157;Unigene358384;Unigene358422;Unigene358726;Unigene358962;Unigene35916;Unigene359210;Unig…
8;Unigene87772;Unigene877761;Unigene877883;Unigene877982;Unigene878126;Unigene878150;Unigene878162;Unigene878243;Unigene878255;Unigene878439;Unigene878573;Unigene87869;Unigene8787;Unigene878790;Unigene878911;Unigene879563;Unigene879704;Unigene879761;Unigene879788;Unigene879888;Unigene879979;Unigene880098;Unigene880118;Unigene880347;Unigene880432;Unigene880762;Unigene880780;Unigene880787;Unigene88…	K03111+K03551+K03111+K01159+K02340+K01159+K03550+K03551+K02335+K02337+K02337+K07462+K02335+K03655+K01159+K03550+K03551+K03111+K03551+K04066+K02345+K03111+K04066+K07462+K03581+K03763+K03655+K03655+K03551+K03550+K02338+K03629+K02337+K02335+K02335+K03111+K03581+K02337+K03111+K03655+K03111+K03111+K03111+K02338+K03629+K03655+K03111+K04066+K07462+K03111+K02341+K02343+K06187+K03655+K03581+K02340+K03763+…
K03655+K02341+K07462+K07462+K02340+K03655+K03582+K03581+K02343+K03629+K03763+K02340+K03655+K02337+K01159+K03111+K03655+K02340+K02335+K03581+K04066+K02338+K02337+K03655+K02342+K03655+K03111+K03581+K02337+K02341+K03553+K02335+K01159+K02340+K03551+K03629+K02338+K04066+K07462+K03111+K03629+K03763+K02340+K02335+K03763+K02341+K03655+K03655+K02337+K04066+K02337+K02343+K03111+K02335+K03581+K02341+K02342+…
Genetic Information Processing	Translation	Aminoacyl-tRNA biosynthesis	7740	ko00970	Unigene1000129;Unigene1000299;Unigene1000569;Unigene1000716;Unigene1000717;Unigene1001112;Unigene1001133;Unigene1001134;Unigene1001141;Unigene1001143;Unigene1001145;Unigene1001146;Unigene1001303;Unigene1001304;Unigene1001561;Unigene1001764;Unigene1001862;Unigene1001962;Unigene1001979;Unigene1001980;Unigene1002147;Unigene100266;Unigene100297;Unigene1002979;Unigene100298;Unigene1003129;Unigene10031…
0;Unigene1306038;Unigene1306182;Unigene1306228;Unigene1306245;Unigene1306290;Unigene1306316;Unigene1306317;Unigene1306661;Unigene1306938;Unigene1307173;Unigene1307566;Unigene1308366;Unigene1308604;Unigene1308675;Unigene1308787;Unigene13092;Unigene1309295;Unigene1309304;Unigene1309416;Unigene1309592;Unigene1309631;Unigene1309931;Unigene130996;Unigene1310054;Unigene1310101;Unigene1310111;Unigene131…
ene358132;Unigene358310;Unigene358325;Unigene358424;Unigene358542;Unigene358543;Unigene35874;Unigene358789;Unigene358930;Unigene358984;Unigene359072;Unigene359160;Unigene359190;Unigene359507;Unigene359541;Unigene359607;Unigene359628;Unigene359637;Unigene359859;Unigene359864;Unigene359944;Unigene359945;Unigene360027;Unigene360266;Unigene360382;Unigene360423;Unigene360770;Unigene360917;Unigene36097…
028;Unigene884258;Unigene884304;Unigene884340;Unigene884632;Unigene885245;Unigene885560;Unigene885820;Unigene886023;Unigene886109;Unigene8862;Unigene88647;Unigene886477;Unigene886532;Unigene886585;Unigene886656;Unigene886749;Unigene886791;Unigene887690;Unigene887698;Unigene888064;Unigene888318;Unigene888351;Unigene888588;Unigene888839;Unigene888863;Unigene88892;Unigene888970;Unigene889099;Unigene…	K01890+K01867+K01890+K01872+K01872+K00604+K01893+K01881+K02434+K02433+K02435+K01876+K02435+K02433+K01880+K01872+K01880+K01870+K01876+K01892+K01868+K01885+K02434+K01892+K02433+K01869+K01889+K01890+K04567+K01880+K02435+K01874+K01872+K01866+K01887+K01887+K01876+K01874+K01879+K01880+K01892+K01881+K01879+K01875+K04567+K01886+K01867+K01875+K01868+K01881+K01867+K01872+K01885+K04567+K01870+K01881+K01867+…
K01873+K01893+K01874+K01874+K01881+K01866+K01887+K01889+K01890+K01867+K01868+K01872+K01876+K01892+K01885+K01879+K01868+K01881+K01866+K01883+K01892+K01870+K01892+K01869+K01892+K04567+K01873+K01870+K01866+K01867+K01892+K01880+K01887+K01873+K01869+K01874+K01875+K01873+K01893+K01042+K01889+K01887+K01875+K01874+K04567+K01885+K01887+K02434+K01876+K01872+K01873+K01890+K01869+K01873+K02434+K02433+K01869+…
Genetic Information Processing	Replication and repair	Mismatch repair	7093	ko03430	Unigene1000058;Unigene1000134;Unigene1000235;Unigene1000268;Unigene1000277;Unigene1000301;Unigene1000387;Unigene1000473;Unigene1000757;Unigene1000901;Unigene1001106;Unigene1001107;Unigene1001263;Unigene1001424;Unigene1001445;Unigene1001500;Unigene100155;Unigene1001678;Unigene1001825;Unigene1002055;Unigene1002119;Unigene100228;Unigene100229;Unigene1002553;Unigene1002674;Unigene1002718;Unigene10027…
ne13430;Unigene1343254;Unigene134352;Unigene1343900;Unigene1343986;Unigene1343994;Unigene1344108;Unigene134417;Unigene134418;Unigene1344580;Unigene1344594;Unigene1344888;Unigene134495;Unigene134497;Unigene1345017;Unigene1345121;Unigene1345424;Unigene1345550;Unigene1346025;Unigene1346114;Unigene134638;Unigene1346500;Unigene134688;Unigene1347108;Unigene1347298;Unigene1347319;Unigene134732;Unigene13…
090;Unigene408199;Unigene408231;Unigene409002;Unigene409144;Unigene409297;Unigene409630;Unigene409659;Unigene409739;Unigene410075;Unigene410132;Unigene410230;Unigene41051;Unigene410600;Unigene410730;Unigene410810;Unigene41095;Unigene411025;Unigene41110;Unigene411103;Unigene41111;Unigene411131;Unigene411356;Unigene411357;Unigene411523;Unigene411662;Unigene412072;Unigene41208;Unigene412216;Unigene4…
gene977840;Unigene978263;Unigene978267;Unigene978297;Unigene978362;Unigene978376;Unigene978708;Unigene978710;Unigene978711;Unigene978716;Unigene978733;Unigene978809;Unigene97884;Unigene978896;Unigene978986;Unigene979288;Unigene979511;Unigene979978;Unigene980091;Unigene98042;Unigene98043;Unigene980853;Unigene981037;Unigene981117;Unigene981407;Unigene981489;Unigene98153;Unigene981563;Unigene982317;…	K03657+K03111+K03111+K02340+K01972+K02337+K02337+K07462+K03657+K03111+K03602+K03601+K06223+K02345+K01972+K01972+K10747+K03657+K03111+K03657+K07456+K03602+K03601+K03572+K03572+K07462+K03573+K03657+K03763+K03572+K03555+K03555+K02338+K02337+K03111+K06223+K06223+K02337+K03111+K03111+K03111+K03657+K03111+K02338+K01972+K03111+K07462+K03572+K03111+K01972+K02341+K02343+K07456+K02340+K03601+K03763+K01972+…
K03111+K02343+K02341+K03763+K02337+K01972+K03555+K03572+K07456+K02343+K07462+K07462+K02337+K02337+K02340+K03111+K03657+K02337+K03111+K02337+K03111+K06223+K02337+K03657+K03657+K03657+K02337+K02337+K07462+K02342+K03657+K01972+K02337+K07456+K03763+K07462+K02340+K02341+K02337+K02337+K03657+K03657+K03572+K02341+K02337+K03602+K03601+K02343+K02337+K03763+K03111+K03555+K01972+K01972+K03657+K10747+K01972+…
Genetic Information Processing	Replication and repair	DNA replication	6822	ko03030	Unigene1000134;Unigene1000235;Unigene1000268;Unigene1000277;Unigene100030;Unigene1000301;Unigene1000387;Unigene1000594;Unigene1000709;Unigene1000901;Unigene100097;Unigene1001424;Unigene1001445;Unigene1001500;Unigene100155;Unigene1001825;Unigene1001922;Unigene1002235;Unigene100241;Unigene1002707;Unigene100310;Unigene1003385;Unigene1003533;Unigene1003639;Unigene1003710;Unigene1003730;Unigene100422;…
igene170111;Unigene170180;Unigene17029;Unigene170812;Unigene170977;Unigene171138;Unigene171468;Unigene17180;Unigene171832;Unigene171932;Unigene17200;Unigene172096;Unigene172127;Unigene172717;Unigene173051;Unigene17320;Unigene173291;Unigene173443;Unigene173935;Unigene174017;Unigene174036;Unigene1741;Unigene174112;Unigene174584;Unigene17469;Unigene174779;Unigene174817;Unigene175168;Unigene175197;Un…
5693;Unigene505756;Unigene505759;Unigene506285;Unigene506344;Unigene506659;Unigene506932;Unigene506936;Unigene506992;Unigene507038;Unigene507349;Unigene507377;Unigene50742;Unigene507844;Unigene507923;Unigene507959;Unigene508513;Unigene508592;Unigene508593;Unigene508657;Unigene50897;Unigene50899;Unigene509083;Unigene509160;Unigene509640;Unigene509787;Unigene509857;Unigene510197;Unigene510243;Unige…	K03111+K03111+K02340+K01972+K02335+K02337+K02337+K02335+K02314+K03111+K02314+K02345+K01972+K01972+K10747+K03111+K02314+K02314+K02314+K02314+K03763+K02338+K02337+K02335+K02335+K03111+K02337+K03111+K03111+K03111+K03111+K02338+K02316+K01972+K03111+K03111+K01972+K02341+K02316+K02343+K03471+K02340+K03763+K03469+K03469+K01972+K02340+K03111+K02337+K03470+K02343+K02335+K03469+K03111+K03470+K03470+K02340+…
K02337+K03469+K03111+K02338+K02337+K10747+K03469+K03111+K02337+K03469+K03469+K02338+K02343+K03111+K03470+K03469+K02342+K03469+K03469+K02335+K02335+K10747+K02338+K03111+K02319+K03111+K01972+K01972+K02342+K02338+K03469+K02337+K02341+K02343+K03469+K02338+K02337+K03111+K03111+K03470+K03469+K03469+K03469+K03469+K03111+K02335+K02343+K02337+K02337+K03469+K02335+K02341+K03469+K02342+K02335+K03111+K03469+…
Metabolism	Carbohydrate metabolism	Glycolysis / Gluconeogenesis	6732	ko00010	Unigene1000112;Unigene1000279;Unigene1000388;Unigene1000482;Unigene1000653;Unigene1000821;Unigene1001204;Unigene1001328;Unigene1001779;Unigene1001996;Unigene1002016;Unigene1002107;Unigene1002113;Unigene1002238;Unigene1002255;Unigene1002505;Unigene1003224;Unigene100326;Unigene1003471;Unigene1003483;Unigene1003567;Unigene1003696;Unigene1003711;Unigene1003759;Unigene1003861;Unigene100411;Unigene1004…
3987;Unigene13988;Unigene139889;Unigene14001;Unigene140075;Unigene140278;Unigene140340;Unigene140353;Unigene140414;Unigene140562;Unigene140608;Unigene140623;Unigene140639;Unigene140649;Unigene140720;Unigene140830;Unigene141197;Unigene141285;Unigene141328;Unigene141526;Unigene141677;Unigene141724;Unigene141789;Unigene141813;Unigene142319;Unigene14265;Unigene142886;Unigene143429;Unigene143493;Unige…
;Unigene470925;Unigene470927;Unigene470928;Unigene470929;Unigene472464;Unigene473078;Unigene473488;Unigene473959;Unigene474048;Unigene474049;Unigene474057;Unigene474113;Unigene474462;Unigene474463;Unigene474700;Unigene474784;Unigene47502;Unigene475511;Unigene475512;Unigene47563;Unigene47665;Unigene476906;Unigene476907;Unigene477141;Unigene477184;Unigene477448;Unigene477558;Unigene477628;Unigene47…	K03737+K01810+K00850+K01835+K21071+K01785+K01835+K03737+K00845+K00927+K03737+K01689+K15633+K00016+K00134+K01689+K01610+K01222+K15634+K01810+K01785+K21071+K03737+K01803+K01810+K01835+K02777+K00174+K01624+K00175+K01803+K01810+K03737+K01223+K01810+K20116+K00850+K21071+K01689+K03737+K03737+K01810+K00016+K01624+K15633+K01624+K03737+K00134+K00873+K00016+K00128+K04041+K00873+K01835+K02446+K00016+K00016+…
K00162+K00131+K01810+K01689+K00627+K00382+K13954+K01834+K00927+K01689+K00382+K01835+K01223+K01835+K00163+K01785+K00161+K01223+K00627+K01223+K01610+K00845+K01223+K00873+K00873+K03737+K01810+K01624+K04041+K00382+K01223+K15635+K01835+K04072+K00016+K00927+K01810+K01835+K15633+K01810+K01622+K01223+K01624+K00873+K00172+K00134+K01785+K00163+K00845+K01222+K00016+K01810+K00163+K00163+K00163+K20116+K00016+…
Metabolism	Carbohydrate metabolism	Starch and sucrose metabolism	6604	ko00500	Unigene1000018;Unigene1000052;Unigene1000065;Unigene1000279;Unigene1000407;Unigene1000442;Unigene1000451;Unigene1000456;Unigene1000482;Unigene1000494;Unigene1000650;Unigene1000835;Unigene100086;Unigene1001017;Unigene1001182;Unigene1001204;Unigene1001279;Unigene1001453;Unigene1001625;Unigene1001676;Unigene1001779;Unigene1001959;Unigene1001960;Unigene100201;Unigene1002195;Unigene1002230;Unigene1002…
5782;Unigene157900;Unigene15801;Unigene15808;Unigene158081;Unigene15809;Unigene158265;Unigene158274;Unigene158595;Unigene158597;Unigene158846;Unigene159077;Unigene159112;Unigene159167;Unigene159614;Unigene159673;Unigene159941;Unigene159956;Unigene1603;Unigene160420;Unigene160441;Unigene160676;Unigene161320;Unigene161422;Unigene161566;Unigene161825;Unigene161884;Unigene162062;Unigene162180;Unigene…
Unigene46943;Unigene46954;Unigene469622;Unigene469851;Unigene469876;Unigene46992;Unigene470465;Unigene470707;Unigene470931;Unigene470932;Unigene471198;Unigene471557;Unigene472;Unigene47204;Unigene47206;Unigene472388;Unigene472399;Unigene473151;Unigene473682;Unigene474113;Unigene474254;Unigene47502;Unigene475328;Unigene47537;Unigene475585;Unigene476292;Unigene476443;Unigene47665;Unigene476906;Unig…	K00700+K02759+K00705+K01810+K05349+K05349+K05350+K01176+K01835+K05350+K01187+K00705+K00700+K16149+K00847+K01835+K00847+K00700+K16153+K01214+K00845+K00700+K00703+K00705+K00963+K00688+K05349+K01200+K00703+K01222+K01810+K00700+K00705+K01810+K05349+K01835+K02777+K07405+K01810+K01223+K01810+K05342+K01187+K05349+K00688+K00700+K00975+K00975+K21574+K01810+K21574+K00978+K00703+K00975+K00975+K00700+K01214+…
K02749+K01222+K00845+K00845+K01810+K05349+K00688+K01226+K01835+K01187+K01223+K01835+K01187+K02817+K02808+K01223+K00975+K00975+K01223+K00845+K01223+K06044+K01226+K01193+K01810+K01187+K01182+K00688+K00700+K00700+K00975+K01223+K00691+K01835+K01200+K01810+K02809+K00963+K01835+K01200+K01087+K00697+K01810+K01223+K00688+K00705+K02761+K00691+K00691+K01187+K00845+K01222+K00694+K00695+K01810+K00963+K00700+…
Metabolism	Amino acid metabolism	Cysteine and methionine metabolism	6234	ko00270	Unigene1000043;Unigene1000118;Unigene1000383;Unigene1000500;Unigene1000884;Unigene1000885;Unigene1000976;Unigene1001092;Unigene1001093;Unigene1001094;Unigene100120;Unigene1001311;Unigene1001795;Unigene100184;Unigene1002054;Unigene1002238;Unigene1002344;Unigene1002389;Unigene1002532;Unigene1002585;Unigene1002654;Unigene1002684;Unigene1002734;Unigene1002752;Unigene1002808;Unigene1003060;Unigene1003…
9;Unigene170140;Unigene170492;Unigene170546;Unigene170547;Unigene170679;Unigene170849;Unigene170876;Unigene171166;Unigene171167;Unigene171458;Unigene171552;Unigene172005;Unigene172141;Unigene172591;Unigene172846;Unigene173142;Unigene173454;Unigene173706;Unigene173739;Unigene173934;Unigene173952;Unigene174151;Unigene174206;Unigene174231;Unigene174327;Unigene174583;Unigene174587;Unigene174612;Unige…
ne577653;Unigene578041;Unigene578471;Unigene57868;Unigene57872;Unigene57873;Unigene578885;Unigene578966;Unigene579363;Unigene57942;Unigene579529;Unigene579631;Unigene579859;Unigene57990;Unigene580043;Unigene580062;Unigene58039;Unigene580474;Unigene580623;Unigene580838;Unigene580839;Unigene580840;Unigene580876;Unigene580877;Unigene580921;Unigene58102;Unigene581444;Unigene581912;Unigene581920;Unige…	K00812+K05396+K14155+K14155+K00640+K01738+K00558+K00558+K00558+K00558+K01011+K12960+K01738+K00640+K00640+K00016+K00651+K00558+K00003+K00558+K01752+K00558+K00558+K01740+K00558+K00558+K00133+K01740+K01738+K01738+K14155+K11358+K00558+K00558+K00133+K00928+K00789+K08968+K00558+K00133+K00558+K00558+K00651+K00789+K00640+K01738+K00812+K14155+K00558+K00558+K00549+K01752+K01752+K00651+K01761+K00558+K00558+…
K14155+K00928+K08963+K00026+K00797+K01251+K00547+K00003+K00789+K00133+K00558+K00016+K14155+K00003+K01011+K00772+K14454+K00003+K00640+K00547+K00772+K07173+K00640+K00640+K01738+K01739+K00640+K21456+K22847+K01243+K00026+K01739+K00826+K01760+K01740+K00789+K00772+K00641+K01611+K08968+K01752+K01752+K12524+K01760+K00026+K01761+K01919+K00549+K00928+K21456+K00549+K01697+K00826+K01738+K00797+K01243+K00826+…
Metabolism	Carbohydrate metabolism	Pyruvate metabolism	6195	ko00620	Unigene1000047;Unigene1000112;Unigene1000275;Unigene1000646;Unigene1001328;Unigene1001958;Unigene1002016;Unigene1002238;Unigene1002889;Unigene1003224;Unigene1003228;Unigene1003304;Unigene1003305;Unigene1003711;Unigene1003737;Unigene1003875;Unigene1004056;Unigene1004554;Unigene1004748;Unigene1004777;Unigene1004993;Unigene1005415;Unigene1006085;Unigene1006086;Unigene1006194;Unigene1006367;Unigene10…
9567;Unigene179780;Unigene179826;Unigene179891;Unigene17992;Unigene180047;Unigene180381;Unigene18046;Unigene180485;Unigene180608;Unigene180984;Unigene181134;Unigene181135;Unigene181159;Unigene181160;Unigene181424;Unigene181529;Unigene181738;Unigene181783;Unigene182322;Unigene182377;Unigene182659;Unigene183050;Unigene183071;Unigene183282;Unigene183412;Unigene183475;Unigene183571;Unigene183599;Unig…
nigene582118;Unigene582358;Unigene58264;Unigene58279;Unigene582831;Unigene583051;Unigene583195;Unigene583249;Unigene583379;Unigene58354;Unigene583571;Unigene583815;Unigene583816;Unigene583976;Unigene584176;Unigene584286;Unigene584831;Unigene584914;Unigene585125;Unigene585216;Unigene585927;Unigene585936;Unigene58595;Unigene586132;Unigene586133;Unigene586134;Unigene586136;Unigene586149;Unigene58631…	K01759+K03737+K03778+K01958+K03737+K01759+K03737+K00016+K00656+K01610+K00656+K01571+K01572+K03737+K01649+K00029+K01572+K00174+K00925+K00027+K00175+K03737+K01678+K01677+K00625+K03737+K00925+K03737+K01962+K03778+K01679+K01026+K00925+K01960+K01007+K01649+K00016+K00027+K22373+K00027+K01006+K03737+K01958+K00873+K00016+K00656+K00128+K00873+K00925+K00625+K00016+K00016+K04072+K00024+K00925+K03737+K00244+…
K00101+K00656+K01595+K00016+K01958+K00627+K00162+K01679+K11262+K01595+K01638+K01679+K00163+K00128+K00382+K11262+K02594+K00026+K22212+K01638+K00027+K01649+K01649+K00627+K00627+K01759+K00625+K01067+K11262+K11262+K11262+K00026+K01759+K01958+K00162+K01649+K00873+K01069+K01638+K01676+K01759+K00873+K01595+K00626+K00244+K00163+K00656+K00382+K00102+K01649+K00627+K00128+K01512+K11263+K01895+K00128+K01596+…
Metabolism	Glycan biosynthesis and metabolism	Peptidoglycan biosynthesis	5449	ko00550	Unigene1000141;Unigene1000278;Unigene1000527;Unigene1000584;Unigene1000642;Unigene1000910;Unigene1001129;Unigene1001205;Unigene1001332;Unigene1001478;Unigene1002029;Unigene1002254;Unigene1002303;Unigene100253;Unigene1003016;Unigene1003152;Unigene1003181;Unigene1003187;Unigene1003274;Unigene1003309;Unigene1003315;Unigene1003488;Unigene1003652;Unigene1003900;Unigene1004413;Unigene1004540;Unigene100…
ne202856;Unigene202857;Unigene202858;Unigene202859;Unigene203332;Unigene203578;Unigene203580;Unigene203601;Unigene203761;Unigene203938;Unigene20410;Unigene204254;Unigene204381;Unigene204457;Unigene204558;Unigene204703;Unigene204784;Unigene204944;Unigene205074;Unigene205182;Unigene205478;Unigene205494;Unigene205495;Unigene205496;Unigene205497;Unigene205498;Unigene205499;Unigene205500;Unigene20564;…
81;Unigene794902;Unigene797810;Unigene798572;Unigene798909;Unigene799180;Unigene801735;Unigene802131;Unigene802646;Unigene804142;Unigene80597;Unigene806118;Unigene80689;Unigene806956;Unigene80697;Unigene807619;Unigene807780;Unigene808906;Unigene809865;Unigene81034;Unigene81035;Unigene810437;Unigene811062;Unigene81147;Unigene813208;Unigene81322;Unigene814090;Unigene814546;Unigene814809;Unigene8150…	K05366+K07258+K07258+K03587+K05366+K00790+K00790+K07259+K05515+K06153+K19302+K03587+K01929+K07260+K00075+K06153+K07258+K05515+K05364+K07258+K07258+K02563+K00075+K08384+K06153+K05515+K07258+K07258+K05366+K01924+K07260+K07260+K02563+K02545+K05366+K01929+K00075+K01928+K01000+K00790+K00790+K01924+K01925+K01924+K19302+K01925+K05367+K01925+K05366+K01921+K01928+K00790+K00790+K00790+K01921+K05367+K05366+…
K05366+K03587+K08724+K01000+K05366+K08724+K08724+K05366+K00790+K01925+K01929+K01924+K00075+K00790+K05366+K05366+K05363+K19302+K01924+K19302+K00687+K01921+K01929+K05364+K00790+K01928+K00790+K01921+K01924+K02563+K01925+K01000+K05515+K00075+K01924+K00075+K02563+K05365+K01000+K08384+K07258+K03814+K01925+K03814+K05515+K01921+K05515+K01000+K19302+K05362+K01924+K05366+K05366+K05366+K06153+K05362+K01924+…
Metabolism	Amino acid metabolism	Alanine, aspartate and glutamate metabolism	5273	ko00250	Unigene1000043;Unigene1000469;Unigene1000522;Unigene1001225;Unigene1001343;Unigene100168;Unigene1001732;Unigene100202;Unigene100239;Unigene100247;Unigene1002630;Unigene1003093;Unigene1003545;Unigene1003571;Unigene1003649;Unigene1003783;Unigene1003912;Unigene1004367;Unigene100462;Unigene1004690;Unigene1004719;Unigene1004801;Unigene1005047;Unigene1005653;Unigene1005688;Unigene1005774;Unigene1006229…
ne185403;Unigene185404;Unigene185520;Unigene185892;Unigene1862;Unigene1866;Unigene186680;Unigene186681;Unigene186706;Unigene186893;Unigene187037;Unigene187508;Unigene187580;Unigene187696;Unigene187698;Unigene187921;Unigene188396;Unigene188651;Unigene188652;Unigene188682;Unigene188718;Unigene188738;Unigene189055;Unigene189511;Unigene189910;Unigene189911;Unigene190690;Unigene191278;Unigene191329;Un…
e874034;Unigene874122;Unigene874149;Unigene874240;Unigene874363;Unigene874364;Unigene874369;Unigene874462;Unigene87448;Unigene874684;Unigene874685;Unigene874824;Unigene875067;Unigene875099;Unigene875460;Unigene875627;Unigene875749;Unigene87579;Unigene87580;Unigene87591;Unigene876322;Unigene876423;Unigene877041;Unigene877157;Unigene877265;Unigene877896;Unigene878198;Unigene878241;Unigene878297;Uni…	K00812+K00820+K00820+K01915+K00262+K01914+K01915+K01756+K01939+K01955+K01744+K01755+K01955+K01424+K00823+K00266+K11358+K00294+K01744+K00259+K01915+K00812+K01953+K01956+K01955+K01779+K01953+K00764+K01956+K01955+K00764+K00265+K00609+K01955+K00610+K01953+K01756+K00266+K00820+K01915+K01955+K01940+K00764+K01914+K01915+K01955+K00764+K00609+K01953+K01779+K01940+K00262+K00764+K00266+K01915+K01955+K01955+…
K01755+K01915+K00135+K07250+K00764+K01953+K01915+K01756+K01939+K00135+K00823+K00262+K00266+K01915+K00820+K00764+K00266+K00764+K01939+K01940+K00278+K01914+K00764+K01744+K01939+K00764+K01956+K00610+K01955+K00764+K09758+K01756+K01424+K00820+K00265+K01914+K01425+K01939+K01939+K01939+K01955+K00262+K00764+K01915+K01955+K01955+K01939+K01939+K13566+K00262+K00820+K01953+K01914+K01755+K01914+K01939+K00764+…
Metabolism	Energy metabolism	Oxidative phosphorylation	4822	ko00190	Unigene1000725;Unigene1001254;Unigene1002395;Unigene100307;Unigene1003310;Unigene1003747;Unigene1003748;Unigene1004289;Unigene1004598;Unigene1005845;Unigene1005846;Unigene1005847;Unigene1005848;Unigene1005849;Unigene1005850;Unigene1005851;Unigene100594;Unigene1006326;Unigene10075;Unigene1009018;Unigene1009656;Unigene1009657;Unigene1009773;Unigene1009858;Unigene1009859;Unigene1009860;Unigene101047…
nigene298700;Unigene298701;Unigene298821;Unigene299440;Unigene300217;Unigene300218;Unigene300339;Unigene300340;Unigene300543;Unigene300846;Unigene301287;Unigene301389;Unigene301641;Unigene301663;Unigene301664;Unigene301775;Unigene301806;Unigene301891;Unigene302174;Unigene302195;Unigene303803;Unigene303904;Unigene305290;Unigene305489;Unigene305522;Unigene305872;Unigene305951;Unigene306057;Unigene3…
gene957591;Unigene957592;Unigene957593;Unigene957780;Unigene957781;Unigene957782;Unigene957783;Unigene957785;Unigene957786;Unigene957787;Unigene958104;Unigene958105;Unigene958106;Unigene958107;Unigene958108;Unigene958109;Unigene958224;Unigene958245;Unigene958246;Unigene958247;Unigene958704;Unigene958951;Unigene959124;Unigene959228;Unigene959229;Unigene959230;Unigene959231;Unigene959232;Unigene959…	K02117+K00241+K02118+K02117+K00336+K02110+K02108+K00336+K02120+K00330+K00331+K13378+K00337+K00338+K00339+K00340+K00335+K02117+K15986+K00241+K02113+K02109+K00336+K02120+K02123+K02124+K00341+K00244+K00937+K02108+K02110+K02115+K02108+K02110+K02113+K02111+K02115+K02112+K02114+K02124+K02113+K02111+K02115+K00937+K15987+K02109+K00937+K00334+K00336+K00241+K02111+K00239+K02118+K02120+K02112+K15986+K02115+…
K02108+K01507+K00330+K00244+K00239+K15986+K03885+K00342+K00341+K00340+K00339+K00338+K02115+K15987+K02124+K00336+K02120+K02118+K02117+K02122+K02119+K02121+K02124+K02123+K02123+K02124+K00341+K02111+K02108+K00343+K15987+K02111+K00426+K02115+K02108+K00343+K00342+K00341+K00340+K00339+K00338+K00337+K00333+K00332+K00331+K00330+K00342+K00343+K00244+K15987+K15986+K00425+K01507+K02118+K00937+K01507+K15987+…
Metabolism	Carbohydrate metabolism	Galactose metabolism	4764	ko00052	Unigene1000106;Unigene1000227;Unigene1000388;Unigene1000406;Unigene1000447;Unigene1000482;Unigene1000483;Unigene1000650;Unigene1000653;Unigene1000688;Unigene1000821;Unigene1001204;Unigene1001336;Unigene1001550;Unigene1001779;Unigene1001879;Unigene1002133;Unigene1002195;Unigene1002851;Unigene1003028;Unigene100353;Unigene1003567;Unigene1003696;Unigene100411;Unigene1004185;Unigene1004287;Unigene1005…
gene239677;Unigene240026;Unigene240274;Unigene240295;Unigene240304;Unigene240464;Unigene240626;Unigene240777;Unigene241317;Unigene241738;Unigene241742;Unigene241811;Unigene24192;Unigene241966;Unigene241974;Unigene242038;Unigene24225;Unigene242338;Unigene24242;Unigene24243;Unigene24244;Unigene242456;Unigene24260;Unigene243303;Unigene245314;Unigene245333;Unigene245997;Unigene246689;Unigene24671;Uni…
ne967647;Unigene967674;Unigene967694;Unigene967766;Unigene968063;Unigene968166;Unigene968216;Unigene968390;Unigene968493;Unigene968603;Unigene96865;Unigene96887;Unigene96956;Unigene969656;Unigene969760;Unigene969788;Unigene970416;Unigene970538;Unigene970764;Unigene971119;Unigene971184;Unigene97129;Unigene971309;Unigene971428;Unigene971847;Unigene97185;Unigene972172;Unigene972527;Unigene972618;Uni…	K12308+K00849+K00850+K01190+K01190+K01835+K07407+K01187+K21071+K01190+K01785+K01835+K01190+K00849+K00845+K01784+K01784+K00963+K01684+K01190+K01854+K01785+K21071+K01835+K01854+K16371+K02775+K01190+K00850+K21071+K00849+K01187+K07407+K00965+K01784+K00849+K02775+K01854+K17716+K01190+K01187+K01190+K01193+K07407+K07407+K00965+K00965+K12112+K01835+K01784+K01190+K01854+K00965+K01835+K01835+K01785+K01190+…
K00845+K01785+K12308+K00963+K00850+K01784+K01785+K01835+K12308+K00850+K01785+K01190+K01785+K01784+K00963+K00850+K17716+K01854+K21071+K00850+K01190+K01784+K01784+K01835+K01190+K01190+K07407+K01784+K01190+K02775+K01784+K00849+K01785+K01193+K01835+K01190+K01854+K00850+K01190+K01190+K17716+K00845+K00094+K01835+K02774+K21071+K00849+K02787+K01190+K00850+K08302+K01190+K01190+K01190+K01854+K01193+K01854+…
Metabolism	Amino acid metabolism	Glycine, serine and threonine metabolism	4648	ko00260	Unigene1000092;Unigene1000536;Unigene1000586;Unigene1000955;Unigene1000956;Unigene1000957;Unigene1001296;Unigene100137;Unigene1002021;Unigene1002093;Unigene1002104;Unigene1002113;Unigene1002532;Unigene1002654;Unigene1003094;Unigene1003113;Unigene1003471;Unigene1003733;Unigene100406;Unigene1004114;Unigene1004115;Unigene1004178;Unigene1004349;Unigene1004739;Unigene1005140;Unigene1005319;Unigene1005…
ne286344;Unigene286385;Unigene286664;Unigene286669;Unigene287509;Unigene287510;Unigene287590;Unigene287768;Unigene287770;Unigene287771;Unigene287772;Unigene287773;Unigene287774;Unigene288615;Unigene288670;Unigene288745;Unigene288825;Unigene288876;Unigene288979;Unigene289392;Unigene289393;Unigene289638;Unigene290831;Unigene290970;Unigene291016;Unigene291173;Unigene291480;Unigene291582;Unigene29167…
551;Unigene990733;Unigene990887;Unigene990996;Unigene991014;Unigene991043;Unigene991360;Unigene992191;Unigene99225;Unigene9923;Unigene992411;Unigene992671;Unigene993187;Unigene993475;Unigene99348;Unigene993745;Unigene993759;Unigene993785;Unigene994046;Unigene994154;Unigene994168;Unigene994998;Unigene995415;Unigene996070;Unigene996139;Unigene996670;Unigene996901;Unigene998224;Unigene998358;Unigene…	K00639+K17103+K00831+K00605+K02437+K00282+K17103+K01754+K01079+K17103+K01695+K15633+K00003+K01752+K00133+K01733+K15634+K00018+K00133+K00928+K00872+K00639+K00133+K01754+K00058+K00283+K00058+K00872+K01752+K01752+K17103+K11529+K00928+K01696+K00003+K00928+K00133+K00303+K00058+K15633+K01620+K01733+K00058+K00281+K00639+K01752+K01752+K01620+K15635+K01752+K17103+K00600+K00003+K00928+K00133+K15634+K00003+…
Metabolism	Carbohydrate metabolism	Pentose phosphate pathway	4484	ko00030	Unigene1000124;Unigene1000279;Unigene1000388;Unigene1000432;Unigene1000482;Unigene1000653;Unigene1001204;Unigene1001596;Unigene1001955;Unigene1002074;Unigene100237;Unigene1003483;Unigene1003696;Unigene1003861;Unigene100411;Unigene1004759;Unigene1005191;Unigene1005343;Unigene1005726;Unigene1005834;Unigene1005932;Unigene1006160;Unigene1006176;Unigene1006204;Unigene1006211;Unigene1006212;Unigene1006…
nigene2831;Unigene283197;Unigene283214;Unigene283215;Unigene283216;Unigene283423;Unigene284239;Unigene284378;Unigene284488;Unigene284694;Unigene28477;Unigene28492;Unigene285655;Unigene285701;Unigene285793;Unigene285904;Unigene286073;Unigene286221;Unigene286505;Unigene286561;Unigene286567;Unigene286920;Unigene286951;Unigene287045;Unigene287200;Unigene287376;Unigene287442;Unigene287736;Unigene28856…	K00615+K01810+K00850+K01625+K01835+K21071+K01835+K00852+K01619+K01783+K00874+K01810+K21071+K01810+K01835+K01624+K00615+K01810+K01810+K01783+K01783+K00850+K11529+K21071+K00615+K00615+K01839+K00851+K01808+K00948+K01619+K01783+K01810+K00948+K01783+K01624+K00616+K01624+K01808+K04041+K01835+K02446+K00034+K00615+K01624+K01808+K01624+K00615+K04041+K01624+K00615+K00615+K01835+K01835+K01621+K11645+K00874+…
Metabolism	Energy metabolism	Methane metabolism	4094	ko00680	Unigene1000314;Unigene1000388;Unigene1000586;Unigene1000653;Unigene1001762;Unigene1002021;Unigene1002107;Unigene1002113;Unigene1002505;Unigene1003471;Unigene1003696;Unigene1003733;Unigene1004748;Unigene1004759;Unigene1004905;Unigene1005140;Unigene1005410;Unigene1006160;Unigene1006176;Unigene1006194;Unigene1006204;Unigene1006218;Unigene1006488;Unigene1006809;Unigene100752;Unigene1008172;Unigene100…
5;Unigene358014;Unigene358130;Unigene359075;Unigene359159;Unigene359281;Unigene359375;Unigene359838;Unigene360036;Unigene360179;Unigene360188;Unigene360696;Unigene361201;Unigene361476;Unigene362152;Unigene362849;Unigene362949;Unigene362960;Unigene363062;Unigene363286;Unigene363445;Unigene363921;Unigene363994;Unigene363995;Unigene364413;Unigene364793;Unigene365178;Unigene365519;Unigene365706;Unige…	K03390+K00850+K00831+K21071+K03390+K01079+K01689+K15633+K01689+K15634+K21071+K00018+K00925+K01624+K00123+K00058+K00058+K00850+K11529+K00625+K21071+K01689+K00925+K11261+K00925+K01007+K00058+K11261+K01624+K15633+K01624+K04041+K00925+K00625+K00058+K02446+K00024+K00925+K01624+K01624+K04041+K01624+K15635+K11645+K00600+K15634+K00625+K00058+K00831+K15633+K00850+K00600+K15633+K15633+K01689+K00058+K00625+…
Metabolism	Carbohydrate metabolism	Fructose and mannose metabolism	4058	ko00051	Unigene1000017;Unigene100016;Unigene1000388;Unigene1000653;Unigene1000982;Unigene1001182;Unigene1001279;Unigene1001576;Unigene1001686;Unigene1001790;Unigene100185;Unigene1001891;Unigene100190;Unigene1002341;Unigene1002342;Unigene1002657;Unigene1002658;Unigene1002939;Unigene1003528;Unigene1003549;Unigene1003696;Unigene1003759;Unigene1004759;Unigene1005192;Unigene1006160;Unigene1006204;Unigene10062…
49;Unigene331266;Unigene331286;Unigene331293;Unigene331294;Unigene331315;Unigene331316;Unigene331412;Unigene331430;Unigene331970;Unigene332388;Unigene332623;Unigene332731;Unigene333038;Unigene333044;Unigene333142;Unigene333499;Unigene333590;Unigene333591;Unigene333602;Unigene333678;Unigene333679;Unigene33381;Unigene333992;Unigene334021;Unigene334022;Unigene334023;Unigene334174;Unigene334637;Unige…	K01809+K00848+K00850+K21071+K02793+K00847+K00847+K01840+K00971+K01629+K03332+K00971+K01818+K01818+K00848+K02768+K00882+K01628+K01809+K19956+K21071+K01803+K01624+K01803+K00850+K21071+K00971+K01809+K01808+K03332+K01809+K00971+K00848+K00971+K01624+K00847+K01624+K02770+K02769+K02768+K01808+K04041+K02446+K01624+K01808+K00008+K01624+K00848+K04041+K01624+K11645+K00008+K00847+K00847+K01808+K01818+K00848+…
Genetic Information Processing	Replication and repair	Nucleotide excision repair	3837	ko03420	Unigene1000058;Unigene1000150;Unigene1000277;Unigene100030;Unigene1000594;Unigene1000718;Unigene1000757;Unigene1001445;Unigene1001500;Unigene100155;Unigene1001678;Unigene1001806;Unigene1001895;Unigene1002055;Unigene1002170;Unigene100246;Unigene1002840;Unigene1002950;Unigene1003518;Unigene1003639;Unigene1003710;Unigene1003986;Unigene1004328;Unigene1004606;Unigene1004971;Unigene1005531;Unigene10058…
;Unigene353236;Unigene353242;Unigene354770;Unigene355128;Unigene355997;Unigene356448;Unigene356659;Unigene356660;Unigene356796;Unigene356977;Unigene356978;Unigene357468;Unigene357650;Unigene357659;Unigene357660;Unigene357661;Unigene358547;Unigene358548;Unigene359210;Unigene359551;Unigene359627;Unigene360009;Unigene360270;Unigene360297;Unigene360323;Unigene360475;Unigene360599;Unigene360957;Unigen…	K03657+K03723+K01972+K02335+K02335+K03702+K03657+K01972+K01972+K10747+K03657+K03701+K03723+K03657+K03701+K03703+K03657+K03701+K03701+K02335+K02335+K03701+K03701+K03657+K01972+K03723+K01972+K03703+K01972+K03723+K03723+K02335+K03702+K02335+K03701+K03702+K03657+K03723+K03701+K03657+K03701+K03657+K03701+K02335+K03723+K02335+K03703+K03723+K02335+K03723+K02335+K03703+K03723+K01972+K03703+K03702+K01972+…
Metabolism	Carbohydrate metabolism	Glyoxylate and dicarboxylate metabolism	3771	ko00630	Unigene1000432;Unigene1000669;Unigene1000844;Unigene1000955;Unigene1000956;Unigene1000957;Unigene1001225;Unigene1001549;Unigene1001732;Unigene1002201;Unigene1002323;Unigene1003226;Unigene1003465;Unigene1003508;Unigene1003733;Unigene1004719;Unigene1004898;Unigene1004905;Unigene1005319;Unigene1006176;Unigene1008628;Unigene1008971;Unigene1009444;Unigene100947;Unigene1010225;Unigene1010339;Unigene101…
9812;Unigene409869;Unigene409877;Unigene410032;Unigene410528;Unigene410922;Unigene411078;Unigene411620;Unigene412047;Unigene41214;Unigene412532;Unigene412610;Unigene412660;Unigene412802;Unigene413079;Unigene413089;Unigene413269;Unigene413577;Unigene413678;Unigene41381;Unigene414067;Unigene414091;Unigene414346;Unigene414745;Unigene41536;Unigene415737;Unigene415813;Unigene415880;Unigene415969;Unige…	K01625+K01681+K01091+K00605+K02437+K00282+K01915+K01091+K01915+K01091+K00048+K01647+K01647+K01681+K00018+K01915+K01847+K00123+K00283+K11529+K01681+K01915+K01915+K01847+K01091+K00024+K07130+K00281+K01647+K01681+K01091+K00284+K00600+K01915+K01915+K01091+K01091+K00626+K00600+K00283+K01091+K01091+K01681+K01681+K01091+K01915+K00284+K00048+K01681+K01638+K01681+K01091+K01681+K00281+K01647+K01915+K00626+…
Metabolism	Amino acid metabolism	Phenylalanine, tyrosine and tryptophan biosynthesis	3610	ko00400	Unigene1000043;Unigene1000238;Unigene1000250;Unigene1000927;Unigene1000928;Unigene1000929;Unigene1000930;Unigene1001760;Unigene1001761;Unigene1001935;Unigene1002104;Unigene1002224;Unigene1002639;Unigene1003125;Unigene1003126;Unigene1003175;Unigene1003316;Unigene1003362;Unigene1003912;Unigene1004039;Unigene1004116;Unigene1004801;Unigene1004896;Unigene1004897;Unigene1004922;Unigene1005218;Unigene10…
e410429;Unigene410720;Unigene410771;Unigene410825;Unigene410894;Unigene410977;Unigene411478;Unigene411776;Unigene412066;Unigene412067;Unigene412589;Unigene412619;Unigene412863;Unigene412900;Unigene412901;Unigene412902;Unigene413321;Unigene414453;Unigene414578;Unigene414579;Unigene414773;Unigene414983;Unigene415135;Unigene415283;Unigene415606;Unigene415648;Unigene415718;Unigene417667;Unigene417906…	K00812+K01735+K04518+K01817+K01609+K00766+K01657+K00014+K03786+K00817+K01695+K03786+K00891+K04517+K03856+K01735+K00891+K00817+K11358+K00800+K06209+K00812+K00014+K00014+K00891+K00014+K06209+K03786+K01609+K01696+K00891+K01736+K00766+K00800+K01736+K00891+K00817+K00891+K00817+K03786+K01713+K01626+K04518+K00817+K01695+K00891+K14170+K01736+K06001+K01657+K00891+K00812+K04517+K06001+K06209+K00800+K00014+…
Metabolism	Carbohydrate metabolism	Butanoate metabolism	3590	ko00650	Unigene1000112;Unigene1000512;Unigene1000645;Unigene1001254;Unigene1001328;Unigene1002016;Unigene1002178;Unigene1002212;Unigene1002506;Unigene1002889;Unigene1003107;Unigene1003228;Unigene1003649;Unigene1003655;Unigene1003660;Unigene1003711;Unigene1004554;Unigene1004993;Unigene1005415;Unigene1006367;Unigene1006633;Unigene1008103;Unigene100838;Unigene1008476;Unigene1008477;Unigene1009018;Unigene100…
6121;Unigene386133;Unigene386259;Unigene38640;Unigene38641;Unigene386712;Unigene386762;Unigene386763;Unigene387225;Unigene387226;Unigene387227;Unigene387590;Unigene387763;Unigene387945;Unigene387949;Unigene387950;Unigene388369;Unigene388455;Unigene388577;Unigene388642;Unigene38905;Unigene389266;Unigene389614;Unigene389787;Unigene389927;Unigene390194;Unigene390232;Unigene390468;Unigene390469;Unige…	K03737+K00248+K18122+K00241+K03737+K03737+K01652+K01652+K18120+K00656+K01653+K00656+K00823+K01653+K01652+K03737+K00174+K00175+K03737+K03737+K03737+K08318+K00929+K00929+K00634+K00241+K03737+K00074+K00656+K00929+K04072+K03737+K00244+K00174+K00656+K00656+K00656+K00656+K00656+K00174+K00626+K01652+K00929+K00929+K00634+K00248+K00074+K00074+K00929+K00174+K00175+K00241+K03737+K01034+K00239+K00656+K00135+…
Environmental Information Processing	Membrane transport	Bacterial secretion system	3553	ko03070	Unigene1000776;Unigene1001079;Unigene1001080;Unigene100111;Unigene1001930;Unigene1002179;Unigene1002499;Unigene1002748;Unigene1002873;Unigene1003437;Unigene1003941;Unigene1004046;Unigene1004052;Unigene1004090;Unigene1004487;Unigene1004740;Unigene1004821;Unigene1005478;Unigene1005990;Unigene1006486;Unigene100666;Unigene1006983;Unigene1007094;Unigene1007548;Unigene1007779;Unigene1007853;Unigene1007…
igene403874;Unigene403999;Unigene404002;Unigene404200;Unigene404471;Unigene404828;Unigene40497;Unigene40501;Unigene405247;Unigene405641;Unigene405897;Unigene40663;Unigene406669;Unigene406679;Unigene406708;Unigene406873;Unigene406930;Unigene407032;Unigene407217;Unigene407505;Unigene408221;Unigene408540;Unigene408949;Unigene409081;Unigene409082;Unigene409419;Unigene409553;Unigene410061;Unigene41029…	K03070+K03205+K03205+K03217+K03110+K03110+K11891+K12257+K03110+K03073+K03070+K11903+K03075+K03073+K03075+K03110+K03217+K03070+K03070+K03110+K03073+K12340+K03072+K03205+K03217+K03118+K03110+K03205+K03205+K03217+K12257+K03075+K03073+K03070+K03217+K03205+K03070+K03217+K03072+K03074+K03106+K03074+K03073+K03210+K03217+K12257+K03210+K03070+K03106+K12340+K03106+K03070+K03076+K03205+K03075+K03110+K03205+…
Genetic Information Processing	Folding, sorting and degradation	RNA degradation	3548	ko03018	Unigene1000388;Unigene100039;Unigene1000708;Unigene1001012;Unigene1002107;Unigene100249;Unigene1002505;Unigene1002628;Unigene100282;Unigene1003044;Unigene1003400;Unigene1004037;Unigene1005445;Unigene1005532;Unigene1005830;Unigene1006047;Unigene1006160;Unigene1006218;Unigene1006453;Unigene1006462;Unigene1006467;Unigene1006597;Unigene1006856;Unigene1006979;Unigene1007252;Unigene1007261;Unigene10072…
Unigene443539;Unigene443651;Unigene445186;Unigene445317;Unigene445346;Unigene44543;Unigene445612;Unigene445994;Unigene446231;Unigene446232;Unigene44727;Unigene448850;Unigene450520;Unigene450572;Unigene450865;Unigene451164;Unigene45132;Unigene451392;Unigene451977;Unigene452349;Unigene453318;Unigene454347;Unigene454395;Unigene454594;Unigene455020;Unigene45527;Unigene455339;Unigene455472;Unigene4557…	K00850+K12574+K12574+K04043+K01689+K05592+K01689+K18682+K12573+K12574+K03628+K12574+K04043+K00962+K18682+K04043+K00850+K01689+K12574+K04043+K18682+K04043+K03666+K12573+K12574+K04077+K04077+K04077+K18682+K00962+K05592+K00970+K12574+K03654+K12574+K18682+K00937+K12573+K05592+K12573+K03666+K12574+K18682+K00962+K03654+K03654+K00850+K00937+K00970+K03654+K18682+K01689+K00962+K03628+K00937+K18682+K12574+…
Metabolism	Carbohydrate metabolism	Citrate cycle (TCA cycle)	3542	ko00020	Unigene1000112;Unigene1000646;Unigene1000668;Unigene1000669;Unigene1000670;Unigene1001254;Unigene1001328;Unigene1002016;Unigene1003136;Unigene1003138;Unigene1003224;Unigene1003226;Unigene1003465;Unigene1003508;Unigene1003711;Unigene1004554;Unigene1004993;Unigene1005415;Unigene1006085;Unigene1006086;Unigene1006337;Unigene1006367;Unigene1006633;Unigene100746;Unigene1007627;Unigene1008628;Unigene100…
gene432810;Unigene433094;Unigene433167;Unigene434189;Unigene434587;Unigene436260;Unigene436395;Unigene437105;Unigene437134;Unigene437230;Unigene437789;Unigene438465;Unigene439608;Unigene440275;Unigene440276;Unigene441797;Unigene443205;Unigene443221;Unigene444170;Unigene445123;Unigene445295;Unigene445296;Unigene447191;Unigene447291;Unigene44769;Unigene448160;Unigene449912;Unigene451023;Unigene4516…	K03737+K01958+K05942+K01681+K00030+K00241+K03737+K03737+K05942+K00031+K01610+K01647+K01647+K01681+K03737+K00174+K00175+K03737+K01678+K01677+K05942+K03737+K03737+K01679+K01960+K01681+K00241+K03737+K01958+K00024+K03737+K00244+K00627+K00174+K00030+K01647+K01681+K01958+K00174+K01960+K01681+K00176+K00174+K00175+K00177+K00241+K01681+K03737+K00239+K00177+K01681+K01676+K01677+K01678+K01681+K01596+K01681+…
Metabolism	Metabolism of cofactors and vitamins	Porphyrin and chlorophyll metabolism	3472	ko00860	Unigene10000;Unigene1000056;Unigene10001;Unigene10002;Unigene10003;Unigene1000426;Unigene1002060;Unigene100266;Unigene1002963;Unigene1003857;Unigene100391;Unigene1003933;Unigene1004118;Unigene1004166;Unigene1004167;Unigene1004168;Unigene1004169;Unigene1005097;Unigene1005098;Unigene1005099;Unigene1005100;Unigene1005101;Unigene1005136;Unigene1005278;Unigene1005376;Unigene1005544;Unigene1006225;Unig…
421707;Unigene422463;Unigene422464;Unigene422511;Unigene423381;Unigene423880;Unigene424404;Unigene425853;Unigene425954;Unigene426042;Unigene426043;Unigene426275;Unigene428930;Unigene430575;Unigene43077;Unigene431120;Unigene432273;Unigene43286;Unigene433238;Unigene433885;Unigene434414;Unigene434820;Unigene435268;Unigene437897;Unigene437986;Unigene438133;Unigene438134;Unigene438154;Unigene438400;Un…	K01698+K02224+K13542+K01749+K02492+K01195+K02226+K01885+K02227+K19221+K21480+K02190+K04720+K01698+K13542+K01749+K02304+K02191+K03399+K02188+K06042+K02224+K01719+K02226+K02231+K02232+K01599+K02302+K02302+K01885+K00230+K01885+K13542+K01719+K01885+K02226+K04720+K16651+K02233+K02227+K02232+K02231+K02224+K06042+K05895+K05934+K02189+K05936+K02191+K03399+K02188+K02226+K01599+K02226+K01845+K01885+K13542+…
Genetic Information Processing	Folding, sorting and degradation	Protein export	3437	ko03060	Unigene1000776;Unigene100111;Unigene1001915;Unigene1001930;Unigene1002179;Unigene1002227;Unigene1002748;Unigene1002873;Unigene1003174;Unigene1003437;Unigene1003941;Unigene1004052;Unigene1004090;Unigene1004487;Unigene1004740;Unigene1004821;Unigene1005478;Unigene1005990;Unigene1006486;Unigene1006507;Unigene100666;Unigene1006862;Unigene1007094;Unigene1007475;Unigene1007779;Unigene1007853;Unigene1007…
igene44147;Unigene444308;Unigene444831;Unigene445895;Unigene446416;Unigene446609;Unigene446792;Unigene44692;Unigene446992;Unigene44738;Unigene447676;Unigene44988;Unigene450398;Unigene451452;Unigene451874;Unigene452038;Unigene452108;Unigene452109;Unigene453498;Unigene454189;Unigene45473;Unigene455599;Unigene456079;Unigene456293;Unigene456853;Unigene457051;Unigene457164;Unigene457360;Unigene460447;…	K03070+K03217+K03100+K03110+K03110+K03101+K12257+K03110+K03101+K03073+K03070+K03075+K03073+K03075+K03110+K03217+K03070+K03070+K03110+K03101+K03073+K03101+K03072+K03101+K03217+K03118+K03110+K03217+K12257+K03075+K03073+K03070+K03217+K03070+K03217+K03072+K03074+K03106+K03074+K03073+K03210+K03217+K12257+K03210+K03070+K03101+K03106+K03106+K03070+K03076+K03075+K03110+K03118+K03076+K03076+K03100+K03073+…
Metabolism	Amino acid metabolism	Lysine biosynthesis	3413	ko00300	Unigene1000947;Unigene1002303;Unigene1002532;Unigene100274;Unigene1003094;Unigene100350;Unigene100406;Unigene1004114;Unigene1004349;Unigene1004715;Unigene1004716;Unigene1005660;Unigene100619;Unigene1006346;Unigene1006365;Unigene1006789;Unigene1006832;Unigene1006833;Unigene1006834;Unigene1006867;Unigene1007070;Unigene100812;Unigene1008268;Unigene1008307;Unigene1008436;Unigene1009061;Unigene1009547…
ne432022;Unigene433402;Unigene433691;Unigene435015;Unigene435352;Unigene436059;Unigene436885;Unigene43782;Unigene438002;Unigene438078;Unigene439089;Unigene439645;Unigene442452;Unigene443030;Unigene443031;Unigene44311;Unigene443696;Unigene444129;Unigene444428;Unigene444685;Unigene444960;Unigene445747;Unigene446007;Unigene447079;Unigene448582;Unigene450573;Unigene450690;Unigene450691;Unigene451228;…	K00821+K01929+K00003+K00674+K00133+K10206+K00133+K00928+K00133+K10206+K01778+K03340+K01586+K01714+K00928+K00821+K00003+K00928+K00133+K01929+K01928+K01439+K01586+K01586+K01439+K05825+K00821+K00215+K01928+K01586+K01586+K01714+K01714+K00821+K10206+K00215+K05822+K00215+K00003+K00928+K00133+K01928+K00003+K01439+K01778+K01778+K00674+K01714+K00215+K00928+K01929+K00821+K03340+K01714+K01439+K01439+K00215+…
Genetic Information Processing	Replication and repair	Base excision repair	3220	ko03410	Unigene1000277;Unigene100030;Unigene1000473;Unigene1000594;Unigene1001199;Unigene1001445;Unigene1001500;Unigene100155;Unigene1001643;Unigene1002626;Unigene1002718;Unigene1003639;Unigene1003709;Unigene1003710;Unigene1003980;Unigene1004165;Unigene1004971;Unigene1005405;Unigene1005620;Unigene1005822;Unigene1006248;Unigene1006371;Unigene1006755;Unigene1006828;Unigene1007405;Unigene1007602;Unigene1007…
8979;Unigene499634;Unigene499692;Unigene4997;Unigene4998;Unigene499826;Unigene50139;Unigene50245;Unigene502697;Unigene503097;Unigene503374;Unigene503928;Unigene50423;Unigene504688;Unigene50597;Unigene506818;Unigene50744;Unigene508251;Unigene508575;Unigene508593;Unigene508657;Unigene50899;Unigene509160;Unigene509262;Unigene509369;Unigene510377;Unigene511038;Unigene51252;Unigene513;Unigene51462;Uni…	K01972+K02335+K07462+K02335+K01142+K01972+K01972+K10747+K01246+K03648+K07462+K02335+K10563+K02335+K21929+K03575+K01972+K21929+K07462+K01972+K10773+K10773+K01972+K07462+K02335+K21929+K07462+K21929+K02335+K10773+K01247+K01142+K01142+K02335+K01151+K02335+K03575+K02335+K10563+K07462+K02335+K01247+K03648+K01247+K07462+K01972+K01142+K01972+K10773+K03575+K03575+K01142+K10563+K03652+K01972+K01972+K03575+…
Metabolism	Metabolism of cofactors and vitamins	One carbon pool by folate	3193	ko00670	Unigene1000955;Unigene1001104;Unigene1001112;Unigene1001226;Unigene100126;Unigene10013;Unigene1001518;Unigene100158;Unigene1002274;Unigene1003154;Unigene1003155;Unigene100324;Unigene1003284;Unigene1004969;Unigene1005106;Unigene1005276;Unigene1006848;Unigene1006849;Unigene1006980;Unigene100749;Unigene100750;Unigene1008287;Unigene1008868;Unigene1008883;Unigene10090;Unigene1009065;Unigene1009069;Uni…
ene542055;Unigene542314;Unigene542513;Unigene542793;Unigene543;Unigene544740;Unigene547960;Unigene548266;Unigene549994;Unigene55109;Unigene5513;Unigene552439;Unigene55309;Unigene555952;Unigene556715;Unigene558282;Unigene558435;Unigene55869;Unigene55870;Unigene559264;Unigene559735;Unigene559830;Unigene56026;Unigene560466;Unigene560749;Unigene56076;Unigene562479;Unigene562623;Unigene563017;Unigene5…	K00605+K01938+K00604+K13990+K01491+K00287+K00297+K01491+K01491+K01938+K01491+K01491+K01934+K11175+K11175+K11175+K00560+K00287+K03465+K00602+K11175+K00602+K01938+K00604+K00287+K01938+K00602+K11175+K00560+K01934+K01491+K11175+K00600+K01934+K00297+K00560+K00287+K00287+K00560+K01934+K00602+K01934+K01491+K11175+K00602+K00600+K00604+K01491+K00548+K01491+K00604+K00604+K01938+K01491+K00297+K01938+K00297+…
Metabolism	Carbohydrate metabolism	Propanoate metabolism	2986	ko00640	Unigene1002238;Unigene1002323;Unigene1002888;Unigene1002889;Unigene1003182;Unigene1003228;Unigene1003649;Unigene1004418;Unigene1004748;Unigene100486;Unigene1004898;Unigene1006194;Unigene1006488;Unigene1007134;Unigene100747;Unigene100752;Unigene100831;Unigene100947;Unigene100970;Unigene100973;Unigene1009802;Unigene1009803;Unigene101014;Unigene1010146;Unigene101017;Unigene1010473;Unigene1010478;Uni…
515;Unigene625588;Unigene625869;Unigene62618;Unigene626593;Unigene626676;Unigene627747;Unigene628007;Unigene628627;Unigene628638;Unigene628940;Unigene629780;Unigene630498;Unigene633057;Unigene633455;Unigene633646;Unigene6349;Unigene63670;Unigene638045;Unigene639735;Unigene640145;Unigene642234;Unigene642711;Unigene642904;Unigene642905;Unigene644498;Unigene644643;Unigene644644;Unigene644971;Unigene…	K00016+K00048+K00140+K00656+K01734+K00656+K00823+K01734+K00925+K01734+K01847+K00625+K00925+K01962+K01026+K00925+K00016+K01847+K00016+K00656+K00925+K00625+K00016+K01734+K00016+K00925+K11381+K00656+K01962+K01961+K00656+K18369+K00656+K00625+K00656+K00656+K00626+K01962+K01962+K00625+K01961+K02160+K01963+K01961+K02160+K00625+K00925+K00625+K01034+K00048+K00005+K00656+K00016+K00656+K00925+K00625+K00823+…
Metabolism	Lipid metabolism	Glycerophospholipid metabolism	2955	ko00564	Unigene1000057;Unigene1000296;Unigene1000535;Unigene1000536;Unigene1000936;Unigene1001191;Unigene1001296;Unigene1001297;Unigene1001436;Unigene1001814;Unigene1002093;Unigene1002094;Unigene1002167;Unigene100236;Unigene1002427;Unigene100259;Unigene1002610;Unigene1003207;Unigene1003259;Unigene1003317;Unigene1003741;Unigene1004237;Unigene1004419;Unigene1004744;Unigene1005124;Unigene1005519;Unigene1005…
ne689772;Unigene689780;Unigene68983;Unigene690128;Unigene690585;Unigene691194;Unigene691935;Unigene69222;Unigene692760;Unigene692943;Unigene693357;Unigene69393;Unigene694194;Unigene696390;Unigene697090;Unigene69713;Unigene697307;Unigene697685;Unigene698094;Unigene698176;Unigene69964;Unigene7000;Unigene700150;Unigene700520;Unigene700885;Unigene702139;Unigene702762;Unigene70382;Unigene703982;Unigen…	K08591+K08744+K01613+K17103+K01095+K06131+K17103+K01613+K00995+K00901+K17103+K01613+K00111+K01126+K05939+K01126+K00096+K00111+K00995+K06131+K08591+K00655+K01613+K03621+K03621+K00113+K00112+K03621+K00655+K08591+K00655+K01613+K17103+K06131+K03735+K04019+K00655+K00111+K08591+K08591+K01126+K00981+K01095+K01613+K03621+K00981+K00995+K00655+K00057+K01095+K06131+K17103+K01613+K03621+K00111+K06131+K00655+…
Environmental Information Processing	Membrane transport	Phosphotransferase system (PTS)	2945	ko02060	Unigene1000052;Unigene1000982;Unigene100181;Unigene1002655;Unigene1002657;Unigene100431;Unigene1004354;Unigene1005139;Unigene1005756;Unigene1007707;Unigene1009266;Unigene1009267;Unigene1009268;Unigene1009412;Unigene1011941;Unigene1011942;Unigene1012657;Unigene1012659;Unigene101294;Unigene1016189;Unigene1016190;Unigene1016312;Unigene1016314;Unigene101675;Unigene101676;Unigene1017239;Unigene1017244…
e61642;Unigene61643;Unigene61644;Unigene617770;Unigene617864;Unigene61811;Unigene619079;Unigene62024;Unigene620695;Unigene621141;Unigene6219;Unigene62219;Unigene622460;Unigene623556;Unigene62432;Unigene62573;Unigene6259;Unigene626072;Unigene626296;Unigene62703;Unigene628469;Unigene628617;Unigene629727;Unigene6303;Unigene630432;Unigene631763;Unigene631765;Unigene631891;Unigene632069;Unigene63232;U…	K02759+K02793+K08483+K08483+K02768+K02777+K02756+K02775+K20116+K02775+K02770+K02769+K02768+K02761+K02768+K02768+K08483+K02768+K02749+K02759+K02761+K02755+K02809+K10986+K10985+K02806+K02803+K02782+K02783+K08483+K02790+K02759+K20116+K02760+K02818+K02768+K02747+K02795+K02784+K08483+K10986+K10985+K10984+K08483+K10985+K02817+K02759+K02790+K02761+K08483+K02783+K02782+K02781+K02775+K20117+K20116+K02786+…
Metabolism	Metabolism of terpenoids and polyketides	Terpenoid backbone biosynthesis	2766	ko00900	Unigene100070;Unigene1000815;Unigene1001641;Unigene1001917;Unigene1001977;Unigene1003280;Unigene1003299;Unigene1003848;Unigene1004183;Unigene1004771;Unigene1004773;Unigene1005316;Unigene1005317;Unigene1005838;Unigene1006498;Unigene1006499;Unigene1006655;Unigene1006760;Unigene1007589;Unigene1007725;Unigene1008097;Unigene1008905;Unigene1010172;Unigene1010237;Unigene1010506;Unigene1010540;Unigene101…
8;Unigene776985;Unigene777203;Unigene777204;Unigene77971;Unigene781449;Unigene78162;Unigene78165;Unigene78166;Unigene78167;Unigene782010;Unigene783766;Unigene786915;Unigene788359;Unigene789095;Unigene789167;Unigene790206;Unigene791592;Unigene792161;Unigene792996;Unigene793238;Unigene795869;Unigene797283;Unigene79833;Unigene799342;Unigene80136;Unigene801985;Unigene801986;Unigene805034;Unigene80600…	K01662+K00919+K03527+K13789+K00099+K00805+K03527+K01662+K00991+K00099+K00806+K00991+K01770+K12506+K01662+K13789+K01770+K00805+K00991+K00919+K01770+K01662+K00806+K00806+K03527+K01770+K00099+K00919+K02523+K03526+K00626+K00919+K00991+K01770+K00099+K12506+K00805+K00991+K01770+K03526+K03526+K13789+K01662+K00991+K00991+K01770+K01662+K13789+K03526+K02523+K00626+K00626+K01662+K00805+K03527+K00919+K12506+…
Metabolism	Amino acid metabolism	Arginine biosynthesis	2740	ko00220	Unigene1000043;Unigene1000947;Unigene1001225;Unigene1001319;Unigene1001343;Unigene1001732;Unigene100221;Unigene1003093;Unigene1003480;Unigene1003595;Unigene1003912;Unigene1004719;Unigene1004801;Unigene1005724;Unigene1006522;Unigene1006786;Unigene1006787;Unigene1006788;Unigene1006789;Unigene1006790;Unigene1007952;Unigene1008971;Unigene1009026;Unigene1009444;Unigene1009547;Unigene1010519;Unigene101…
ne775211;Unigene775347;Unigene775648;Unigene776483;Unigene776825;Unigene777283;Unigene779845;Unigene780924;Unigene781339;Unigene781448;Unigene787007;Unigene787866;Unigene78977;Unigene78983;Unigene789852;Unigene790307;Unigene790575;Unigene791482;Unigene791905;Unigene793982;Unigene793983;Unigene794233;Unigene794919;Unigene79496;Unigene79503;Unigene79533;Unigene796899;Unigene79692;Unigene797616;Unig…	K00812+K00821+K01915+K01438+K00262+K01915+K00145+K01755+K00611+K00611+K11358+K01915+K00812+K01430+K00145+K00145+K00620+K00930+K00821+K00611+K22477+K01915+K01940+K01915+K00821+K01940+K00262+K00821+K01915+K01915+K00145+K00821+K00145+K00930+K01755+K01438+K01755+K00619+K00812+K01915+K00821+K00620+K01915+K11358+K01940+K01940+K01438+K01425+K00812+K01915+K01755+K01915+K00930+K00926+K00262+K00926+K11358+…
Metabolism	Metabolism of cofactors and vitamins	Pantothenate and CoA biosynthesis	2711	ko00770	Unigene1000054;Unigene1000671;Unigene1000805;Unigene1000943;Unigene1001740;Unigene1002178;Unigene1002212;Unigene1002477;Unigene1002530;Unigene1003107;Unigene1003108;Unigene1003256;Unigene100345;Unigene1003477;Unigene1003525;Unigene1003655;Unigene1003656;Unigene1003660;Unigene1003708;Unigene1004060;Unigene1004547;Unigene100484;Unigene1006102;Unigene1006284;Unigene1006457;Unigene1006688;Unigene1007…
;Unigene83315;Unigene833542;Unigene833787;Unigene838713;Unigene839149;Unigene839154;Unigene84174;Unigene843591;Unigene84366;Unigene843898;Unigene844351;Unigene847576;Unigene847796;Unigene84786;Unigene849384;Unigene85102;Unigene852934;Unigene853527;Unigene85504;Unigene855744;Unigene856162;Unigene856744;Unigene857352;Unigene857864;Unigene859140;Unigene859315;Unigene86016;Unigene860264;Unigene860347…	K03525+K13038+K00859+K00954+K03525+K01652+K01652+K13038+K00077+K01653+K00053+K00954+K06133+K03525+K00606+K01653+K00053+K01652+K00859+K03525+K03525+K00954+K01687+K01579+K00954+K13038+K00826+K00859+K00954+K01687+K03525+K00826+K00826+K00859+K00606+K01652+K13038+K03525+K00826+K13038+K01579+K00859+K00859+K01687+K06133+K01652+K01652+K01653+K00606+K06133+K00826+K06133+K00826+K01918+K01918+K01579+K13038+…
Human Diseases	Drug resistance	beta-Lactam resistance	2624	ko01501	Unigene1000141;Unigene1000427;Unigene1000497;Unigene1000584;Unigene1000642;Unigene1001332;Unigene1001347;Unigene1002254;Unigene1002828;Unigene1002829;Unigene1003187;Unigene1004540;Unigene1004569;Unigene1005574;Unigene1005637;Unigene1005690;Unigene1006159;Unigene100622;Unigene100649;Unigene100655;Unigene1006805;Unigene1006807;Unigene1006983;Unigene1007512;Unigene1007988;Unigene1008296;Unigene10087…
7558;Unigene871850;Unigene87206;Unigene872897;Unigene873070;Unigene873440;Unigene873666;Unigene874540;Unigene87504;Unigene875149;Unigene876208;Unigene876310;Unigene87640;Unigene876411;Unigene876462;Unigene876719;Unigene876749;Unigene87818;Unigene878249;Unigene878282;Unigene878814;Unigene878972;Unigene87913;Unigene879145;Unigene879576;Unigene879577;Unigene879578;Unigene879579;Unigene879580;Unigene…	K05366+K01207+K01207+K03587+K05366+K05515+K03585+K03587+K02171+K02172+K05515+K05515+K03585+K05366+K08218+K10823+K15580+K15580+K02545+K05366+K10823+K15581+K12340+K08218+K10823+K01207+K08218+K05366+K15581+K15582+K15580+K05366+K15581+K15580+K05515+K02171+K12340+K02171+K17836+K05515+K05366+K03587+K18139+K03587+K10823+K05515+K03585+K05515+K05515+K05515+K12340+K05366+K05366+K05515+K01207+K05366+K17836+…
Metabolism	Metabolism of cofactors and vitamins	Thiamine metabolism	2593	ko00730	Unigene100070;Unigene1000722;Unigene1001234;Unigene1001872;Unigene1001873;Unigene1001950;Unigene1002073;Unigene1002174;Unigene1003343;Unigene1003512;Unigene1003612;Unigene1003848;Unigene1004074;Unigene1004075;Unigene1004076;Unigene1004078;Unigene1004079;Unigene1004080;Unigene1004568;Unigene1005827;Unigene1005828;Unigene1006498;Unigene1007016;Unigene1007017;Unigene100736;Unigene1007486;Unigene1007…
Unigene908958;Unigene908959;Unigene909480;Unigene909600;Unigene909988;Unigene910259;Unigene910713;Unigene910906;Unigene911373;Unigene911441;Unigene911669;Unigene91174;Unigene911768;Unigene911795;Unigene914192;Unigene914375;Unigene914813;Unigene914952;Unigene914954;Unigene915958;Unigene916085;Unigene9165;Unigene917307;Unigene918022;Unigene918059;Unigene918068;Unigene918095;Unigene919550;Unigene919…	K01662+K03148+K00941+K04487+K03151+K00788+K06949+K00788+K04487+K03150+K06949+K01662+K00941+K00788+K00878+K00788+K03150+K03149+K00949+K01077+K01077+K01662+K03150+K03149+K00949+K04487+K04487+K00788+K06949+K00788+K00941+K00878+K04487+K06949+K03150+K03148+K00788+K03147+K00788+K01662+K00941+K03707+K00939+K01077+K00878+K00941+K00949+K00788+K00949+K00939+K01077+K03150+K00949+K00946+K04487+K03151+K00941+…
Metabolism	Metabolism of cofactors and vitamins	Folate biosynthesis	2568	ko00790	Unigene1000040;Unigene1000591;Unigene1000639;Unigene1000663;Unigene1000664;Unigene1000666;Unigene1000944;Unigene1001252;Unigene10013;Unigene1001612;Unigene1002993;Unigene1003411;Unigene100507;Unigene1005545;Unigene1005547;Unigene1005827;Unigene1005828;Unigene1006849;Unigene10090;Unigene1009207;Unigene1009375;Unigene1010221;Unigene1010222;Unigene1010330;Unigene1010684;Unigene1010817;Unigene1010902…
612;Unigene906165;Unigene90631;Unigene90632;Unigene90633;Unigene906495;Unigene907073;Unigene907113;Unigene907983;Unigene907984;Unigene907986;Unigene907987;Unigene908000;Unigene90964;Unigene909651;Unigene909712;Unigene910179;Unigene910569;Unigene910997;Unigene911276;Unigene911669;Unigene911945;Unigene912211;Unigene912279;Unigene912946;Unigene914878;Unigene915072;Unigene915166;Unigene916202;Unigene…	K14652+K03637+K11754+K13940+K00796+K01495+K03750+K03637+K00287+K11754+K03752+K06920+K00796+K01633+K09457+K01077+K01077+K00287+K00287+K01077+K03637+K10026+K01737+K11754+K14652+K01077+K11754+K14652+K03637+K11754+K11754+K00287+K00287+K00950+K03639+K01737+K00796+K06897+K11754+K01077+K01495+K01633+K03639+K00796+K01495+K10026+K10026+K01737+K00950+K00287+K01077+K09007+K00950+K09007+K00287+K01737+K03639+…
Metabolism	Metabolism of cofactors and vitamins	Nicotinate and nicotinamide metabolism	2493	ko00760	Unigene1000721;Unigene1001782;Unigene1001874;Unigene1002697;Unigene1002882;Unigene1003231;Unigene1003258;Unigene1003727;Unigene1004417;Unigene1006126;Unigene1006233;Unigene1006382;Unigene1006847;Unigene1007369;Unigene1007428;Unigene100861;Unigene1009410;Unigene1009806;Unigene100986;Unigene1010019;Unigene1010390;Unigene1010922;Unigene1011355;Unigene1011894;Unigene1012042;Unigene1012469;Unigene1012…
igene936497;Unigene936789;Unigene937101;Unigene937208;Unigene937291;Unigene937481;Unigene937697;Unigene937728;Unigene937876;Unigene938395;Unigene938396;Unigene938877;Unigene938950;Unigene93994;Unigene940000;Unigene940309;Unigene940372;Unigene940634;Unigene940635;Unigene940636;Unigene94066;Unigene940826;Unigene940935;Unigene941672;Unigene941723;Unigene942073;Unigene942276;Unigene9428;Unigene944026…	K00767+K00763+K03742+K00969+K00969+K00969+K03742+K01950+K00763+K00763+K01950+K11751+K11751+K03517+K03517+K03426+K01916+K00767+K11751+K03783+K00969+K00858+K01950+K11751+K00969+K11751+K01950+K11751+K03426+K08281+K03742+K03743+K03742+K00763+K00135+K00858+K01950+K03517+K00858+K00763+K11751+K01081+K00325+K01950+K03787+K00969+K01916+K00763+K00858+K00969+K00767+K01950+K03783+K00858+K11751+K11751+K03787+…
Metabolism	Lipid metabolism	Fatty acid biosynthesis	2460	ko00061	Unigene1000064;Unigene1000196;Unigene1000686;Unigene1000845;Unigene1001884;Unigene1002154;Unigene1003890;Unigene1005141;Unigene1005758;Unigene1005784;Unigene1007134;Unigene1008161;Unigene1008453;Unigene1008724;Unigene1008906;Unigene100903;Unigene100933;Unigene1010252;Unigene1010257;Unigene1010346;Unigene101105;Unigene101106;Unigene1011167;Unigene1012200;Unigene1012556;Unigene101324;Unigene1013500…
39760;Unigene940176;Unigene940287;Unigene941433;Unigene941603;Unigene941612;Unigene941703;Unigene941705;Unigene941706;Unigene941707;Unigene941708;Unigene941709;Unigene941710;Unigene941711;Unigene941712;Unigene941713;Unigene941889;Unigene941890;Unigene942002;Unigene94278;Unigene94279;Unigene94280;Unigene94281;Unigene94282;Unigene94283;Unigene943379;Unigene944121;Unigene945164;Unigene945507;Unigene…	K01897+K09458+K00647+K00059+K00647+K01897+K00059+K00059+K00648+K02371+K01962+K00645+K02372+K00059+K00648+K18474+K00645+K00645+K00208+K00059+K01962+K01961+K01897+K02371+K01897+K02372+K01897+K16363+K01962+K01962+K00648+K00059+K01961+K02160+K01897+K00059+K01897+K01963+K01961+K02372+K02160+K09458+K00059+K00645+K00059+K09458+K10780+K00645+K00648+K01897+K01897+K01897+K01897+K01962+K09458+K01897+K00059+…
Metabolism	Amino acid metabolism	Arginine and proline metabolism	2321	ko00330	Unigene1000043;Unigene10005;Unigene1000940;Unigene1002052;Unigene1002638;Unigene1003283;Unigene1003286;Unigene1003606;Unigene1003912;Unigene1004367;Unigene1004801;Unigene1005411;Unigene1006281;Unigene1006739;Unigene1007362;Unigene1008673;Unigene1009062;Unigene1009063;Unigene1009064;Unigene1009408;Unigene1009409;Unigene1009673;Unigene1009747;Unigene101015;Unigene1010846;Unigene1011163;Unigene10121…
;Unigene994301;Unigene994302;Unigene994304;Unigene995169;Unigene995709;Unigene995913;Unigene997051;Unigene997162;Unigene997721;Unigene998045;Unigene998948	K00812+K00286+K01585+K21672+K01585+K00147+K00931+K01426+K11358+K00294+K00812+K00286+K01585+K00824+K01470+K01485+K00286+K00147+K00931+K00840+K00673+K13747+K00128+K00797+K01585+K13747+K00286+K12251+K00147+K00931+K12251+K00812+K09471+K09251+K00286+K12251+K01585+K01259+K01584+K01585+K12251+K00657+K00286+K00147+K13821+K11358+K00286+K00812+K12251+K00294+K01259+K01611+K00286+K01585+K00657+K13747+K11358+…
Metabolism	Lipid metabolism	Glycerolipid metabolism	2265	ko00561	Unigene1000037;Unigene1000057;Unigene1000079;Unigene1000483;Unigene1001814;Unigene1003741;Unigene1004237;Unigene1004744;Unigene1005124;Unigene1005200;Unigene1005201;Unigene1005518;Unigene1005757;Unigene1005878;Unigene1005991;Unigene1006015;Unigene1006084;Unigene1006176;Unigene1006741;Unigene1006758;Unigene1007258;Unigene10079;Unigene100904;Unigene1009393;Unigene1009747;Unigene1009799;Unigene10100…	K05878+K08591+K03429+K07407+K00901+K08591+K00655+K03621+K03621+K05879+K05878+K00864+K03621+K00864+K00655+K08591+K00655+K11529+K07407+K00655+K08591+K08591+K07407+K07407+K00128+K03621+K00655+K19002+K03621+K07407+K00655+K03621+K00005+K00655+K00655+K03621+K00864+K08591+K00864+K07407+K19002+K00864+K03621+K07407+K00655+K07407+K07407+K11529+K03429+K07407+K03621+K08591+K00655+K19002+K00865+K07407+K00864+…
Metabolism	Energy metabolism	Nitrogen metabolism	2055	ko00910	Unigene1001225;Unigene1001343;Unigene1001732;Unigene1003783;Unigene100386;Unigene1004664;Unigene1004719;Unigene1005960;Unigene1006165;Unigene1006391;Unigene1007529;Unigene1008592;Unigene1008971;Unigene1009383;Unigene1009444;Unigene1009590;Unigene1010561;Unigene1010563;Unigene101112;Unigene1011211;Unigene1011279;Unigene101206;Unigene1012741;Unigene1013410;Unigene1015233;Unigene1016018;Unigene10161…	K01915+K00262+K01915+K00266+K05601+K01673+K01915+K05601+K05601+K00366+K00265+K00266+K01915+K05601+K01915+K02575+K00262+K01501+K01674+K00284+K00266+K01915+K01915+K00265+K05601+K01915+K00266+K00284+K00266+K01673+K00459+K01501+K01673+K00265+K01915+K00266+K05601+K01915+K05601+K00266+K00265+K02568+K02567+K00265+K05601+K05601+K01915+K00926+K00262+K02567+K01673+K00926+K15876+K02567+K00266+K00266+K00366+…
Metabolism	Amino acid metabolism	Valine, leucine and isoleucine biosynthesis	2046	ko00290	Unigene100137;Unigene1001720;Unigene1002178;Unigene1002212;Unigene1003107;Unigene1003108;Unigene1003110;Unigene1003111;Unigene1003655;Unigene1003656;Unigene1003657;Unigene1003658;Unigene1003659;Unigene1003660;Unigene1003737;Unigene1004332;Unigene1004739;Unigene1004791;Unigene1006102;Unigene1007399;Unigene1008248;Unigene1008648;Unigene1010516;Unigene1010833;Unigene1011595;Unigene1011724;Unigene101…	K01754+K01704+K01652+K01652+K01653+K00053+K01703+K01704+K01653+K00053+K01703+K01704+K00052+K01652+K01649+K09011+K01754+K01704+K01687+K00826+K01649+K01687+K00826+K01649+K01649+K00826+K01652+K00826+K01754+K01687+K01652+K01652+K01653+K00826+K00826+K01704+K01703+K01653+K01649+K01703+K09011+K01687+K01687+K00826+K01652+K00053+K01649+K01652+K01754+K01754+K00052+K01704+K01703+K01652+K01653+K01703+K00053+…
Metabolism	Amino acid metabolism	Histidine metabolism	1959	ko00340	Unigene100049;Unigene1000860;Unigene1001226;Unigene1001935;Unigene100223;Unigene1003241;Unigene1003242;Unigene1003243;Unigene1003244;Unigene1003245;Unigene1003362;Unigene1004720;Unigene1006019;Unigene1006137;Unigene1006138;Unigene1007781;Unigene1007782;Unigene1008057;Unigene1008560;Unigene1008811;Unigene1009242;Unigene1009243;Unigene1009244;Unigene1009292;Unigene1009486;Unigene1009747;Unigene1011…	K00765+K04486+K13990+K00817+K01693+K11755+K01693+K00013+K00765+K02502+K00817+K01814+K00765+K02501+K01814+K02500+K11755+K00013+K01468+K04486+K01814+K02501+K01693+K00817+K00817+K00128+K01712+K01712+K00817+K00013+K02500+K01745+K01814+K00013+K04486+K02501+K02500+K01468+K11755+K01693+K04486+K01814+K00013+K02500+K01693+K01712+K13990+K11755+K02500+K01814+K02501+K01693+K02501+K01496+K00765+K00128+K02501+…
Metabolism	Metabolism of other amino acids	Selenocompound metabolism	1955	ko00450	Unigene1000383;Unigene1000500;Unigene1003470;Unigene1003790;Unigene1003891;Unigene1004805;Unigene1005029;Unigene1005253;Unigene100557;Unigene1005936;Unigene1006958;Unigene1007292;Unigene1008366;Unigene1008714;Unigene1009328;Unigene1009779;Unigene1010903;Unigene1011233;Unigene1011815;Unigene1012320;Unigene1012474;Unigene1012681;Unigene1013747;Unigene1014261;Unigene1014727;Unigene1015205;Unigene101…	K14155+K14155+K14155+K01874+K00384+K14155+K01874+K00956+K00549+K01761+K00384+K11717+K01874+K01874+K01874+K01874+K01042+K00958+K14155+K01042+K00384+K01874+K01761+K14155+K01874+K00548+K00384+K01874+K01874+K00957+K11717+K01874+K14155+K00548+K11717+K01760+K00384+K00549+K00548+K00384+K01874+K00384+K14155+K00384+K00384+K00384+K11717+K00548+K01008+K01008+K00548+K00548+K01874+K14155+K00384+K00958+K00548+…
Metabolism	Carbohydrate metabolism	Pentose and glucuronate interconversions	1858	ko00040	Unigene1000130;Unigene100016;Unigene1000423;Unigene1000426;Unigene1001631;Unigene1001790;Unigene1002074;Unigene100210;Unigene100211;Unigene100212;Unigene1002195;Unigene1002342;Unigene100245;Unigene1002965;Unigene1002966;Unigene1004585;Unigene1004872;Unigene1005674;Unigene1005675;Unigene1005834;Unigene1005932;Unigene1006567;Unigene100737;Unigene1007706;Unigene100772;Unigene1008377;Unigene1009106;U…	K08323+K00848+K01686+K01195+K00854+K01629+K01783+K03079+K03077+K03078+K00963+K00848+K00012+K03077+K03079+K00040+K21681+K01685+K16850+K01783+K01783+K01812+K01783+K01815+K01783+K00848+K00040+K09988+K00008+K00848+K00040+K01686+K01812+K00008+K00848+K00854+K01783+K00880+K00854+K01783+K01804+K00012+K05352+K21030+K00012+K01051+K01051+K01812+K00040+K01783+K00963+K01051+K03077+K01804+K21681+K00008+K01815+…
Metabolism	Energy metabolism	Sulfur metabolism	1835	ko00920	Unigene1000884;Unigene1000885;Unigene100120;Unigene1001489;Unigene1001526;Unigene1001529;Unigene1001795;Unigene100184;Unigene1002054;Unigene1002344;Unigene1003324;Unigene1003339;Unigene1003361;Unigene1003469;Unigene1003834;Unigene100446;Unigene100474;Unigene100475;Unigene1005253;Unigene1005858;Unigene1005914;Unigene1006489;Unigene1006709;Unigene1006844;Unigene1007678;Unigene1007679;Unigene1007684…	K00640+K01738+K01011+K11181+K06881+K15555+K01738+K00640+K00640+K00651+K06881+K00390+K01738+K01738+K00395+K00651+K00640+K01738+K00956+K00390+K00651+K06881+K00640+K00640+K01738+K00640+K00640+K00390+K00390+K00651+K00958+K15554+K15555+K00651+K00651+K01738+K00640+K00380+K06881+K02048+K00640+K00390+K00640+K00651+K00640+K00860+K00957+K00640+K01738+K00640+K00640+K00640+K01738+K06881+K00641+K00640+K00640+…
Human Diseases	Drug resistance	Vancomycin resistance	1753	ko01502	Unigene1000016;Unigene1001400;Unigene1002303;Unigene100253;Unigene1003143;Unigene1003488;Unigene1006252;Unigene1006253;Unigene1006311;Unigene100664;Unigene1006867;Unigene1007071;Unigene1008402;Unigene1009967;Unigene1010579;Unigene1011006;Unigene1011281;Unigene1011466;Unigene1011528;Unigene1013286;Unigene1013356;Unigene1014203;Unigene1014220;Unigene1014361;Unigene10144;Unigene1015399;Unigene101540…	K01775+K18346+K01929+K07260+K01775+K02563+K07260+K07260+K02563+K01775+K01929+K01000+K01775+K01921+K18349+K01921+K07260+K01921+K01775+K02563+K01929+K01921+K08641+K01921+K07260+K18349+K18350+K07260+K18856+K18866+K18348+K01775+K01921+K01000+K07260+K18346+K07260+K01000+K18866+K18856+K02563+K07260+K02563+K01929+K01775+K07260+K02563+K01000+K02563+K01775+K02563+K02563+K02563+K02563+K01000+K01775+K01929+…
Metabolism	Biosynthesis of other secondary metabolites	Streptomycin biosynthesis	1717	ko00521	Unigene1000482;Unigene1001204;Unigene1001779;Unigene1003940;Unigene100411;Unigene1004188;Unigene1004685;Unigene1004686;Unigene1004863;Unigene1004865;Unigene1005372;Unigene1006628;Unigene1008604;Unigene1008861;Unigene1009953;Unigene1010735;Unigene1011001;Unigene1011012;Unigene1011031;Unigene1011032;Unigene1012593;Unigene1013758;Unigene1014457;Unigene1014458;Unigene1014459;Unigene1014460;Unigene101…	K01835+K01835+K00845+K00973+K01835+K01710+K01790+K00973+K00067+K00973+K01858+K01092+K00067+K00973+K01835+K00010+K01835+K01835+K00067+K01790+K01710+K00067+K00973+K01710+K01790+K00067+K01835+K01790+K00067+K01092+K00845+K15778+K01790+K01790+K00973+K01092+K00844+K01710+K01835+K00845+K01835+K01835+K01710+K01790+K00067+K01710+K01835+K01092+K01092+K01835+K01710+K01835+K01790+K01710+K00845+K01790+K00067+…
Human Diseases	Drug resistance	Cationic antimicrobial peptide (CAMP) resistance	1705	ko01503	Unigene100099;Unigene1001232;Unigene1001347;Unigene1001812;Unigene100191;Unigene1002666;Unigene1002713;Unigene1004393;Unigene1004569;Unigene1004694;Unigene1004784;Unigene1005117;Unigene100515;Unigene1006983;Unigene1007484;Unigene1008468;Unigene1010264;Unigene101067;Unigene1010896;Unigene101180;Unigene1012221;Unigene1012591;Unigene1012978;Unigene1013938;Unigene1014198;Unigene101474;Unigene1015576;…	K19229+K01448+K03585+K04771+K01448+K01448+K00677+K01448+K03585+K01448+K03673+K01448+K01448+K12340+K01448+K01448+K01448+K01448+K01448+K01448+K00677+K12340+K01448+K01448+K01448+K01448+K01364+K01448+K03585+K01448+K10012+K04771+K04771+K12340+K04771+K19226+K19227+K04771+K01448+K01448+K04771+K04771+K01448+K04771+K03585+K01448+K01448+K04771+K01448+K01448+K03585+K01448+K01448+K04771+K01448+K03585+K12962+…
Metabolism	Metabolism of cofactors and vitamins	Biotin metabolism	1596	ko00780	Unigene1000196;Unigene1000686;Unigene1000845;Unigene1001630;Unigene1001884;Unigene1003479;Unigene1003513;Unigene1003594;Unigene1003890;Unigene1004985;Unigene1005141;Unigene1005178;Unigene1005651;Unigene1005652;Unigene1005655;Unigene1005812;Unigene1008453;Unigene1008724;Unigene1009056;Unigene100929;Unigene1010257;Unigene1010346;Unigene1012385;Unigene1012900;Unigene1013230;Unigene1013231;Unigene101…	K09458+K00647+K00059+K00833+K00647+K03524+K01012+K03524+K00059+K02169+K00059+K01012+K09789+K00652+K01935+K00652+K02372+K00059+K00652+K03524+K00208+K00059+K01012+K00652+K01935+K00833+K02372+K00059+K01012+K00059+K02169+K02372+K09458+K00059+K03524+K00059+K09458+K00652+K00833+K09458+K00059+K00059+K00059+K01935+K00059+K03524+K02372+K00833+K00059+K00833+K00059+K09458+K02372+K00652+K00059+K09458+K01012+…
Metabolism	Glycan biosynthesis and metabolism	Other glycan degradation	1558	ko00511	Unigene1000406;Unigene1000447;Unigene1000688;Unigene1000926;Unigene1001336;Unigene1002353;Unigene1003028;Unigene1003055;Unigene1003605;Unigene1003717;Unigene1004668;Unigene1005857;Unigene1007646;Unigene1008446;Unigene1008458;Unigene1008679;Unigene1008792;Unigene1008929;Unigene1009896;Unigene1009947;Unigene1010281;Unigene1010316;Unigene1011358;Unigene1011426;Unigene1011573;Unigene1012168;Unigene10…	K01190+K01190+K01190+K12373+K01190+K12373+K01190+K12373+K12373+K12373+K12373+K01190+K01206+K12373+K12373+K01190+K01190+K01206+K12112+K12373+K01190+K12373+K01206+K01190+K01206+K01190+K01201+K01227+K01201+K12373+K12373+K12373+K01190+K01206+K01190+K01206+K01206+K01190+K01186+K01206+K01190+K12373+K12373+K01206+K01186+K12373+K15923+K12373+K12373+K12373+K01190+K01206+K01190+K12373+K15923+K01190+K01190+…
Genetic Information Processing	Transcription	RNA polymerase	1499	ko03020	Unigene1002425;Unigene1003261;Unigene1003431;Unigene1003432;Unigene1003845;Unigene1006763;Unigene1008200;Unigene100829;Unigene1008529;Unigene100854;Unigene100855;Unigene1009417;Unigene1010135;Unigene1011235;Unigene1011744;Unigene1015447;Unigene1016338;Unigene1017041;Unigene1020973;Unigene1021275;Unigene102181;Unigene1021883;Unigene1023432;Unigene1023433;Unigene1023699;Unigene1024343;Unigene102453…	K03060+K03060+K03046+K03043+K03043+K03043+K03043+K03040+K03046+K03043+K03046+K03040+K03046+K03040+K03046+K03060+K03046+K03046+K03046+K03043+K03040+K03043+K03046+K03043+K03040+K03040+K03046+K03060+K03040+K03040+K03046+K03060+K03043+K03043+K03046+K03060+K03060+K03060+K03046+K03043+K03048+K03043+K03043+K03040+K03040+K03046+K03043+K03043+K03040+K03040+K03043+K03048+K03040+K03043+K03043+K03046+K03043+…
Genetic Information Processing	Folding, sorting and degradation	Sulfur relay system	1406	ko04122	Unigene1000591;Unigene1000722;Unigene100120;Unigene1001252;Unigene1001872;Unigene1001873;Unigene1003343;Unigene1004081;Unigene1006426;Unigene1007018;Unigene1007486;Unigene1007487;Unigene1008143;Unigene1008289;Unigene1008291;Unigene100858;Unigene1009192;Unigene1009375;Unigene1011321;Unigene1011811;Unigene1011812;Unigene1011855;Unigene1013008;Unigene1013407;Unigene1013488;Unigene1013786;Unigene1013…	K03637+K03148+K01011+K03637+K04487+K03151+K04487+K03154+K00566+K03154+K04487+K04487+K00566+K04487+K00566+K03148+K00566+K03637+K00566+K04487+K03151+K03637+K04487+K00566+K03154+K03639+K04487+K03151+K04487+K03151+K04487+K04487+K00566+K03639+K04487+K00566+K04487+K00566+K00566+K21029+K04487+K21029+K00566+K00566+K03639+K03637+K03639+K00566+K03831+K00566+K04487+K04487+K03639+K03637+K21029+K00566+K03151+…
Metabolism	Metabolism of other amino acids	Glutathione metabolism	1341	ko00480	Unigene100284;Unigene1003138;Unigene1003253;Unigene1008488;Unigene101015;Unigene1010394;Unigene1010847;Unigene1011225;Unigene1012097;Unigene1013179;Unigene1013596;Unigene101452;Unigene1016050;Unigene101690;Unigene1019334;Unigene1020177;Unigene1021679;Unigene102235;Unigene1026637;Unigene1026796;Unigene1026988;Unigene1029087;Unigene103182;Unigene103448;Unigene1036356;Unigene1037276;Unigene1038151;U…	K01270+K00031+K01270+K01270+K00797+K01270+K01270+K01270+K01270+K00033+K00681+K00383+K01255+K00383+K00031+K00681+K00036+K01255+K01255+K00031+K00432+K00681+K01460+K01270+K00031+K01581+K01270+K00432+K00031+K01270+K01581+K01270+K01270+K00031+K00033+K01270+K00797+K00033+K01581+K01920+K00383+K00799+K00383+K01270+K01919+K01270+K01270+K01270+K01270+K00681+K01270+K01255+K00036+K01581+K01270+K01270+K00797+…
Metabolism	Lipid metabolism	Fatty acid degradation	1313	ko00071	Unigene1000064;Unigene1000512;Unigene1002154;Unigene1002427;Unigene1009747;Unigene1010323;Unigene1011167;Unigene1012556;Unigene1013500;Unigene1013501;Unigene1014408;Unigene1014945;Unigene1015772;Unigene1015826;Unigene1020200;Unigene1020379;Unigene1020429;Unigene1020960;Unigene1021842;Unigene1021901;Unigene1021950;Unigene1022609;Unigene1023116;Unigene1024359;Unigene102613;Unigene1026517;Unigene102…	K01897+K00248+K01897+K05939+K00128+K04072+K01897+K01897+K01897+K00626+K00248+K01897+K05939+K01897+K01897+K04072+K01897+K01897+K05297+K00626+K01897+K00626+K01897+K01897+K04072+K00248+K05939+K01897+K00632+K01897+K04072+K01897+K01897+K00626+K00128+K01897+K01897+K05297+K00128+K04072+K01897+K00248+K04072+K05297+K01897+K01897+K00128+K01897+K00001+K05297+K01897+K01897+K00248+K00121+K01897+K04072+K00248+…
Metabolism	Amino acid metabolism	Phenylalanine metabolism	1311	ko00360	Unigene1000043;Unigene1001935;Unigene1002741;Unigene1003362;Unigene1003606;Unigene1003912;Unigene1004801;Unigene1006739;Unigene1009292;Unigene1009486;Unigene100954;Unigene1009574;Unigene1012907;Unigene101449;Unigene101450;Unigene1015478;Unigene1016697;Unigene1017833;Unigene1018193;Unigene1018844;Unigene1019701;Unigene1020524;Unigene102073;Unigene102156;Unigene1021692;Unigene102266;Unigene102587;U…	K00812+K00817+K01912+K00817+K01426+K11358+K00812+K00824+K00817+K00817+K00074+K02614+K00817+K00074+K00074+K00812+K01912+K10797+K10797+K02614+K10797+K01912+K11358+K00074+K00812+K00074+K11358+K01912+K05710+K05709+K00812+K00074+K00812+K00812+K00812+K00812+K00817+K00817+K01666+K11358+K00817+K01451+K00817+K01912+K00817+K00812+K01912+K01912+K01912+K00812+K00817+K15866+K02614+K11358+K00817+K00812+K01666+…
Metabolism	Amino acid metabolism	Valine, leucine and isoleucine degradation	1307	ko00280	Unigene1000512;Unigene1002888;Unigene1004898;Unigene1007399;Unigene1008104;Unigene100947;Unigene1009747;Unigene1010478;Unigene1010516;Unigene1011724;Unigene1013501;Unigene1014408;Unigene1015305;Unigene1021518;Unigene1021662;Unigene1021901;Unigene1022609;Unigene1023488;Unigene102396;Unigene102397;Unigene1024592;Unigene1024688;Unigene1026517;Unigene1026658;Unigene1026981;Unigene1028779;Unigene10305…	K00248+K00140+K01847+K00826+K00020+K01847+K00128+K11381+K00826+K00826+K00626+K00248+K00826+K00826+K00826+K00626+K00626+K00020+K01847+K01847+K00382+K00826+K00248+K00826+K01966+K00632+K00626+K01847+K00128+K01849+K05606+K00826+K00128+K00382+K01847+K01847+K05606+K00382+K00382+K00248+K01847+K01847+K00128+K01847+K01968+K00826+K00140+K00382+K01847+K00826+K01640+K05606+K01968+K00248+K01847+K01847+K01847+…
Metabolism	Metabolism of other amino acids	Cyanoamino acid metabolism	1255	ko00460	Unigene1000407;Unigene1000442;Unigene1000451;Unigene1000494;Unigene100168;Unigene1002777;Unigene1003571;Unigene1004058;Unigene1006570;Unigene100930;Unigene1010523;Unigene1010563;Unigene1010624;Unigene1010630;Unigene1010658;Unigene1011927;Unigene1013596;Unigene1013954;Unigene101400;Unigene1014519;Unigene1015471;Unigene1017823;Unigene1018207;Unigene1019243;Unigene1020177;Unigene1020357;Unigene10204…	K05349+K05349+K05350+K05350+K01914+K05349+K01424+K05349+K05349+K01914+K05349+K01501+K05349+K05349+K05349+K00600+K00681+K01424+K00600+K01424+K01914+K05349+K01501+K01424+K00681+K01424+K05349+K05349+K01424+K01424+K00600+K00600+K00681+K00600+K00600+K00600+K05349+K01424+K05349+K00600+K05349+K00600+K05349+K01424+K05349+K01424+K05349+K05349+K00600+K05349+K01424+K05349+K05349+K05349+K01424+K05349+K05349+…
Metabolism	Carbohydrate metabolism	C5-Branched dibasic acid metabolism	1188	ko00660	Unigene1001720;Unigene1002178;Unigene1002212;Unigene1003107;Unigene1003110;Unigene1003111;Unigene1003655;Unigene1003657;Unigene1003658;Unigene1003659;Unigene1003660;Unigene1004332;Unigene1004791;Unigene1012758;Unigene1014029;Unigene1019975;Unigene1020103;Unigene1020104;Unigene1022368;Unigene1022369;Unigene1022370;Unigene1023025;Unigene1023070;Unigene1024071;Unigene1024698;Unigene1025874;Unigene10…	K01704+K01652+K01652+K01653+K01703+K01704+K01653+K01703+K01704+K00052+K01652+K09011+K01704+K10218+K01652+K01652+K01652+K01653+K01704+K01703+K01653+K01703+K09011+K19268+K01652+K01652+K00052+K01704+K01703+K01652+K01653+K01703+K01575+K01652+K01703+K00052+K01652+K01652+K11258+K01704+K01652+K01652+K01652+K01652+K04835+K01704+K01703+K01652+K00052+K01902+K00052+K01652+K00052+K00052+K01652+K01652+K00052+…
Metabolism	Biosynthesis of other secondary metabolites	Monobactam biosynthesis	1167	ko00261	Unigene1003094;Unigene100406;Unigene1004114;Unigene1004349;Unigene1005253;Unigene1006346;Unigene1006365;Unigene1006833;Unigene1006834;Unigene1009856;Unigene1010381;Unigene1010824;Unigene1011233;Unigene1011457;Unigene1011861;Unigene1012456;Unigene1012457;Unigene1013213;Unigene1013214;Unigene1013215;Unigene1015010;Unigene1016504;Unigene1016534;Unigene1017203;Unigene1017276;Unigene1017587;Unigene101…	K00133+K00133+K00928+K00133+K00956+K01714+K00928+K00928+K00133+K00215+K01714+K01714+K00958+K00215+K00215+K00928+K00133+K01714+K00215+K00928+K01714+K00215+K00957+K00928+K00133+K00215+K00928+K12524+K01714+K01714+K00928+K00133+K00215+K12524+K01714+K00928+K00133+K12524+K00215+K01714+K12524+K00958+K00215+K00133+K00133+K12524+K12524+K00215+K00928+K12524+K00215+K00958+K00928+K00928+K00956+K00928+K00133+…
Metabolism	Lipid metabolism	Sphingolipid metabolism	1146	ko00600	Unigene1000406;Unigene1000447;Unigene1000483;Unigene1000688;Unigene1001336;Unigene1003028;Unigene1005857;Unigene1006741;Unigene1008679;Unigene1008792;Unigene100904;Unigene1009393;Unigene1010281;Unigene1011426;Unigene1012161;Unigene1012168;Unigene1012305;Unigene1012976;Unigene1013847;Unigene1014185;Unigene1015735;Unigene1017627;Unigene1019692;Unigene1019912;Unigene1021203;Unigene1021498;Unigene102…	K01190+K01190+K07407+K01190+K01190+K01190+K01190+K07407+K01190+K01190+K07407+K07407+K01190+K01190+K07407+K01190+K01201+K01201+K01130+K01190+K01190+K01190+K01186+K01190+K01186+K07407+K07407+K01190+K01190+K07407+K01190+K01190+K07407+K01186+K01190+K07407+K01186+K01186+K07407+K01186+K07407+K01186+K01190+K01190+K01190+K07407+K07407+K01190+K07407+K01190+K01190+K01190+K07407+K01190+K01190+K01202+K01190+…
Metabolism	Amino acid metabolism	Tyrosine metabolism	1112	ko00350	Unigene1000043;Unigene1001935;Unigene1003362;Unigene1003912;Unigene1004801;Unigene1009292;Unigene1009486;Unigene1010323;Unigene1012907;Unigene1015478;Unigene1018508;Unigene1020379;Unigene102073;Unigene1021692;Unigene102587;Unigene102613;Unigene1029025;Unigene102958;Unigene1032205;Unigene1032506;Unigene1032585;Unigene1032934;Unigene1033068;Unigene1033289;Unigene1033664;Unigene1035298;Unigene103583…	K00812+K00817+K00817+K11358+K00812+K00817+K00817+K04072+K00817+K00812+K00135+K04072+K11358+K00812+K11358+K04072+K00812+K04072+K00812+K00812+K00812+K00812+K00817+K00817+K02510+K11358+K00817+K00135+K00817+K00817+K00812+K04072+K00135+K00812+K00817+K04072+K11358+K00817+K00812+K00135+K00001+K00812+K00817+K00817+K00121+K04072+K11358+K11358+K00001+K00001+K00001+K04072+K00812+K04072+K00001+K00483+K13954+…
Metabolism	Metabolism of cofactors and vitamins	Riboflavin metabolism	1037	ko00740	Unigene1000040;Unigene1000257;Unigene1001181;Unigene1002378;Unigene100256;Unigene1003322;Unigene1003818;Unigene1005032;Unigene1005373;Unigene1008329;Unigene1008740;Unigene1010684;Unigene1010967;Unigene1011795;Unigene1013411;Unigene1015289;Unigene101548;Unigene1016289;Unigene1018725;Unigene1020152;Unigene1021216;Unigene1021272;Unigene1022175;Unigene1022572;Unigene1022623;Unigene1023463;Unigene1024…	K14652+K20862+K00794+K11752+K11752+K11753+K11752+K11753+K20862+K09474+K11752+K14652+K00793+K14652+K11752+K14656+K11753+K00793+K11753+K11753+K00794+K00794+K11753+K11753+K11753+K14652+K21063+K11753+K00794+K14652+K14652+K20862+K02858+K00793+K11753+K00794+K11753+K14652+K19286+K11753+K11752+K00793+K00794+K00793+K11752+K11752+K00794+K19285+K00794+K19286+K11752+K00794+K11752+K00794+K11752+K00793+K14652+…
Metabolism	Metabolism of cofactors and vitamins	Vitamin B6 metabolism	919	ko00750	Unigene1000069;Unigene1000261;Unigene1000586;Unigene1003113;Unigene1005202;Unigene1005773;Unigene1005904;Unigene1009938;Unigene101198;Unigene101199;Unigene1012540;Unigene1013006;Unigene1013467;Unigene1014610;Unigene1015261;Unigene1015418;Unigene1015540;Unigene1015840;Unigene1017024;Unigene1017268;Unigene1020533;Unigene1022359;Unigene1023068;Unigene1023552;Unigene1023635;Unigene1024520;Unigene1024…	K00868+K00097+K00831+K01733+K00097+K06215+K00868+K01733+K08681+K06215+K00097+K00831+K01733+K00868+K00868+K01733+K00868+K00868+K00831+K00831+K00831+K00831+K01733+K01733+K00097+K00868+K01733+K00868+K06215+K08681+K03474+K03474+K01733+K08681+K06215+K00868+K08681+K00868+K01733+K01733+K00275+K00868+K00831+K01733+K03473+K00868+K03473+K00097+K00868+K03473+K08681+K01733+K05275+K00831+K00868+K03472+K00831+…
Metabolism	Metabolism of other amino acids	D-Glutamine and D-glutamate metabolism	915	ko00471	Unigene1005985;Unigene1007213;Unigene1007841;Unigene1007891;Unigene1008166;Unigene1008706;Unigene1009159;Unigene1015030;Unigene1015459;Unigene1016383;Unigene1017220;Unigene1018873;Unigene1019118;Unigene1020221;Unigene1021107;Unigene102641;Unigene1028343;Unigene1028862;Unigene1029013;Unigene1029118;Unigene1030916;Unigene1031259;Unigene1032073;Unigene1032474;Unigene1032985;Unigene1035864;Unigene103…	K01924+K01924+K01925+K01924+K01925+K01925+K01776+K01776+K01925+K01925+K01776+K01925+K01776+K01924+K01425+K01776+K01925+K01925+K01924+K01776+K01925+K01924+K01924+K01924+K01924+K01925+K01776+K01925+K01776+K01924+K01925+K01925+K01924+K01925+K01925+K01425+K01776+K01925+K01924+K01924+K01425+K01925+K01776+K01924+K01924+K01925+K01425+K01925+K01924+K01924+K01924+K01776+K01924+K01925+K01924+K01776+K01776+…
Metabolism	Metabolism of terpenoids and polyketides	Polyketide sugar unit biosynthesis	879	ko00523	Unigene1003940;Unigene1004188;Unigene1004685;Unigene1004686;Unigene1004863;Unigene1004865;Unigene1008604;Unigene1008861;Unigene1011031;Unigene1011032;Unigene1012593;Unigene1013758;Unigene1014457;Unigene1014458;Unigene1014459;Unigene1014460;Unigene1014670;Unigene1014671;Unigene1017395;Unigene1018057;Unigene1018311;Unigene1020146;Unigene1023220;Unigene1024475;Unigene1024631;Unigene1024632;Unigene10…	K00973+K01710+K01790+K00973+K00067+K00973+K00067+K00973+K00067+K01790+K01710+K00067+K00973+K01710+K01790+K00067+K01790+K00067+K01790+K01790+K00973+K01710+K01710+K01790+K00067+K01710+K01710+K01790+K01710+K01790+K00067+K01790+K00973+K01710+K00973+K01710+K00973+K00067+K01790+K00973+K01790+K00973+K00067+K01790+K00973+K00973+K01790+K01710+K01710+K00067+K01790+K01790+K01710+K01790+K00973+K01710+K00067+…
Metabolism	Amino acid metabolism	Lysine degradation	870	ko00310	Unigene1002052;Unigene1006739;Unigene1009747;Unigene1013501;Unigene1016228;Unigene1016749;Unigene1018508;Unigene1021247;Unigene1021901;Unigene1022609;Unigene1027269;Unigene1028184;Unigene1030098;Unigene1030099;Unigene10305;Unigene1032240;Unigene1032590;Unigene1035791;Unigene1036262;Unigene1037001;Unigene1037773;Unigene1039405;Unigene1045092;Unigene1045713;Unigene1046661;Unigene1047044;Unigene1047…	K21672+K00824+K00128+K00626+K01034+K01582+K00135+K18013+K00626+K00626+K00290+K21672+K18013+K18014+K00626+K00128+K01843+K00128+K00290+K00135+K00290+K00135+K00128+K01035+K00290+K00290+K00135+K00290+K00824+K00290+K21672+K03896+K21672+K00290+K00824+K00128+K00128+K00290+K01582+K18013+K00164+K00626+K18013+K00824+K00290+K01034+K00290+K00252+K18012+K00290+K03894+K00164+K00128+K00626+K21672+K01035+K01034+…
Metabolism	Metabolism of cofactors and vitamins	Ubiquinone and other terpenoid-quinone biosynthesis	865	ko00130	Unigene100304;Unigene1005779;Unigene1005820;Unigene1006335;Unigene1007361;Unigene1009376;Unigene1009447;Unigene1010096;Unigene1010099;Unigene1010253;Unigene1011903;Unigene1011904;Unigene1011905;Unigene1011907;Unigene1013432;Unigene101351;Unigene1014176;Unigene101471;Unigene1019789;Unigene1022453;Unigene102311;Unigene1023827;Unigene1024127;Unigene1025438;Unigene1026434;Unigene1027636;Unigene102820…	K02552+K02552+K02361+K02549+K02551+K03182+K11782+K03186+K03182+K18284+K02361+K02551+K01661+K01911+K03809+K08680+K01911+K08680+K03183+K03186+K03182+K18285+K03182+K03179+K02551+K02361+K03183+K03183+K03179+K03179+K03182+K02548+K01661+K02551+K03183+K11782+K03183+K11782+K11785+K11784+K11785+K18285+K11784+K01661+K03183+K03183+K03186+K01661+K02361+K03183+K02548+K03186+K11783+K02551+K02551+K19267+K02551+…
Metabolism	Carbohydrate metabolism	Ascorbate and aldarate metabolism	851	ko00053	Unigene100210;Unigene100211;Unigene100212;Unigene100245;Unigene1002965;Unigene1002966;Unigene1009747;Unigene1014124;Unigene1016090;Unigene1021355;Unigene1025330;Unigene1029905;Unigene1032240;Unigene1032321;Unigene1033300;Unigene1033364;Unigene1034338;Unigene1035676;Unigene1035791;Unigene1037090;Unigene103720;Unigene1037605;Unigene1038719;Unigene1041370;Unigene1041371;Unigene1045092;Unigene1045272…	K03079+K03077+K03078+K00012+K03077+K03079+K00128+K00880+K00012+K00012+K03077+K01630+K00128+K00012+K00012+K00012+K00012+K00012+K00128+K00012+K03077+K03476+K01706+K03475+K02822+K00128+K00012+K03077+K03077+K00012+K03475+K02822+K00012+K01708+K00012+K00012+K00012+K03475+K00012+K00012+K00128+K02821+K00012+K00128+K03077+K00012+K00012+K00012+K00012+K00880+K03077+K08092+K00128+K03476+K03079+K00012+K00012+…
Metabolism	Carbohydrate metabolism	Inositol phosphate metabolism	780	ko00562	Unigene1002888;Unigene1002994;Unigene1003759;Unigene1005182;Unigene1005192;Unigene1005372;Unigene1006628;Unigene1008842;Unigene1009269;Unigene1010728;Unigene1010730;Unigene1010731;Unigene1010732;Unigene1010735;Unigene1013397;Unigene101470;Unigene101545;Unigene1016955;Unigene101799;Unigene1018739;Unigene1019037;Unigene1024808;Unigene1025606;Unigene102602;Unigene1026241;Unigene1028574;Unigene103464…	K00140+K01771+K01803+K03337+K01803+K01858+K01092+K22230+K03337+K03338+K03337+K03336+K03335+K00010+K03338+K03338+K01092+K01771+K06606+K01092+K01803+K01803+K01092+K01803+K01092+K03335+K01803+K01858+K01803+K01803+K01092+K01858+K01858+K01803+K03338+K03337+K03336+K03335+K00140+K00010+K01771+K00140+K22230+K01803+K01803+K03335+K01803+K01114+K03337+K01858+K01092+K00010+K01092+K03337+K01803+K03336+K01803+…
Metabolism	Biosynthesis of other secondary metabolites	Novobiocin biosynthesis	723	ko00401	Unigene1000043;Unigene1001935;Unigene1003125;Unigene1003362;Unigene1003912;Unigene1004801;Unigene1009292;Unigene1009486;Unigene1012907;Unigene1015478;Unigene1015551;Unigene102073;Unigene1021692;Unigene1024252;Unigene102587;Unigene1029025;Unigene1032205;Unigene1032506;Unigene1032585;Unigene1032934;Unigene1033068;Unigene1033289;Unigene1035298;Unigene1035305;Unigene1035830;Unigene1036291;Unigene1038…	K00812+K00817+K04517+K00817+K11358+K00812+K00817+K00817+K00817+K00812+K04517+K11358+K00812+K04517+K11358+K00812+K00812+K00812+K00812+K00812+K00817+K00817+K11358+K04517+K00817+K04517+K00817+K00817+K00812+K00812+K00817+K04517+K11358+K00817+K00812+K04517+K00210+K00812+K00817+K00817+K11358+K00210+K11358+K04517+K04517+K00812+K00210+K00210+K04517+K00812+K04517+K11358+K00817+K11358+K00812+K00812+K00812+…
Metabolism	Xenobiotics biodegradation and metabolism	Benzoate degradation	716	ko00362	Unigene100785;Unigene100954;Unigene1012758;Unigene1013501;Unigene101449;Unigene101450;Unigene1020043;Unigene102156;Unigene1021901;Unigene1022609;Unigene102266;Unigene102631;Unigene1028779;Unigene1029267;Unigene1029392;Unigene10305;Unigene1034381;Unigene1040011;Unigene1040719;Unigene1047329;Unigene1048223;Unigene1048224;Unigene1048351;Unigene1050294;Unigene1050643;Unigene1051154;Unigene1051406;Uni…	K01607+K00074+K10218+K00626+K00074+K00074+K04115+K00074+K00626+K00626+K00074+K01607+K00632+K01607+K00074+K00626+K01666+K01607+K01615+K01666+K01607+K01821+K01666+K01856+K01821+K01607+K01666+K00632+K01666+K01607+K00074+K00626+K00074+K01607+K01666+K00074+K00252+K01607+K00626+K00074+K01607+K01607+K00074+K00626+K00074+K01607+K14333+K01692+K00626+K01607+K00074+K01666+K01615+K00626+K01607+K00074+K01607+…
Metabolism	Metabolism of other amino acids	Taurine and hypotaurine metabolism	716	ko00430	Unigene1004690;Unigene1004748;Unigene1006194;Unigene1006488;Unigene100752;Unigene1009802;Unigene1009803;Unigene1010473;Unigene1012928;Unigene1013596;Unigene101477;Unigene1016131;Unigene1016192;Unigene1016193;Unigene1017960;Unigene1020177;Unigene1021657;Unigene1021658;Unigene1021880;Unigene1023038;Unigene1025475;Unigene1026513;Unigene1028430;Unigene1029087;Unigene103084;Unigene1033425;Unigene10334…	K00259+K00925+K00625+K00925+K00925+K00925+K00625+K00925+K00625+K00681+K00625+K00625+K00925+K00625+K00259+K00681+K00925+K00625+K00259+K00259+K00925+K01580+K00625+K00681+K15371+K00925+K00625+K00925+K15371+K00925+K00925+K00925+K00925+K00925+K13788+K00925+K00925+K00925+K00625+K00925+K00925+K00625+K00681+K00925+K00259+K00925+K00925+K00925+K00925+K00925+K13788+K00925+K00259+K00625+K00625+K00925+K00625+…
Metabolism	Metabolism of other amino acids	D-Alanine metabolism	679	ko00473	Unigene1000016;Unigene1003143;Unigene100664;Unigene1006739;Unigene1008402;Unigene1009967;Unigene1011006;Unigene1011466;Unigene1011528;Unigene1014203;Unigene1014361;Unigene1015622;Unigene1016065;Unigene1022362;Unigene1024944;Unigene1033483;Unigene1033642;Unigene1035488;Unigene1035651;Unigene1039479;Unigene1043881;Unigene1044678;Unigene1044703;Unigene1045518;Unigene1046812;Unigene104701;Unigene1048…	K01775+K01775+K01775+K00824+K01775+K01921+K01921+K01921+K01775+K01921+K01921+K01775+K01921+K01775+K01775+K01775+K01921+K01921+K01921+K01775+K01921+K01921+K01921+K01775+K01921+K01921+K01921+K01775+K00824+K01921+K01775+K01775+K01775+K01921+K01775+K01775+K01775+K01775+K00824+K01921+K01775+K01921+K01921+K00824+K01775+K01775+K01775+K01775+K01775+K01775+K01775+K01775+K01921+K01921+K01775+K01775+K01775+…
Metabolism	Amino acid metabolism	Tryptophan metabolism	646	ko00380	Unigene1003606;Unigene1009747;Unigene1010434;Unigene1010563;Unigene1013501;Unigene1018207;Unigene1021901;Unigene1022574;Unigene1022609;Unigene10305;Unigene1032240;Unigene1035791;Unigene1035936;Unigene1041230;Unigene1045092;Unigene10490;Unigene1056470;Unigene105951;Unigene1063459;Unigene106384;Unigene1066468;Unigene1070954;Unigene1073591;Unigene1074507;Unigene1075102;Unigene1076675;Unigene108057;U…	K01426+K00128+K07130+K01501+K00626+K01501+K00626+K03781+K00626+K00626+K00128+K00128+K07130+K03781+K00128+K03781+K03781+K03781+K01426+K03782+K01667+K01501+K00128+K00128+K01667+K03781+K00164+K00626+K01501+K03782+K00252+K00164+K00128+K01667+K00626+K03782+K03782+K00626+K00128+K03781+K01667+K03781+K01667+K03781+K01692+K00128+K00626+K01667+K00128+K00128+K00128+K00626+K00128+K00128+K01692+K03781+K00626+…
Metabolism	Metabolism of other amino acids	beta-Alanine metabolism	600	ko00410	Unigene1002888;Unigene1003649;Unigene1006284;Unigene1009747;Unigene101015;Unigene1015879;Unigene1021741;Unigene1021878;Unigene1022206;Unigene1022207;Unigene1026513;Unigene1027492;Unigene1032240;Unigene1034278;Unigene1034279;Unigene1034419;Unigene1035791;Unigene1039204;Unigene1044921;Unigene1044922;Unigene1045092;Unigene1047043;Unigene1048339;Unigene1060108;Unigene1060803;Unigene1060837;Unigene106…	K00140+K00823+K01579+K00128+K00797+K01579+K01918+K00823+K01918+K01579+K01580+K01464+K00128+K01579+K01918+K01918+K00128+K01579+K01918+K01579+K00128+K00797+K00140+K01918+K00140+K01918+K01918+K01464+K01918+K01579+K00823+K00128+K00797+K00128+K01579+K01918+K00797+K01918+K01464+K17723+K00128+K01579+K01464+K17722+K00128+K01464+K00797+K01918+K01579+K01579+K01918+K01918+K01692+K01579+K00128+K00823+K01579+…
Metabolism	Lipid metabolism	Biosynthesis of unsaturated fatty acids	564	ko01040	Unigene1000845;Unigene1002088;Unigene1003890;Unigene1005141;Unigene1008724;Unigene1010346;Unigene1014639;Unigene1015086;Unigene101590;Unigene1018051;Unigene1024010;Unigene1025160;Unigene1025723;Unigene1026520;Unigene1028961;Unigene1030738;Unigene1033010;Unigene1033240;Unigene1035532;Unigene1043400;Unigene105081;Unigene1052118;Unigene1053242;Unigene1054460;Unigene105474;Unigene1055099;Unigene10556…	K00059+K10804+K00059+K00059+K00059+K00059+K00059+K00059+K00059+K00059+K00059+K00059+K00059+K00059+K00059+K00059+K00059+K00059+K00059+K00059+K00059+K00059+K00059+K00059+K10805+K00059+K00059+K00059+K00059+K00059+K00059+K00059+K00059+K00059+K10806+K00059+K00059+K00059+K00059+K00059+K00059+K00059+K00059+K00059+K00059+K00059+K00059+K00059+K00059+K00059+K00059+K00059+K10804+K00059+K00059+K00059+K00059+…
Metabolism	Xenobiotics biodegradation and metabolism	Chloroalkane and chloroalkene degradation	562	ko00625	Unigene1002196;Unigene1009747;Unigene1010323;Unigene1012989;Unigene1016512;Unigene1017941;Unigene1020379;Unigene102613;Unigene102958;Unigene1032240;Unigene1032571;Unigene1035002;Unigene1035791;Unigene1038479;Unigene1039288;Unigene104049;Unigene1045092;Unigene104682;Unigene104890;Unigene1051805;Unigene105883;Unigene1059302;Unigene1061064;Unigene1063333;Unigene106364;Unigene1064948;Unigene1066359;U…	K01560+K00128+K04072+K01560+K01560+K01560+K04072+K04072+K04072+K00128+K02588+K02586+K00128+K02591+K04072+K04072+K00128+K01560+K00001+K01560+K00121+K04072+K01560+K00001+K00001+K00001+K01560+K04072+K04072+K00001+K00128+K00128+K01560+K13954+K00001+K13954+K01560+K01560+K00128+K13953+K04072+K00001+K04072+K02586+K00128+K01560+K04072+K04072+K04072+K00128+K00128+K00128+K01560+K00128+K00001+K13954+K02588+…
Metabolism	Biosynthesis of other secondary metabolites	Acarbose and validamycin biosynthesis	438	ko00525	Unigene1003940;Unigene1004188;Unigene1004686;Unigene1004865;Unigene1008861;Unigene1012593;Unigene1014457;Unigene1014458;Unigene1018311;Unigene1020146;Unigene1023220;Unigene1024632;Unigene1028998;Unigene1030152;Unigene1034137;Unigene1034138;Unigene1035356;Unigene1035357;Unigene1036182;Unigene1037890;Unigene1041332;Unigene1046049;Unigene1047644;Unigene1048741;Unigene104939;Unigene1051120;Unigene105…	K00973+K01710+K00973+K00973+K00973+K01710+K00973+K01710+K00973+K01710+K01710+K01710+K01710+K01710+K00973+K01710+K00973+K01710+K00973+K00973+K00973+K00973+K00973+K01710+K01710+K01710+K00973+K01710+K00973+K01710+K00973+K01710+K01710+K00973+K01710+K01710+K01710+K01710+K00973+K00973+K00973+K00973+K00973+K00973+K00973+K00973+K01710+K01710+K00973+K01710+K01710+K01710+K01710+K00973+K01710+K00973+K00973+…
Metabolism	Biosynthesis of other secondary metabolites	Carbapenem biosynthesis	380	ko00332	Unigene1003283;Unigene1003286;Unigene1009063;Unigene1009064;Unigene1014652;Unigene1014653;Unigene1020193;Unigene1030086;Unigene1035879;Unigene1035880;Unigene1043368;Unigene104597;Unigene104599;Unigene1048015;Unigene1048016;Unigene1058148;Unigene1058151;Unigene1060970;Unigene1061109;Unigene1061110;Unigene1062811;Unigene1062812;Unigene1064680;Unigene1066370;Unigene1070332;Unigene1077666;Unigene1077…	K00147+K00931+K00147+K00931+K00147+K00931+K00147+K00147+K00931+K00147+K00147+K00147+K00931+K00931+K00147+K00147+K00931+K00931+K00931+K00147+K00931+K00147+K00931+K00931+K00931+K00147+K00147+K00147+K00147+K00931+K00147+K00147+K00147+K00147+K00147+K00147+K00931+K00147+K00931+K00931+K00147+K00931+K00147+K00147+K00147+K00931+K00147+K00931+K00147+K00147+K00931+K00147+K00147+K00147+K00931+K00931+K00147+…
Metabolism	Xenobiotics biodegradation and metabolism	Aminobenzoate degradation	376	ko00627	Unigene1003606;Unigene1010096;Unigene1010563;Unigene101350;Unigene1016228;Unigene1018207;Unigene1022453;Unigene1042659;Unigene1045713;Unigene104776;Unigene1048028;Unigene1063459;Unigene1068316;Unigene1070954;Unigene107353;Unigene1079384;Unigene1081517;Unigene1089134;Unigene1099132;Unigene1101994;Unigene1103449;Unigene1103450;Unigene110389;Unigene1108146;Unigene1108147;Unigene1117551;Unigene112056…	K01426+K03186+K01501+K01576+K01034+K01501+K03186+K03186+K01035+K01512+K03186+K01426+K01512+K01501+K01512+K01101+K01501+K01034+K03186+K01612+K01035+K01034+K19709+K01034+K01034+K01035+K01781+K01034+K01576+K14333+K03186+K01101+K01692+K01692+K01034+K01035+K03186+K01512+K01426+K01512+K01035+K01034+K01512+K01101+K03186+K01426+K03186+K01512+K01501+K01501+K01501+K03186+K01512+K01512+K01692+K01034+K03186+…
Metabolism	Xenobiotics biodegradation and metabolism	Naphthalene degradation	327	ko00626	Unigene1010323;Unigene1020379;Unigene102613;Unigene102958;Unigene1039288;Unigene104049;Unigene104890;Unigene105883;Unigene1059302;Unigene1063333;Unigene106364;Unigene1064948;Unigene1069114;Unigene106949;Unigene1073335;Unigene1079309;Unigene1085737;Unigene108576;Unigene1098032;Unigene1101660;Unigene1101930;Unigene1102621;Unigene1126606;Unigene1129440;Unigene1131907;Unigene1144304;Unigene1145655;Un…	K04072+K04072+K04072+K04072+K04072+K04072+K00001+K00121+K04072+K00001+K00001+K00001+K04072+K04072+K00001+K13954+K00001+K13954+K13953+K04072+K00001+K04072+K04072+K04072+K04072+K00001+K13954+K00121+K04072+K04072+K00001+K13954+K00001+K04072+K04072+K04072+K13954+K04072+K00121+K04072+K13953+K00001+K04072+K13954+K13954+K04072+K04072+K04072+K13954+K00001+K04072+K04072+K04072+K04072+K04072+K13953+K13954+…
Metabolism	Xenobiotics biodegradation and metabolism	Nitrotoluene degradation	254	ko00633	Unigene1001489;Unigene1002481;Unigene1022104;Unigene1022105;Unigene1024613;Unigene1027881;Unigene103185;Unigene1039886;Unigene1039887;Unigene1042171;Unigene1042172;Unigene1052588;Unigene1058645;Unigene1058750;Unigene1058751;Unigene1061414;Unigene1068559;Unigene1070041;Unigene1070042;Unigene1074927;Unigene1076312;Unigene1076313;Unigene1076314;Unigene1081036;Unigene1081940;Unigene1091823;Unigene109…	K11181+K06281+K00172+K00169+K00169+K00172+K06281+K11181+K11180+K00172+K00171+K10680+K00170+K06281+K06282+K00196+K00170+K06282+K06281+K00198+K00170+K00169+K00171+K10678+K06282+K00169+K00172+K00196+K00171+K00171+K00172+K06281+K00170+K00198+K00196+K00169+K00169+K00171+K06281+K06281+K06281+K00169+K00170+K00169+K11181+K11180+K00198+K00198+K11181+K00170+K00172+K00169+K00170+K11180+K00172+K00171+K00196+…
Metabolism	Lipid metabolism	Synthesis and degradation of ketone bodies	253	ko00072	Unigene1013501;Unigene1021901;Unigene1022609;Unigene10305;Unigene1053588;Unigene1080941;Unigene10877;Unigene1097312;Unigene109793;Unigene1108804;Unigene1135472;Unigene1137109;Unigene114482;Unigene1157837;Unigene1165134;Unigene1187138;Unigene1192563;Unigene1195966;Unigene1196036;Unigene1203036;Unigene1206329;Unigene1211844;Unigene1230570;Unigene123209;Unigene1253834;Unigene1258112;Unigene1261668;U…	K00626+K00626+K00626+K00626+K01640+K00626+K01574+K01640+K00626+K00626+K01640+K00626+K00626+K00626+K00626+K00626+K00626+K00626+K01640+K01029+K00626+K00626+K00626+K00626+K00626+K00626+K00626+K00626+K00626+K00626+K00626+K00626+K00626+K00626+K01641+K00626+K01640+K00626+K01641+K00626+K00626+K00626+K00626+K00626+K01641+K00626+K00626+K01640+K01641+K00626+K00626+K01641+K00626+K01641+K00626+K00626+K00626+…
Metabolism	Metabolism of terpenoids and polyketides	Biosynthesis of vancomycin group antibiotics	229	ko01055	Unigene1004188;Unigene1012593;Unigene1014458;Unigene1020146;Unigene1023220;Unigene1024632;Unigene1028998;Unigene1030152;Unigene1034138;Unigene1035357;Unigene1048741;Unigene104939;Unigene1051120;Unigene1054116;Unigene1060524;Unigene106925;Unigene1070854;Unigene1075172;Unigene1078628;Unigene1078791;Unigene1079944;Unigene1097890;Unigene1098327;Unigene109933;Unigene1101917;Unigene1102512;Unigene11028…	K01710+K01710+K01710+K01710+K01710+K01710+K01710+K01710+K01710+K01710+K01710+K01710+K01710+K01710+K01710+K01710+K01710+K01710+K01710+K01710+K01710+K01710+K01710+K01710+K01710+K01710+K01710+K01710+K01710+K01710+K01710+K01710+K01710+K01710+K01710+K01710+K01710+K16435+K01710+K01710+K01710+K01710+K01710+K01710+K01710+K01710+K01710+K01710+K01710+K01710+K01710+K01710+K01710+K01710+K01710+K01710+K01710+…
Metabolism	Metabolism of cofactors and vitamins	Lipoic acid metabolism	204	ko00785	Unigene1000798;Unigene1016570;Unigene1020314;Unigene102160;Unigene1023114;Unigene1023464;Unigene1024511;Unigene1024734;Unigene1040748;Unigene1046609;Unigene1058478;Unigene1072479;Unigene1079570;Unigene108539;Unigene1103563;Unigene1105158;Unigene1105159;Unigene11109;Unigene1115995;Unigene1122089;Unigene1125901;Unigene1127676;Unigene1129133;Unigene1136843;Unigene1154010;Unigene1162557;Unigene116537…	K03800+K03644+K03800+K03800+K03644+K03800+K03800+K03800+K03644+K03800+K03800+K03800+K03800+K03800+K03801+K03801+K03644+K03800+K03644+K03801+K03800+K03800+K03800+K03800+K03644+K03800+K03801+K03644+K03800+K03800+K03800+K03800+K03800+K03801+K03800+K03644+K03644+K03801+K03800+K03800+K03644+K03800+K03800+K03800+K03800+K03644+K03800+K03644+K03800+K03800+K03800+K03800+K03800+K03800+K03800+K03801+K03644+…
Metabolism	Biosynthesis of other secondary metabolites	Phenazine biosynthesis	196	ko00405	Unigene1000930;Unigene1014536;Unigene1016859;Unigene1043588;Unigene1043589;Unigene1049297;Unigene1049298;Unigene1049696;Unigene1051773;Unigene1052515;Unigene1054607;Unigene1054862;Unigene1062076;Unigene107906;Unigene108360;Unigene108361;Unigene1084580;Unigene1086233;Unigene1097835;Unigene1101791;Unigene110496;Unigene110497;Unigene1113568;Unigene1115887;Unigene1116812;Unigene1121936;Unigene113611;…	K01657+K01657+K01658+K01658+K01657+K01657+K01658+K01657+K01657+K01657+K01657+K01657+K01657+K01657+K01657+K01658+K01657+K01658+K01657+K01657+K01658+K01657+K01657+K01657+K01657+K01657+K01657+K01658+K01658+K01657+K01657+K01657+K01657+K01657+K01658+K01657+K01657+K01658+K01658+K01657+K01657+K01658+K01658+K01658+K01658+K01657+K01657+K01657+K01658+K01657+K01657+K01657+K01657+K01658+K01658+K01658+K01658+…
Metabolism	Xenobiotics biodegradation and metabolism	Styrene degradation	193	ko00643	Unigene1003606;Unigene100747;Unigene1010563;Unigene1018207;Unigene1022098;Unigene1022099;Unigene1022100;Unigene1024091;Unigene1041847;Unigene1063459;Unigene1070954;Unigene1081517;Unigene1086029;Unigene1093270;Unigene1121993;Unigene1137876;Unigene1160588;Unigene1167922;Unigene1180273;Unigene1181262;Unigene1191563;Unigene1205064;Unigene1209731;Unigene1210752;Unigene1231058;Unigene1239342;Unigene124…	K01426+K01026+K01501+K01501+K20626+K20627+K01026+K01026+K20626+K01426+K01501+K01501+K01039+K01040+K01026+K01026+K20627+K01426+K01039+K01026+K01040+K01426+K01800+K01026+K01026+K01501+K01501+K01501+K01026+K01026+K01026+K01040+K01426+K01026+K01501+K01039+K01501+K01039+K01426+K01501+K01426+K01501+K01426+K01426+K01501+K01026+K01040+K01039+K07104+K01026+K01026+K01426+K20627+K01026+K20627+K01426+K01026+…
Metabolism	Metabolism of terpenoids and polyketides	Limonene and pinene degradation	173	ko00903	Unigene1009747;Unigene1032240;Unigene1035791;Unigene1045092;Unigene1073591;Unigene1074507;Unigene1079652;Unigene1097617;Unigene111040;Unigene1111230;Unigene1130493;Unigene1135588;Unigene113817;Unigene1140827;Unigene114158;Unigene1149297;Unigene1152134;Unigene115355;Unigene1173413;Unigene1190292;Unigene1190564;Unigene119225;Unigene1196857;Unigene1205639;Unigene1211895;Unigene1215121;Unigene1217896…	K00128+K00128+K00128+K00128+K00128+K00128+K14731+K00128+K00128+K14731+K01692+K00128+K00128+K00128+K00128+K00128+K00128+K01692+K00128+K00128+K00128+K00128+K00128+K14731+K01782+K00128+K00128+K00128+K00128+K14731+K00128+K00128+K00128+K00128+K00128+K01692+K00128+K00128+K14731+K00128+K00128+K01782+K00128+K00128+K00128+K14731+K14731+K00128+K00128+K00128+K00128+K14731+K01825+K00128+K00128+K14731+K01692+…
Genetic Information Processing	Folding, sorting and degradation	Proteasome	166	ko03050	Unigene11199;Unigene13168;Unigene14500;Unigene14815;Unigene14819;Unigene148488;Unigene148489;Unigene155769;Unigene159064;Unigene16330;Unigene16825;Unigene16936;Unigene17316;Unigene177194;Unigene21754;Unigene25;Unigene262313;Unigene27019;Unigene2713;Unigene2829;Unigene29417;Unigene30864;Unigene3088;Unigene30893;Unigene30903;Unigene316;Unigene332776;Unigene35262;Unigene359228;Unigene360802;Unigene3…	K02734+K02738+K03061+K02729+K02728+K03433+K03432+K13527+K13527+K03036+K02735+K03033+K03066+K03420+K03030+K03432+K03433+K02726+K03038+K02737+K02727+K03432+K02736+K03037+K03063+K02739+K03432+K03028+K13527+K13527+K13527+K03433+K13527+K13527+K13527+K13527+K13527+K13527+K03064+K13527+K13527+K03432+K02734+K13527+K13527+K13527+K13527+K13527+K03420+K13527+K03420+K03032+K03035+K03433+K03036+K03432+K03432+…
Metabolism	Biosynthesis of other secondary metabolites	Penicillin and cephalosporin biosynthesis	153	ko00311	Unigene1014807;Unigene1015808;Unigene1021315;Unigene1032062;Unigene1048088;Unigene105627;Unigene1064650;Unigene1071683;Unigene1073625;Unigene1082881;Unigene1086674;Unigene1089569;Unigene1090815;Unigene1102917;Unigene1133142;Unigene11351;Unigene115995;Unigene115996;Unigene1165259;Unigene118189;Unigene1190461;Unigene119793;Unigene1204227;Unigene1214852;Unigene1222632;Unigene1233130;Unigene1237518;U…	K17836+K01060+K17836+K17836+K17836+K17836+K17836+K17836+K17836+K17836+K17836+K17836+K17836+K01060+K01060+K17836+K01060+K01060+K17836+K17836+K17836+K17836+K17836+K17836+K17836+K17836+K17836+K17836+K17836+K17836+K17836+K17836+K17836+K17836+K17836+K17836+K17836+K17836+K17836+K17836+K17836+K17836+K17836+K17836+K17836+K17836+K01060+K17836+K17836+K17836+K17836+K17836+K01060+K17836+K01060+K17836+K17836+…
Metabolism	Metabolism of terpenoids and polyketides	Nonribosomal peptide structures	147	ko01054	Unigene1005774;Unigene1010437;Unigene1016926;Unigene102685;Unigene1035751;Unigene1043327;Unigene1053789;Unigene1071384;Unigene1097963;Unigene1101117;Unigene1103745;Unigene1106231;Unigene1111754;Unigene1114046;Unigene1124590;Unigene1124755;Unigene1136290;Unigene1168107;Unigene116813;Unigene1169347;Unigene119521;Unigene1198147;Unigene1211457;Unigene121836;Unigene1233444;Unigene1252754;Unigene125520…	K01779+K01779+K01779+K01779+K01779+K01779+K01779+K01779+K01779+K01779+K01779+K01779+K15663+K01779+K01779+K01779+K01779+K01779+K01779+K15654+K15655+K15664+K01779+K01779+K01779+K01779+K01779+K01779+K01779+K01779+K16124+K15664+K01779+K16093+K01779+K01779+K15654+K01779+K15655+K16129+K01779+K01779+K01779+K01779+K01779+K01779+K01779+K15654+K01779+K01779+K01779+K01779+K01779+K01779+K01779+K01779+K01779+…
Metabolism	Metabolism of terpenoids and polyketides	Biosynthesis of siderophore group nonribosomal peptides	145	ko01053	Unigene100304;Unigene1004339;Unigene1005779;Unigene1005820;Unigene1011903;Unigene1015237;Unigene1027636;Unigene104112;Unigene1044711;Unigene106055;Unigene1065582;Unigene1100029;Unigene1104974;Unigene1111024;Unigene1125092;Unigene1132387;Unigene1138524;Unigene1150402;Unigene1176209;Unigene1179775;Unigene1190309;Unigene1193687;Unigene1204556;Unigene1206810;Unigene1209342;Unigene1211863;Unigene12171…	K02552+K12240+K02552+K02361+K02361+K04784+K02361+K12240+K02361+K04784+K04784+K02361+K02361+K02361+K02361+K02361+K02361+K04784+K02361+K04785+K02362+K04786+K02361+K04783+K04786+K04784+K04786+K02361+K04786+K02361+K02361+K04786+K02552+K02361+K12240+K04788+K04786+K02361+K02361+K02552+K04784+K04780+K04786+K04786+K04786+K04784+K02361+K04786+K01252+K02552+K04781+K02361+K02363+K02361+K00216+K04780+K04785+…
Metabolism	Xenobiotics biodegradation and metabolism	Xylene degradation	140	ko00622	Unigene1034381;Unigene1047329;Unigene1048224;Unigene1048351;Unigene1050643;Unigene1051406;Unigene1064408;Unigene1085598;Unigene1143681;Unigene1159200;Unigene1161573;Unigene116517;Unigene1204719;Unigene1206271;Unigene1249793;Unigene1251245;Unigene1264495;Unigene1270891;Unigene1272853;Unigene127749;Unigene1293612;Unigene1327337;Unigene1335259;Unigene1340548;Unigene136410;Unigene136411;Unigene136412…	K01666+K01666+K01821+K01666+K01821+K01666+K01666+K01666+K01666+K01821+K01821+K00055+K01666+K01666+K01666+K01666+K01666+K01666+K01666+K00055+K01666+K01666+K01666+K01666+K02554+K04073+K01666+K00055+K00055+K01821+K00055+K01821+K01821+K02554+K07104+K01821+K00055+K01666+K01821+K00055+K01666+K07104+K01666+K01821+K00055+K01821+K01821+K00055+K07104+K01821+K00055+K01821+K01821+K01666+K01666+K01666+K00055+…
Metabolism	Xenobiotics biodegradation and metabolism	Chlorocyclohexane and chlorobenzene degradation	124	ko00361	Unigene1002196;Unigene1012989;Unigene1016512;Unigene1017941;Unigene1019018;Unigene104682;Unigene1050294;Unigene1051805;Unigene1061064;Unigene1066359;Unigene1075614;Unigene1086656;Unigene1095905;Unigene1124960;Unigene1141348;Unigene116376;Unigene1166575;Unigene1179950;Unigene1181014;Unigene1181501;Unigene1186501;Unigene1191024;Unigene1201306;Unigene1201983;Unigene1204794;Unigene1256371;Unigene1262…	K01560+K01560+K01560+K01560+K01061+K01560+K01856+K01560+K01560+K01560+K01560+K01560+K01560+K01560+K01560+K01560+K01560+K01560+K01560+K01560+K01560+K01560+K01560+K01560+K01560+K01560+K01560+K01560+K01560+K01560+K01560+K01560+K01560+K01560+K01560+K01560+K01560+K01560+K01560+K01560+K01560+K01560+K07104+K01560+K01560+K07104+K07104+K01560+K01560+K01560+K01560+K07104+K01560+K01560+K01560+K01560+K07104+…
Metabolism	Xenobiotics biodegradation and metabolism	Atrazine degradation	111	ko00791	Unigene1005724;Unigene1032596;Unigene1032597;Unigene1032598;Unigene105482;Unigene105483;Unigene105484;Unigene1060096;Unigene1060559;Unigene1060560;Unigene1060561;Unigene108900;Unigene108901;Unigene109590;Unigene109591;Unigene1111381;Unigene1125229;Unigene1134596;Unigene1144488;Unigene1155374;Unigene1159116;Unigene1221226;Unigene123691;Unigene123991;Unigene1310366;Unigene131541;Unigene131542;Unige…	K01430+K14048+K01428+K01428+K01428+K01429+K01430+K01428+K01428+K01429+K01430+K01428+K01430+K01428+K01430+K03382+K01429+K01429+K01428+K14048+K01428+K01428+K01428+K01428+K03382+K01428+K01430+K01430+K01429+K01428+K01430+K14048+K01428+K01428+K01428+K01428+K01429+K01430+K01430+K01429+K01428+K01428+K03382+K01941+K01457+K01430+K01429+K01428+K01941+K01428+K01430+K01428+K01428+K01429+K01430+K01428+K01429+…
Metabolism	Xenobiotics biodegradation and metabolism	Dioxin degradation	81	ko00621	Unigene1034381;Unigene1047329;Unigene1048224;Unigene1048351;Unigene1050643;Unigene1051406;Unigene1064408;Unigene1085598;Unigene1143681;Unigene1159200;Unigene1161573;Unigene1204719;Unigene1206271;Unigene1249793;Unigene1251245;Unigene1264495;Unigene1270891;Unigene1272853;Unigene1293612;Unigene1327337;Unigene1335259;Unigene1340548;Unigene136410;Unigene136411;Unigene136412;Unigene158008;Unigene159972…	K01666+K01666+K01821+K01666+K01821+K01666+K01666+K01666+K01666+K01821+K01821+K01666+K01666+K01666+K01666+K01666+K01666+K01666+K01666+K01666+K01666+K01666+K02554+K04073+K01666+K01821+K01821+K01821+K02554+K01821+K01666+K01821+K01666+K01666+K01821+K01821+K01821+K01821+K01821+K01821+K01666+K01666+K01666+K01821+K01666+K01821+K01821+K01821+K01821+K01821+K01666+K04073+K01821+K00480+K00480+K01821+K01666+…
Metabolism	Xenobiotics biodegradation and metabolism	Caprolactam degradation	71	ko00930	Unigene1079652;Unigene1111230;Unigene1130493;Unigene115355;Unigene117243;Unigene1191150;Unigene1205639;Unigene1211895;Unigene1242381;Unigene128777;Unigene1300592;Unigene133094;Unigene1358610;Unigene1361332;Unigene147280;Unigene151892;Unigene164840;Unigene184909;Unigene195959;Unigene207097;Unigene217932;Unigene228037;Unigene239468;Unigene348340;Unigene371599;Unigene371628;Unigene382686;Unigene3858…	K14731+K14731+K01692+K01692+K01053+K00002+K14731+K01782+K14731+K01692+K14731+K01782+K14731+K14731+K14731+K01825+K00002+K14731+K01692+K14731+K14731+K14731+K14731+K01692+K01692+K01692+K01692+K01692+K01692+K03379+K01692+K14731+K01692+K01692+K01692+K01692+K01692+K03379+K01692+K01782+K01692+K01692+K01692+K01692+K14731+K01692+K01692+K01782+K01692+K00002+K01825+K14731+K01825+K01782+K01782+K01782+K01053+…
Metabolism	Metabolism of terpenoids and polyketides	Geraniol degradation	69	ko00281	Unigene1028779;Unigene1053588;Unigene1063197;Unigene1097312;Unigene1130493;Unigene1135472;Unigene115355;Unigene1196036;Unigene1211895;Unigene128777;Unigene133094;Unigene1373239;Unigene151892;Unigene151893;Unigene177531;Unigene195959;Unigene220729;Unigene226422;Unigene230063;Unigene240971;Unigene247879;Unigene348340;Unigene364983;Unigene371599;Unigene371628;Unigene382686;Unigene385805;Unigene39151…	K00632+K01640+K00632+K01640+K01692+K01640+K01692+K01640+K01782+K01692+K01782+K01640+K01825+K00632+K01640+K01692+K01640+K01640+K00632+K00632+K00632+K01692+K00632+K01692+K01692+K01692+K01692+K00632+K01692+K00632+K01692+K01692+K01692+K01692+K01692+K01692+K01692+K01782+K01692+K00632+K01692+K01692+K00632+K01692+K01692+K01692+K01782+K01692+K00632+K01825+K00632+K01640+K01640+K00632+K01825+K01782+K00632+…
Metabolism	Lipid metabolism	alpha-Linolenic acid metabolism	64	ko00592	Unigene1028779;Unigene1035105;Unigene1048436;Unigene1063197;Unigene1087751;Unigene1171803;Unigene1183596;Unigene1208621;Unigene1217062;Unigene1225819;Unigene1363273;Unigene1375341;Unigene151893;Unigene230063;Unigene240971;Unigene247879;Unigene352831;Unigene364983;Unigene385804;Unigene391511;Unigene395002;Unigene431987;Unigene441911;Unigene498530;Unigene579340;Unigene581304;Unigene583355;Unigene58…	K00632+K01058+K01058+K00632+K01058+K01058+K01058+K01058+K01058+K01058+K01058+K01058+K00632+K00632+K00632+K00632+K00232+K00632+K00232+K00632+K00232+K00632+K14674+K14674+K00632+K00232+K14674+K14674+K14621+K14674+K00632+K14674+K00232+K16342+K14621+K16342+K07513+K14674+K16342+K16342+K16342+K14674+K14621+K00632+K01058+K00632+K07513+K00232+K00232+K00632+K00632+K00632+K01058+K00232+K00232+K00632+K01058+…
Metabolism	Glycan biosynthesis and metabolism	Mannose type O-glycan biosyntheis	58	ko00515	Unigene1012432;Unigene1052029;Unigene1101244;Unigene1106476;Unigene1210382;Unigene1219381;Unigene123309;Unigene1275684;Unigene1289961;Unigene1350698;Unigene1361182;Unigene186937;Unigene218851;Unigene224613;Unigene229241;Unigene238830;Unigene244781;Unigene263166;Unigene264614;Unigene30868;Unigene335849;Unigene359411;Unigene373766;Unigene388844;Unigene389005;Unigene394011;Unigene414394;Unigene41449…	K00728+K00728+K00728+K00728+K00728+K00728+K00728+K00728+K09668+K09668+K00728+K00728+K00728+K00728+K00728+K00728+K00728+K00728+K00728+K00728+K00728+K00728+K00728+K00728+K00728+K00728+K00728+K00728+K00728+K00728+K00728+K00728+K00728+K00728+K00728+K00728+K00728+K00728+K00728+K00728+K00728+K00728+K00728+K00728+K00728+K00728+K00728+K00728+K00728+K00728+K00728+K00728+K00728+K00728+K00728+K00728+K00728+…
Metabolism	Glycan biosynthesis and metabolism	Other types of O-glycan biosynthesis	56	ko00514	Unigene1012432;Unigene1052029;Unigene1101244;Unigene1106476;Unigene1210382;Unigene1219381;Unigene123309;Unigene1275684;Unigene1361182;Unigene186937;Unigene218851;Unigene224613;Unigene229241;Unigene238830;Unigene244781;Unigene263166;Unigene264614;Unigene30868;Unigene335849;Unigene359411;Unigene373766;Unigene388844;Unigene389005;Unigene394011;Unigene414394;Unigene414492;Unigene465081;Unigene478865;…	K00728+K00728+K00728+K00728+K00728+K00728+K00728+K00728+K00728+K00728+K00728+K00728+K00728+K00728+K00728+K00728+K00728+K00728+K00728+K00728+K00728+K00728+K00728+K00728+K00728+K00728+K00728+K00728+K00728+K00728+K00728+K00728+K00728+K00728+K00728+K00728+K00728+K00728+K00728+K00728+K00728+K00728+K00728+K00728+K00728+K00728+K00728+K00728+K00728+K00728+K00728+K00728+K00728+K00728+K00728+K00728
Metabolism	Xenobiotics biodegradation and metabolism	Toluene degradation	49	ko00623	Unigene1019018;Unigene1050294;Unigene116517;Unigene127749;Unigene1369822;Unigene137109;Unigene159632;Unigene19058;Unigene225758;Unigene2554;Unigene270879;Unigene281027;Unigene316164;Unigene322120;Unigene367344;Unigene370373;Unigene3707;Unigene392206;Unigene401470;Unigene425938;Unigene453328;Unigene469275;Unigene47176;Unigene472731;Unigene482521;Unigene48304;Unigene499846;Unigene502532;Unigene5036…	K01061+K01856+K00055+K00055+K00055+K00055+K00055+K00055+K00055+K00055+K00055+K00055+K00055+K00055+K03380+K01856+K00055+K00055+K03381+K00055+K03380+K01856+K00055+K00055+K00055+K00055+K03380+K01856+K03380+K00055+K03380+K00055+K03381+K00055+K03381+K03380+K00055+K01061+K01061+K01061+K01061+K01856+K03381+K01061+K01061+K01061+K00055+K00055+K00055
Metabolism	Metabolism of terpenoids and polyketides	Carotenoid biosynthesis	45	ko00906	Unigene1019552;Unigene103695;Unigene112826;Unigene1134049;Unigene116288;Unigene1193099;Unigene1195781;Unigene1224679;Unigene1297532;Unigene130856;Unigene132310;Unigene1330333;Unigene1341672;Unigene1354403;Unigene141505;Unigene167399;Unigene192434;Unigene224634;Unigene238625;Unigene265731;Unigene278109;Unigene295552;Unigene303102;Unigene314304;Unigene418185;Unigene432265;Unigene446622;Unigene45456…	K10212+K10027+K10027+K10212+K09835+K09835+K09835+K09835+K09835+K10027+K10027+K10212+K02291+K09835+K10027+K10027+K10212+K09835+K10027+K09835+K10027+K10027+K09835+K09835+K09835+K02291+K10208+K02293+K06443+K10210+K09835+K02291+K09835+K15746+K02291+K09835+K02291+K02291+K09835+K09835+K09835+K09835+K09835+K09835+K09835
Genetic Information Processing	Replication and repair	Non-homologous end-joining	36	ko03450	Unigene14823;Unigene30910;Unigene322662;Unigene324776;Unigene370263;Unigene383137;Unigene4006;Unigene420012;Unigene479290;Unigene536693;Unigene542754;Unigene549658;Unigene579037;Unigene580319;Unigene581336;Unigene583087;Unigene584648;Unigene593351;Unigene598827;Unigene602174;Unigene605312;Unigene606207;Unigene610593;Unigene614222;Unigene618343;Unigene644231;Unigene644768;Unigene651870;Unigene6518…	K10865+K10866+K01971+K04799+K01971+K01971+K04799+K10979+K04799+K01971+K01971+K01971+K03512+K01971+K10866+K04799+K04799+K10777+K04799+K10884+K10777+K10865+K04799+K10885+K01971+K10865+K10866+K01971+K10979+K10979+K10979+K10866+K10884+K04799+K01971+K01971
Metabolism	Xenobiotics biodegradation and metabolism	Fluorobenzoate degradation	29	ko00364	Unigene1019018;Unigene1050294;Unigene370373;Unigene401470;Unigene469275;Unigene502532;Unigene502911;Unigene525458;Unigene525459;Unigene526646;Unigene526647;Unigene545697;Unigene548474;Unigene571112;Unigene595348;Unigene606734;Unigene609055;Unigene614476;Unigene673490;Unigene697097;Unigene697099;Unigene697100;Unigene697101;Unigene697102;Unigene697105;Unigene76466;Unigene766079;Unigene832589;Unigen…	K01061+K01856+K01856+K03381+K01856+K01856+K05783+K05549+K05550+K05783+K05784+K05549+K03381+K05549+K03381+K01061+K01061+K01061+K01061+K01856+K03381+K05549+K05550+K05784+K05783+K01061+K01061+K05784+K01061
Metabolism	Metabolism of terpenoids and polyketides	Sesquiterpenoid and triterpenoid biosynthesis	21	ko00909	Unigene1014615;Unigene1046838;Unigene1088088;Unigene1094862;Unigene1251080;Unigene1282350;Unigene1353954;Unigene522771;Unigene585065;Unigene595805;Unigene604236;Unigene608400;Unigene608815;Unigene677133;Unigene690010;Unigene717407;Unigene747172;Unigene749105;Unigene769024;Unigene825782;Unigene920934	K06045+K00801+K06045+K06045+K00801+K06045+K00801+K00801+K00801+K00511+K06045+K00511+K18110+K10187+K00801+K06045+K00801+K18110+K12250+K15907+K00801
Metabolism	Metabolism of terpenoids and polyketides	Biosynthesis of enediyne antibiotics	13	ko01059	Unigene444069;Unigene535757;Unigene608897;Unigene609130;Unigene617608;Unigene620715;Unigene649733;Unigene658969;Unigene666065;Unigene667787;Unigene739298;Unigene805844;Unigene837298	K20420+K21210+K21211+K20420+K21164+K21211+K20420+K21188+K21214+K20420+K20420+K21210+K21214
Metabolism	Xenobiotics biodegradation and metabolism	Steroid degradation	9	ko00984	Unigene328831;Unigene391328;Unigene484548;Unigene489008;Unigene511681;Unigene613204;Unigene633772;Unigene840710;Unigene857529	K05898+K05898+K03333+K03333+K15981+K03333+K16047+K03333+K03333
Metabolism	Metabolism of terpenoids and polyketides	Biosynthesis of type II polyketide backbone	8	ko01056	Unigene603355;Unigene609683;Unigene651719;Unigene802405;Unigene825798;Unigene843821;Unigene867813;Unigene867814	K05553+K05554+K05551+K05554+K05552+K05551+K12420+K05554

## Sheet: eggNOG
GeneID	eggNOG_OG	Best_Description	Best_COG_Cat
Unigene1058642	COG2911;1UNHI;4H33C	Protein conserved in bacteria	Q
Unigene178513	1SE0Z;COG0507;46326;1QFB2	PIF1-like helicase	L
Unigene1071085	1V33U;24S63;42GAX;COG3941	tape measure	S
Unigene782195	1VU8Z;COG2227;COG1028;4HV19;COG0300;COG4221;COG3321;1ZD1S	Polyketide synthase of type I	Q
Unigene106755	4IRVC;COG5421;3F9JN;1UHBN	Transposase DDE domain	L
Unigene647217	1QCAA;1TG20;2A47Z;1YAMX;30ST6	Phage P2 GpE	S
Unigene910517	COG0532;1TPAI;248SJ;3WHTD	One of the essential components for the initiation of protein synthesis. Protects formylmethionyl-tRNA from spontaneous hydrolysis and promotes its binding to the 30S ribosomal subunits. Also involved in the hydrolysis of GTP during the formation of the 70S ribosomal complex	J
Unigene458429	2QPYA;37HSD;COG0086;3GMC7	rna polymerase	K
Unigene983748	1U4RU;4H63U;COG0230	Belongs to the bacterial ribosomal protein bL34 family	J
Unigene853706	49KWV;38F42;COG2801;3CWAK;3BA5H;KOG0017;48QAQ	K02A2.6-like	L
Unigene411965	32Z9I;4HPD2;2E4EA;1VG12;3F7FB	-	-
Unigene544065	3817X;3GYB3;3I7CG;KOG4658;3M28X	disease resistance protein	T
Unigene517682	22JTY;COG0712;2GMJ5	F(1)F(0) ATP synthase produces ATP from ADP in the presence of a proton or sodium gradient. F-type ATPases consist of two structural domains, F(1) containing the extramembraneous catalytic core and F(0) containing the membrane proton channel, linked together by a central stalk and a peripheral stalk. During catalysis, ATP synthesis in the catalytic domain of F(1) is coupled via a rotary mechanism…	C
Unigene585102	3NURS;COG0139;3QMHP;20WFC;KOG2697;COG0141;38HWK;KOG4311	Histidine biosynthesis trifunctional protein	E
Unigene129639	4H2XU;1TQ35;COG1074	ATP-dependent helicase nuclease subunit A	L
Unigene807801	3GC4Q;KOG1075;KOG1696;COG2147;37M2R	Belongs to the eukaryotic ribosomal protein eL19 family	J
Unigene1175875	1W4JU;2DFBR;2ZR8C	-	-
Unigene60209	30APF;29PR7;3F8PS;1U6Y4;4IGSA	-	-
Unigene37886	30APF;29PR7;3F8PS;1U6Y4;4IGSA	-	-
Unigene714749	COG0070;COG0067;4H23B;1TQ0B;COG0069	Glutamate synthase	E
Unigene488117	COG0507;KOG0987;3GCCF;4JS2N;37Q72	Belongs to the helicase family	D
Unigene402308	4HADR;3F3YG;1TRSF;COG2826	Transposase and inactivated derivatives, IS30 family	L
Unigene32311	1VHKE;4HMIB;1WTGW;COG1595	Sigma-70, region 4	K
Unigene698372	1RR26;1RHSK;COG0625	Glutathione S-Transferase	O
Unigene733573	4HB9F;COG0438;3F47X;1TPSS	Glycosyltransferase, group 1 family protein	M
Unigene1016572	COG0525;1MV7B;1RNEB;1Y87V	amino acids such as threonine, to avoid such errors, it has a posttransfer editing activity that hydrolyzes mischarged Thr-tRNA(Val) in a tRNA-dependent manner	J
Unigene636005	2IR8R;COG2365	Tyrosine phosphatase family	T
Unigene1287789	COG1353;2VZCE;373VE;1NB2Y	TIGRFAM CRISPR-associated protein Csm1	S
Unigene744189	COG2801;3M2IR;3GG2K;KOG0017;3INKC;37THH	Reverse transcriptase (RNA-dependent DNA polymerase)	L
Unigene712554	KOG0017;3QHRV;COG2801	gag-polypeptide of LTR copia-type	L
Unigene68154	1MVHJ;COG3504;1RSJF;3W1G0	Conjugal transfer protein	U
Unigene129170	COG1053;1RN0D;1MX5A;3WY04	FAD dependent oxidoreductase	C
Unigene1245245	2EMP1;33FBF;1VKRU	-	-
Unigene322651	COG3363;249ZW;1TRA7;4BXMV	IMP cyclohydrolase-like protein	F
Unigene100788	4HAU4;1TQ5D;COG0543	Responsible for channeling the electrons from the oxidation of dihydroorotate from the FMN redox center in the PyrD type B subunit to the ultimate electron acceptor NAD( )	C
Unigene260531	4H2EZ;1TPTJ;COG0749	DNA polymerase	L
Unigene10740	3F55P;COG0675;1TRNY;4HBKP	transposase, IS605 OrfB family	L
Unigene830266	4HBUS;COG0028;3F3R9;1TQE8	Belongs to the TPP enzyme family	EH
Unigene257271	COG3331;1V3S4;4HGZ7	Endonuclease that resolves Holliday junction intermediates in genetic recombination. Cleaves mobile four-strand junctions by introducing symmetrical nicks in paired strands. Promotes annealing of linear ssDNA with homologous dsDNA. Required for DNA repair, homologous recombination and chromosome segregation	L
Unigene366112	COG1328;247WF;1TR9K;25UVA	Psort location Cytoplasmic, score	F
Unigene203531	COG1131;1TPUP;4HG6U;3F4GA	ATPases associated with a variety of cellular activities	V
Unigene295129	2FN0P;1WD1X;4P14U;COG0021	Transketolase, thiamine diphosphate binding domain protein	G
Unigene1334947	4NEYR;2G2UG;COG0738	Transporter, major facilitator family protein	G
Unigene584093	3QNYK;KOG0078;38GT3;3NXRR;3RYY1;3RTIR	to Saccharomyces cerevisiae SEC4 (YFL005W)	U
Unigene734198	2CMM7;2QQTE;4JRUG;3GCAY;37PEZ	NHL domain-containing protein	S
Unigene69463	1N00A;COG4706;1S9E9;1XX7C	3-hydroxylacyl-(Acyl carrier protein) dehydratase	I
Unigene1189085	1TP0J;COG0436;4HA13;3F3MX	Aminotransferase	E
Unigene1333010	2FRZE;22XNJ;4NM87;COG0197	Binds 23S rRNA and is also seen to make contacts with the A and possibly P site tRNAs	J
Unigene708090	2E6RA;1VHVD;331BE	Protein of unknown function (DUF2695)	S
Unigene1082067	3VPUH;1TP5Q;COG3598	Primase C terminal 2 (PriCT-2)	L
Unigene417488	2GNJP;233D6;COG0560	haloacid dehalogenase-like hydrolase	E
Unigene714066	COG3708;4NQBR;1EQF5;1I30N	Bacterial transcription activator, effector binding domain	K
Unigene726472	COG4890	oxidoreductase activity, acting on diphenols and related substances as donors	S
Unigene1378671	1TPCC;COG4656;2N733;24805	Electron transport complex	C
Unigene852562	COG0794;3786Q;COG0517	Belongs to the SIS family. GutQ KpsF subfamily	M
Unigene871098	COG2826;1TRSF;248IJ	PFAM Integrase catalytic region	L
Unigene683882	2T2RH;3GRSH;2D6RG;382QH	-	-
Unigene1032110	COG3712;2FP6E;4NKN5	Fe2 -dicitrate sensor, membrane component	PT
Unigene604780	1VK90;36P8G;COG0230;24UGN	Belongs to the bacterial ribosomal protein bL34 family	J
Unigene233580	2EFGV;36P84;1VHIS;3399G;24SXP	-	-
Unigene1031108	COG0697;4HCFV;1UH2I	of the drug metabolite transporter (DMT) superfamily	EG
Unigene535248	1TP1X;4HB16;COG1109	Catalyzes the conversion of glucosamine-6-phosphate to glucosamine-1-phosphate	G
Unigene11837	COG0076;4HENF;1TPVX;3F45J	Belongs to the group II decarboxylase family	E
Unigene631918	1V1JF;COG3760;26AZF;24FVD	Aminoacyl-tRNA editing domain	S
Unigene910572	4H2PX;1TPE7;COG3333	Psort location CytoplasmicMembrane, score 10.00	S
Unigene973727	COG2801	transposition	L
Unigene939751	4J4QG;3J9IY;3BMQK;29KRB;3AESP;3D5E4;497A9;2RU0F;480F6	NUT family member	S
Unigene343086	2GKT0;COG0583;4DP59	Bacterial regulatory helix-turn-helix protein, lysR family	K
Unigene1049077	COG0410;1TPW4;2N6Q7;247PN	ATPases associated with a variety of cellular activities	E
Unigene58358	COG2153;1MZHA;1Y8M6;1S9IF	acyltransferase COG2153	S
Unigene1204044	2AV82;3ERVV;2RZVR;482J5;3BMM9;3D4HX;38GH4;3J4MQ;48WE7	Interleukin-6 receptor alpha chain, binding	T
Unigene213568	24TRX;33IP2;36VEX;1VMA9;2ER3F	-	-
Unigene500857	258QY;3WDPB;1VAAU;COG0694	NifU-like domain	O
Unigene548369	3G8QU;KOG0610;37J22	Serine threonine-protein kinase	T
Unigene1161128	1MUQR;2M7VA;2WJS0;COG1766;42N04	The M ring may be actively involved in energy transduction	N
Unigene16270	1UGVU;3F60Q;29NJE;30GYN;4IF93	Helix-turn-helix domain	K
Unigene756529	3F8TF;1U70J;4IGUW;30ARD;29PT6	-	-
Unigene834893	KOG1637;3GAGM;4JJKZ;37PRF;COG0441	threonine-tRNA ligase	J
Unigene1315207	COG0809;2FNJD;4NDZ5;4AP2T	Transfers and isomerizes the ribose moiety from AdoMet to the 7-aminomethyl group of 7-deazaguanine (preQ1-tRNA) to give epoxyqueuosine (oQ-tRNA)	H
Unigene1101448	3CUYD;4981W;3J58E;3BG8W;48AQ8;KOG2962;4KXFP;38BR6	ER lipid raft associated 1	S
Unigene264101	4HEVU;COG2348;1V181	FemAB family	V
Unigene1207174	COG0013;1TPK6;2N6SR;248M3	Catalyzes the attachment of alanine to tRNA(Ala) in a two-step reaction alanine is first activated by ATP to form Ala- AMP and then transferred to the acceptor end of tRNA(Ala). Also edits incorrectly charged Ser-tRNA(Ala) and Gly-tRNA(Ala) via its editing domain	J
Unigene230757	COG1569	PIN domain	S
Unigene925450	COG0178;36E0I;2485F;1TPIJ	The UvrABC repair system catalyzes the recognition and processing of DNA lesions. UvrA is an ATPase and a DNA-binding protein. A damage recognition complex composed of 2 UvrA and 2 UvrB subunits scans DNA for abnormalities. When the presence of a lesion has been verified by UvrB, the UvrA molecules dissociate	L
Unigene387919	COG1209;25VAK;1TPR2;2490F	Psort location Cytoplasmic, score	M
Unigene866892	3GFTJ;3I38E;3KUPX;KOG3249;37HNY	Uncharacterized conserved domain (SAYSvFN)	S
Unigene1271759	2DY71;348FW;27X18;1VZTR;254DS	Helix-turn-helix XRE-family like proteins	K
Unigene757206	COG1160;2493T;1TPNM;3WGNU	GTPase that plays an essential role in the late steps of ribosome biogenesis	S
Unigene552569	3KTYV;3GEMR;37JSU;COG0616;2QQH5;3IF4C	Peptidase family S49	OU
Unigene1213745	COG1131;1TQTX;3VPMQ	AAA domain, putative AbiEii toxin, Type IV TA system	V
Unigene782687	1ZDG0;COG2095;1V81W;4HIUV	UPF0056 membrane protein	U
Unigene627565	4JKMD;KOG2427;37S2Q;3G97J	MINDY deubiquitinase	S
Unigene1242659	1TQCJ;3WI1B;COG0709;247NS	Synthesizes selenophosphate from selenide and ATP	H
Unigene590193	3NZGS;COG0637;3QQIH;3RR0V;38XCG;KOG2914;3RXVI	to Saccharomyces cerevisiae YKL033W-A	S
Unigene443954	COG1022;KOG1256;37QDD;4JMGK;3GG0A	Long chain acyl-CoA synthetase	I
Unigene297323	COG0503;2FP5S;4NEP0	Converts the preformed base xanthine, a product of nucleic acid breakdown, to xanthosine 5'-monophosphate (XMP), so it can be reused for RNA or DNA synthesis	F
Unigene154276	36EE3;248E9;COG1783;1TRQP	Phage terminase, large subunit, PBSX family	L
Unigene1009153	2C5MY;32RFW;1V7EG;24JEU	-	-
Unigene872972	32RXK;2PSV9;24MPR;2CDEH;1VA17	Maff2 family	S
Unigene1210707	27JKH;1V1RC;24FUS;COG0290	IF-3 binds to the 30S ribosomal subunit and shifts the equilibrum between 70S ribosomes and their 50S and 30S subunits in favor of the free subunits, thus enhancing the availability of 30S subunits on which protein synthesis initiation begins	J
Unigene962276	3CRF0;KOG4270;4IY1P;3BEGF;38B57;3J6V1;4811Y;498EX	Rho GTPase activating protein 17	T
Unigene746377	COG0173;37982	Catalyzes the attachment of L-aspartate to tRNA(Asp) in a two-step reaction L-aspartate is first activated by ATP to form Asp-AMP and then transferred to the acceptor end of tRNA(Asp)	J
Unigene1103695	231H3;4NMRA;COG2207;2FN76	helix_turn_helix, arabinose operon control protein	K
Unigene604123	2RJPB;38BXG;3QJXF;3RYUN;3RT68;29CJI;3NXGN	to Saccharomyces cerevisiae VPS62 (YGR141W) and YPR157W	U
Unigene32493	29PZB;1U78Q;3F94I;30AXS;4IH3K	-	-
Unigene369674	3FAND;1U87Q;4II5E;32KFM;2BRGN	-	-
Unigene926476	1UYK8;4H2K5;COG5295	This gene contains a nucleotide ambiguity which may be the result of a sequencing error	UW
Unigene303059	22H6U;COG4932;1TQBI;24BUR	Cna protein B-type domain	M
Unigene440631	3G888;37KBA;3KT6M;KOG2054;3IA9K	Nrap protein nucleotidyltransferase domain 4	J
Unigene66558	2AVCC;1QIYY;31M3R;3XRES;1TGP6	-	-
Unigene203016	3FAND;1U87Q;4II5E;32KFM;2BRGN	-	-
Unigene306390	1VDX9;COG2963	Transposase	L
Unigene39949	4HA38;1TP1T;COG0459;3F3MM	Prevents misfolding and promotes the refolding and proper assembly of unfolded polypeptides generated under stress conditions	O
Unigene385700	1TRR4;4HB4U;COG1119	abc transporter atp-binding protein	P
Unigene284130	24CF5;COG5421;1UQ6M	Transposase DDE domain	L
Unigene1055600	24J2D;COG3464;1V6WR	Transposase	L
Unigene374764	22JQJ;2GIRP;COG0107	IGPS catalyzes the conversion of PRFAR and glutamine to IGP, AICAR and glutamate. The HisF subunit catalyzes the cyclization activity that produces IGP and AICAR from PRFAR using the ammonia provided by the HisH subunit	E
Unigene413128	4D43I;COG2025;2GJWH	Electron transfer flavoprotein	C
Unigene958996	4NSB1;COG0268;1WDHY;2FTW4	Binds directly to 16S ribosomal RNA	J
Unigene714178	COG5222;KOG0314	zinc ion binding	S
Unigene886411	COG3077	bacterial-type proximal promoter sequence-specific DNA binding	L
Unigene1225832	2N6B7;247KU;COG1186;1TPSB	Peptide chain release factor 2 directs the termination of translation in response to the peptide chain termination codons UGA and UAA	J
Unigene756089	1ZJ0Q;2C5PG;33K24;1VK4X;4HXQJ	-	-
Unigene968570	COG0536;2FM6Z;4NEK4;4APF8	An essential GTPase which binds GTP, GDP and possibly (p)ppGpp with moderate affinity, with high nucleotide exchange rates and a fairly low GTP hydrolysis rate. Plays a role in control of the cell cycle, stress response, ribosome biogenesis and in those bacteria that undergo differentiation, in morphogenesis control	S
Unigene410875	COG1476;4HNNM;1VEZ1	transcriptional	K
Unigene598262	3RZRU;3QKQR;COG1205;3NUXJ;KOG4150;38FJG;3RSV2	Saccharomyces cerevisiae YDR291w	A
Unigene224872	32DSA;2HE3H;2BJFQ	-	-
Unigene124352	1TQ8E;249U2;COG1235;3XYGN	Psort location Cytoplasmic, score 8.87	S
Unigene1046463	4QEJN;4QQWN;4QHWW;4QX7S	Pfam:DUF5484	S
Unigene1258108	2FXXI;2E9KV;4NWD3;333TK	-	-
Unigene690793	COG2801;3GRJ2;381UA;3M81Y;3IS10;KOG0017	transposition, RNA-mediated	L
Unigene559982	COG0436;2I8Z8	aminotransferase class I and II	E
Unigene75482	COG2264;1TPKI;4HAMF	Ribosomal protein L11 methyltransferase	J
Unigene351618	COG4907;2GNW7;4DPRX	Predicted membrane protein (DUF2207)	S
Unigene58069	4HNJZ;32Y56;1VEJA;2E357	Psort location Cytoplasmic, score	S
Unigene505180	3M8Q8;3GZZR;2R1U2;389YZ;3IT42;28V2N	-	-
Unigene1110525	2ZA45;25VTQ;1TSI4;2DBNI;24JWK	TraX protein	S
Unigene684154	COG3409;2GTIX	Putative peptidoglycan binding domain	M
Unigene1160695	4H2I1;COG0074;1TPIT	Succinyl-CoA synthetase functions in the citric acid cycle (TCA), coupling the hydrolysis of succinyl-CoA to the synthesis of either ATP or GTP and thus represents the only step of substrate-level phosphorylation in the TCA. The alpha subunit of the enzyme binds the substrates coenzyme A and phosphate, while succinate binding and nucleotide specificity is provided by the beta subunit	C
Unigene1153910	COG3832;22YFH;2FSYB;4NNY1	Psort location Cytoplasmic, score 8.96	S
Unigene686632	3J7DM;KOG0118;3BAHX;4J8TD;38H08;48XB7;3D02D;48997	heterogeneous nuclear ribonucleoprotein A B	A
Unigene497612	31YBY;2H0IF;2B5HA	-	-
Unigene1135590	4AMZ1;2FM5G;COG1538;4NEEN	type I secretion outer membrane protein, TolC family	MU
Unigene154493	3F40G;1TSMR;4HB7Q;COG2344	Modulates transcription in response to changes in cellular NADH NAD( ) redox state	K
Unigene1105984	3J7DM;KOG0118;3BAHX;4J8TD;38H08;48XB7;3D02D;48997	heterogeneous nuclear ribonucleoprotein A B	A
Unigene923708	COG0827;COG0456;COG0454;4NEQG;2FMSW;COG0553;COG0249;COG4646	Helicase C-terminal domain protein	L
Unigene237845	1SAB1;1Y9G0;1RC1P;COG3179	Chitinase class I	S
Unigene1078471	1UYK8;4H2K5;COG5295	This gene contains a nucleotide ambiguity which may be the result of a sequencing error	UW
Unigene336048	COG4926;4NFC7;2G1GH;4ATCQ	Phage minor structural protein	S
Unigene290147	COG3468;1TPV6;4H4HG;COG0810	Outer membrane autotransporter barrel domain protein	MU
Unigene579184	3QJCX;3NVTS;3RZ5B;COG5245;KOG3595;3RRT9;38BS8	to Saccharomyces cerevisiae DYN1 (YKR054C)	Z
Unigene6383	33R9H;1UJD8;2EY0G	-	-
Unigene66087	33R9H;1UJD8;2EY0G	-	-
Unigene296871	2DBPZ;1VJIG;4H5QI;2ZABJ	-	-
Unigene196035	1UYK8;4H2K5;COG5295	This gene contains a nucleotide ambiguity which may be the result of a sequencing error	UW
Unigene735748	1VU8Z;4HV19;COG3321;1ZD1S	Polyketide synthase of type I	Q
Unigene55568	4HUK1;COG3266;1VSP5;3F4FY	LPXTG-motif cell wall anchor domain protein	UW
Unigene257044	COG0827;2PT16;2491X;COG4227;1TPQA;COG0553;COG4646	SNF2 family N-terminal domain	L
Unigene227202	COG3023	N-Acetylmuramoyl-L-alanine amidase	V
Unigene965351	COG5412;3FBSQ;4HEDZ;1UYS4;COG0791;COG3941;COG3953	NLP P60 protein	D
Unigene1288634	COG3468;1V709;4H98G;COG0810	Autotransporter beta-domain	MU
Unigene1006473	COG4968;1VF9A	Prepilin-type N-terminal cleavage methylation domain	NU
Unigene203262	COG5295;1UY17;4H3MB	Hep Hag repeat protein	UW
Unigene342939	2FQ6B;33R0W;4NXTF;2EXRF;4AP5V	-	-
Unigene594094	38G0Y;3QPVK;3NU88;KOG1242;3RZAP;3RS8T	to Saccharomyces cerevisiae GCN1 (YGL195W)	J
Unigene597180	3RYKC;COG5032;3QNRK;38FEI;3RSTF;3NWQJ;KOG0889	Belongs to the PI3 PI4-kinase family	BDLT
Unigene736049	1UYK8;COG5295;4H7DJ	Pfam:X_fast-SP_rel	UW
Unigene386336	COG0827;2491X;25QRR;1TPQA;COG0553;COG4646	SNF2 family N-terminal domain	L
Unigene964732	2490U;1TPTH;36EG3;COG1020	TIGRFAM amino acid adenylation domain	Q
Unigene569879	COG0456;COG0454	acetyltransferase	K
Unigene600686	COG5032;38D67;3S0HK;KOG0891;3RSR0;3QJMI;3NU9I	Serine threonine-protein kinase TOR	L
Unigene1073338	1MX2K;COG3210;1RNRK;1Y78R	Large exoproteins involved in heme utilization or adhesion	U
Unigene1167174	COG4797;1WD7A;2FP69;4PKQS	Motility related/secretion protein	S
Unigene1334458	4H33C;COG3210;COG2931;COG2911;1UNHI	Protein conserved in bacteria	Q
Unigene26056	COG1196	nuclear chromosome segregation	D
Unigene602156	3RSM0;3QND1;COG5178;3RY43;3NU2Q;KOG1795;38DCQ	U5 snRNA binding	A
Unigene1203348	COG5412;3WN92;1UVV6;24F0S	phage tail tape measure protein	S
Unigene585464	38GMR;COG5032;3S0K2;3QKPD;3NVRB;3RTHT;KOG0890	Serine threonine protein kinase which activates checkpoint signaling upon genotoxic stresses such as ionizing radiation (IR), ultraviolet light (UV), or DNA replication stalling, thereby acting as a DNA damage sensor. Recognizes the substrate consensus sequence ST -Q. Recruited to DNA lesions in order to initiate the DNA repair by homologous recombination. Phosphorylates histone H2A to form H2AS1…	H
Unigene873772	2G0W8;COG1511;4PNE3;COG3941;4AVF3	tape measure	S
Unigene318748	COG4932	domain protein	M
Unigene735747	1VU8Z;4HV19;COG3321;1ZD1S	Polyketide synthase of type I	Q
Unigene1132943	COG0827;42NYW;COG0553;1PGZG;COG4646	COG0827 Adenine-specific DNA methylase	L
Unigene207220	33R0W;2FQ6B;2EXRF;4NXTF	-	-
Unigene534375	2FQ6B;33R0W;4NXTF;2EXRF;4AP5V	-	-
Unigene919709	COG2911;1UNHI;4H33C	Protein conserved in bacteria	Q
Unigene355641	COG0366;1WU60;1TRE3;4HD4N	Glycosyl hydrolase 101 beta sandwich domain	G
Unigene78848	3F508;COG1511;1V0HE;4HATS;COG1196	Domain of Unknown Function (DUF1542)	D
Unigene59969	2FYK0;COG5295;4PI2Y	CotH kinase protein	UW
Unigene54771	4HBP5;COG1523;1TP3M;COG0366	belongs to the glycosyl hydrolase 13 family	G
Unigene257724	2DBPZ;1VJIG;4H5QI;2ZABJ	-	-
Unigene592099	3RRG8;3NV4K;KOG1798;3QNEF;3RZ9X;38CFB;COG0417	to Saccharomyces cerevisiae POL2 (YNL262W)	L
Unigene74282	4QT3A;4QK70;4QHMN	-	-
Unigene987825	1UJPN;COG3210;25FF8	endoglucanase-related protein, glucosyl hydrolase family 9 protein K01238	U
Unigene221010	COG5492;COG1523;COG0366;2481P;1TP3M;36E5I	Belongs to the glycosyl hydrolase 13 family	G
Unigene19965	4HIWA;1ZH33;1V6DD;COG0741;COG1196;COG0739	COG0741 Soluble lytic murein transglycosylase and related regulatory proteins (some contain LysM invasin domains)	M
Unigene199748	COG0507;1TP20;COG2852;2PTNZ;COG1112;24BMH	AAA domain	L
Unigene377638	1TPH1;3F3M5;COG1404;4HBQH;COG1196	Belongs to the peptidase S8 family	O
Unigene97470	33R0W;2FQ6B;2EXRF;4NXTF	-	-
Unigene599538	3NWBP;KOG1851;3QK1F;38EI6;3RRMI;3RY13	to Saccharomyces cerevisiae BLM10 (YFL007W)	S
Unigene611565	3NUK8;38BYK;3RYSN;3RS3D;KOG2301;3QMP9	to Saccharomyces cerevisiae CCH1 (YGR217W)	P
Unigene207075	1TSPA;COG1205;27P2T;COG1201;248CT	Domain of unknown function (DUF1998)	L
Unigene733009	1VU8Z;4HV19;COG0300;COG3321;1ZD1S	Polyketide synthase of type I	Q
Unigene33184	COG0456;COG0454	acetyltransferase	K
Unigene106790	COG5283;1UHQM;25MTJ;25SYM	Phage-related minor tail protein	S
Unigene660191	COG2227;COG0604;COG3319;1ZDYJ;4HBKZ;1TPGA;COG3321	COG0604 NADPH quinone reductase and related Zn-dependent oxidoreductases	C
Unigene296185	COG0827;2491X;COG3170;25VB1;1TPQA;COG0553;COG4646	Psort location	L
Unigene527559	COG0553	helicase activity	L
Unigene353921	1UZAM;4H3Y5;COG3210;COG5295	haemagglutination activity domain	U
Unigene197855	1UJPK;COG5295;COG1196;4H2NY	YadA-like membrane anchor domain	UW
Unigene579644	KOG1913;38G5T;3S0KS;3RSEU;3NVMY;3QPXG	Involved in the initiation of assembly of the COPII coat required for the formation of transport vesicles from the endoplasmic reticulum (ER) and the selection of cargo molecules. Also involved in autophagy	U
Unigene362490	1WSMA;4HBP5;COG1523;COG0366;1TP3M	Carbohydrate-binding module 48 (Isoamylase N-terminal domain)	G
Unigene1155571	4NWHR;COG5492;2G0FZ;4AS9G	domain, Protein	N
Unigene807119	4HUK1;COG3266;1VSP5;3F4FY	LPXTG-motif cell wall anchor domain protein	UW
Unigene7159	1UZN8;COG1511;4HGQG;COG3953;3F3T2;COG5283	Phage tail tape measure protein TP901	M
Unigene489469	4HBQH;1TPH1;COG1404;3F3M5	Belongs to the peptidase S8 family	O
Unigene151072	COG4926;36FUV;249SU;1TQHW	Phage minor structural protein	M
Unigene1164133	4NWHR;COG5492;2G0FZ;4AS9G	domain, Protein	N
Unigene597538	3NUIU;3RZQY;COG1112;KOG1801;3QJD9;3RRJY;38GCB	to Saccharomyces cerevisiae SEN1 (YLR430W)	A
Unigene1333453	1TPV6;4H4HG;COG3468	Outer membrane autotransporter barrel domain protein	MU
Unigene1053014	COG5295	Hep Hag repeat protein	UW
Unigene595533	4QPBY;4QAK6;4QKKV	peptidoglycan catabolic process	S
Unigene1043074	1UJPK;COG5295;COG1196;4H2NY	YadA-like membrane anchor domain	UW
Unigene579359	3S0UU;KOG0952;3RRAS;COG1204;38CPH;3QP31;3NYFN	to Saccharomyces cerevisiae SLH1 (YGR271W)	A
Unigene612181	3S0UU;KOG0952;3RRAS;COG1204;38CPH;3QP31;3NYFN	to Saccharomyces cerevisiae SLH1 (YGR271W)	A
Unigene212775	1TRG6;2492K;COG4932;25VZ7	Cna protein B-type domain protein	M
Unigene197266	4I2F6;1WTXX;1TVFX;COG3583;COG3468	M26 IgA1-specific Metallo-endopeptidase N-terminal region	MU
Unigene820917	1ZB3S;1TPTH;COG1020;4HAHU	Catalyzes the first step in the D-alanylation of lipoteichoic acid (LTA), the activation of D-alanine and its transfer onto the D-alanyl carrier protein (Dcp) DltC. In an ATP- dependent two-step reaction, forms a high energy D-alanyl-AMP intermediate, followed by transfer of the D-alanyl residue as a thiol ester to the phosphopantheinyl prosthetic group of the Dcp. D-alanylation of LTA plays an i…	Q
Unigene602855	3RYAH;3NV2H;3RT0R;38E2Z;3QNJF;KOG0946	to Saccharomyces cerevisiae USO1 (YDL058W)	U
Unigene322071	COG4733;COG1520	cellulase activity	S
Unigene40531	COG1196;1V68D	Phage-related minor tail protein	D
Unigene200510	1UZAM;4H3Y5;COG3210;COG2911	haemagglutination activity domain	U
Unigene613448	3NVST;KOG0915;3RYDW;3QMNR;3RSM4;38DUT	to Saccharomyces cerevisiae ECM29 (YHL030W)	S
Unigene1294820	4AKI6;COG3209;4NE5D;2FPA4	COG COG3209 Rhs family protein	M
Unigene1028048	2FRGH;230FP;COG3926;4NU7K	Predicted Peptidoglycan domain	S
Unigene458795	COG4926;4NFC7;2G1GH;4ATCQ	Phage minor structural protein	S
Unigene309713	COG5412;COG0791;1UZN8;COG3064;4HGQG;COG3953;3F3T2;COG5283	Phage tail tape measure protein TP901	M
Unigene1230498	1MV7J;2M98U;COG2373;2WJF3;42MJ8	PFAM alpha-2-macroglobulin domain protein	S
Unigene1055128	2G2R1;4NTWX;COG1404	Peptidase, S8 S53 family	O
Unigene924045	1TPTP;4HT4E;1ZS4X;COG3188;COG4447;COG3468	outer membrane autotransporter barrel domain protein	NU
Unigene327923	COG0503;COG0739	purine ribonucleoside salvage	F
Unigene356089	COG4632;COG5492;COG1409;1TQBV	Exopolysaccharide biosynthesis protein related to N-acetylglucosamine-1-phosphodiester alpha-N-acetylglucosaminidase	G
Unigene1034247	COG4926;2FNWJ;4NFC7;4ANXV	Phage minor structural protein	S
Unigene83237	COG5283;1UHQM;25MTJ;25SYM	Phage-related minor tail protein	S
Unigene157455	COG4770;4DP64;COG4799;2GIZP	Acetyl-CoA carboxylase, central region	I
Unigene108042	1UZN8;4HGQG;COG3953;3F3T2;COG5283;COG1196	Phage tail tape measure protein TP901	M
Unigene1138583	2F01Z;24HTR;1V42D;33T5S	-	-
Unigene262366	COG4926;2FNWJ;4NFC7	Phage minor structural protein	S
Unigene1104538	24ASK;1UY5D;COG1196;COG3525	Psort location Extracellular, score	G
Unigene5824	COG5412;COG0791;1UZN8;COG3064;4HGQG;COG3953;3F3T2;COG5283	Phage tail tape measure protein TP901	M
Unigene1034244	4NF3E;COG1196;COG3941	Tape measure domain protein	D
Unigene582139	COG0154;3QJHP;3RXWD;3RT23;38B7N;3NVGW;KOG1211;KOG0238;COG4770	to uniprot P32528 Saccharomyces cerevisiae YBR208C DUR1 2 Urea amidolyase contains both urea carboxylase and allophanate hydrolase activities degrades urea to CO2 and NH3 expression sensitive to nitrogen catabolite repression and induced by allophanate an intermediate in allantoin degradation	EIJ
Unigene930870	COG3209;2GMBB	COG3209 Rhs family protein	M
Unigene920553	4AKEN;4NED2;2FNFE;COG2373	COG2373 Large extracellular alpha-helical protein	S
Unigene207973	3F4FY;4HUK1;COG3266;COG4932;1VSP5	LPXTG-motif cell wall anchor domain protein	UW
Unigene102983	24CZ8;COG3250;COG0726;COG4886;36FVE;COG4733;1URCK	domain protein	G
Unigene893811	4QPYH;4QAKZ;4QYAE;4QM57	protein splicing	S
Unigene83500	3F4FY;COG0810;4HUK1;COG3266;COG4932;1VSP5	LPXTG-motif cell wall anchor domain protein	UW
Unigene397513	COG4990;1V7GB;3F5VT;COG5263;4I28M	Peptidase_C39 like family	G
Unigene218237	COG2982;COG4223	transferase activity, transferring acyl groups other than amino-acyl groups	DZ
Unigene292447	1TSPA;3WIHX;COG1205;COG1201;248CT	Domain of unknown function (DUF1998)	L
Unigene246323	COG4926;4AMJP;4NFC7;2FUAC	Phage minor structural protein	S
Unigene1313277	COG5412;COG0791;1UZN8;COG3064;4HGQG;COG3953;3F3T2;COG5283	Phage tail tape measure protein TP901	M
Unigene382850	4E1BI;2GISR;COG1020	AMP-binding enzyme	Q
Unigene203379	1TS9Q;COG4932;4HDY1	Psort location Cellwall, score	M
Unigene31133	3F4FY;4HUK1;COG3266;COG4932;1VSP5	LPXTG-motif cell wall anchor domain protein	UW
Unigene181886	1RNFD;3NM5C;1MXXZ;COG4733	Putative phage tail protein	D
Unigene1235084	2FQUG;COG3292;4NF78;4AQZI	Domain of unknown function (DUF5074)	T
Unigene925269	COG0827;2491X;27WBT;1TPQA;COG0553;COG4646	SNF2 family N-terminal domain	KL
Unigene611672	COG0539;3RYPF;38CAS;KOG1070;3NVPJ;3QNS0;3RRU7	to Saccharomyces cerevisiae RRP5 (YMR229C)	A
Unigene677584	COG5412;1ZFFP;1VAT4;4HMYI;COG3953	Transglycosylase SLT domain	L
Unigene587894	1TQDZ;COG3867;4HBYA	arabinogalactan	G
Unigene324359	3F4FY;COG0810;4HUK1;COG3266;1VSP5	LPXTG-motif cell wall anchor domain protein	UW
Unigene8458	1UHY6;4ISAK;COG3115;COG4932;3FBS3	domain protein	M
Unigene583850	3RS15;3NUVT;3RYSR;KOG3613;COG5221;38ED7;3QKT3	to Saccharomyces cerevisiae DOP1 (YDR141C)	K
Unigene287139	4HM85;COG1511;1VE5Z;COG4926;COG4733	Prophage endopeptidase tail	S
Unigene361471	4QPBY;4QAK6;4QKKV	peptidoglycan catabolic process	S
Unigene1010658	247QP;1TPH5;COG1472	Glycosyl hydrolase family 3 N-terminal domain protein	G
Unigene227110	COG2982	Protein involved in outer membrane biogenesis	M
Unigene412566	1UHY6;4ISAK;COG3115;COG4932;3FBS3	domain protein	M
Unigene587914	38EYW;2QSNK;3RZX6;3QQ0S;3NWT0;3RSGU;2C2E5	to Saccharomyces cerevisiae BUD3 (YCL014W)	S
Unigene85478	1VREX;COG4932;4HTJG	domain, Protein	M
Unigene324716	25EBB;COG1404;1TPH1;36DW5	Belongs to the peptidase S8 family	O
Unigene33108	COG1629;COG4771;4H21R;1V0YY	TonB-dependent receptor plug domain protein	P
Unigene602000	KOG0054;3QPC3;COG1132;38DEW;3RYG5;3RR6E;3NUKV	to Saccharomyces cerevisiae VMR1 (YHL035C) and YBT1 (YLL048C)	Q
Unigene970980	1NI1M;COG5295;2WV01;42ZTF	Chaperone of endosialidase	UW
Unigene998900	248C6;COG3209;2PTD1;1TR8F	RHS Repeat	M
Unigene1174913	COG4733;COG2340	peptidase inhibitor activity	S
Unigene414979	4HBQH;1TPH1;COG1404;3F3M5	Belongs to the peptidase S8 family	O
Unigene1162139	COG2373;4NED2;2FNFE;1WCPW	Alpha-2-macroglobulin family	S
Unigene371698	COG3087;4HGKU;COG3064;1WS8M;1TSVF	Glucan-binding protein C	DM
Unigene612894	COG5412;COG0791;1UZN8;4HGQG;COG3953;3F3T2;COG5283	Phage tail tape measure protein TP901	M
Unigene234396	COG1057;1TQVJ;4H6PM	Cytidylyltransferase-like	H
Unigene996370	COG2373;3783K	Alpha-2-Macroglobulin	S
Unigene230150	COG1057;1TQVJ;4H6PM	Cytidylyltransferase-like	H
Unigene980030	1MWNN;42VQN;COG5301	tail fiber protein	S
Unigene1245786	COG0604;COG1020;42NH4;2WNBU;2M8AN;1QK4F	TIGRFAM Amino acid adenylation	Q
Unigene961951	22WTX;2FPH8;4NF7F;COG2911;COG2982	TamB, inner membrane protein subunit of TAM complex	M
Unigene1342713	COG0286;1HXNS;COG4889;4NH2U	helicase	L
Unigene151276	COG3266	domain, Protein	GM
Unigene600676	3RYA0;COG5022;KOG0160;3A94J;3RRH0;3QJHJ;3NV49	Belongs to the TRAFAC class myosin-kinesin ATPase superfamily. Myosin family	Z
Unigene1366017	24EQB;COG3210;1TPP4	Pkd domain containing protein	U
Unigene361268	COG3064;1UHXY;COG3147;3F52E;4ISAC	Rib/alpha-like repeat	M
Unigene960333	1USZW;COG1705;24EI9;COG0860	non supervised orthologous group	MNU
Unigene595371	KOG2993;3RYFI;3NVTD;3QJE7;3RSF6;38BHV	Required for cytoplasm to vacuole transport (Cvt) vesicles and autophagosomes completion and	U
Unigene63832	33MZ4;1VQQD;4HSVN;2EUGY	-	-
Unigene1035985	COG1196	nuclear chromosome segregation	D
Unigene447539	COG0286;COG4889;3F55U;COG1111;1TRVD;4HB68	site-specific DNA-methyltransferase (adenine-specific) activity	LV
Unigene173175	1U66G;COG4932;3F76F;4IFWN	LPXTG-motif cell wall anchor domain protein	M
Unigene581076	3RTFB;3RYJX;38C48;COG1112;KOG1805;3QKHP;3NVHU	to Saccharomyces cerevisiae DNA2 (YHR164C)	L
Unigene230946	COG0286;COG4889;3F55U;COG1111;1TRVD;4HB68	site-specific DNA-methyltransferase (adenine-specific) activity	LV
Unigene397630	COG0286;COG4889;COG1111;1TRVD;4HB68	helicase	L
Unigene252907	COG3156	protein secretion	U
Unigene1075676	24GRG;36I5Q;COG5492;COG4886;1V17S	S-layer homology domain	N
Unigene1128367	2M8JW;42WZS;1R4WF;2WT8R;COG4625	Autotransporter beta-domain	N
Unigene129727	32YIC;1V5UN;2DNPZ	-	-
Unigene96370	COG0286;COG4889;3F55U;COG1111;1TRVD;4HB68	site-specific DNA-methyltransferase (adenine-specific) activity	LV
Unigene953653	1TRA4;1ZDSN;COG1674;COG1716;4H9QM	COG1674 DNA segregation ATPase FtsK SpoIIIE and related proteins	D
Unigene181293	COG0827;2491X;3WCZM;1TPQA;COG0553;COG4646	helicase superfamily c-terminal domain	KL
Unigene197312	4H1WY;COG4805;1UZC4;COG5281	tape measure	M
Unigene189510	COG0070;COG0067;248IB;1TQ0B;2N748;COG0069	GXGXG motif	E
Unigene503333	4HUK1;COG3266;1VSP5;3F4FY	LPXTG-motif cell wall anchor domain protein	UW
Unigene61968	1UJ2J;COG1196;COG4487	SLT domain	D
Unigene11242	3QM1W;3NWQ7;38CEW;3MDE1;KOG0260;COG0086	DNA-dependent RNA polymerase catalyzes the transcription of DNA into RNA using the four ribonucleoside triphosphates as substrates	K
Unigene1094423	COG1201;1I4G5;COG1205;4NG9M	helicase superfamily c-terminal domain	L
Unigene1168788	COG2911	protein secretion	S
Unigene924288	COG2176;1TPAG;27IN5;248YB	Required for replicative DNA synthesis. This DNA polymerase also exhibits 3' to 5' exonuclease activity	L
Unigene921440	COG5283;2FN2V;4NG54	tail tape measure protein, TP901 family	D
Unigene11678	1UZN8;4HGQG;COG3953;3F3T2;COG5283;COG1196	Phage tail tape measure protein TP901	M
Unigene293302	COG0070;COG0067;248IB;1TQ0B;2N748;COG0069	GXGXG motif	E
Unigene82552	COG3468	cell adhesion	MU
Unigene83062	4HBQH;1TPH1;COG1404;3F3M5	Belongs to the peptidase S8 family	O
Unigene1231027	COG4409	exo-alpha-(2->6)-sialidase activity	G
Unigene432532	1WSMA;4HBP5;COG1523;COG0366;1TP3M	Carbohydrate-binding module 48 (Isoamylase N-terminal domain)	G
Unigene604995	1UZN8;4HGQG;COG3953;3F3T2;COG5283;COG1196	Phage tail tape measure protein TP901	M
Unigene299806	COG0070;27JFN;COG0067;248IB;1TQ0B;COG0069	Glutamate synthase central domain	E
Unigene1199255	COG0070;27JFN;COG0067;248IB;1TQ0B;COG0069	Glutamate synthase central domain	E
Unigene828793	1RPXV;1YATY;COG5295;1N338	Extended Signal Peptide of Type V secretion system	UW
Unigene608374	3F4FY;4HUK1;COG3266;COG4932;1VSP5	LPXTG-motif cell wall anchor domain protein	UW
Unigene874609	26R7Y;COG1404;1TQ2M;4HB7D	Belongs to the peptidase S8 family	O
Unigene649062	COG0070;1RN2W;COG0067;1Y9MA;1MU7B;COG0069	GXGXG motif	E
Unigene933829	COG2176;1TPAG;248YB	Required for replicative DNA synthesis. This DNA polymerase also exhibits 3' to 5' exonuclease activity	L
Unigene583558	3Q2ZT;KOG3630;3R6IV;3RY9F;3RRVF;38EM8	to Saccharomyces cerevisiae NUP159 (YIL115C)	UY
Unigene947426	COG1674;27I5U;1TRA4;249Z1	FtsK/SpoIIIE family	D
Unigene1369329	1SKYM;3XPUS;1MVV1;COG4104;COG3209	RHS Repeat	M
Unigene1031389	COG2911	protein secretion	S
Unigene932571	COG0070;COG0067;248IB;1TQ0B;2N748;COG0069	GXGXG motif	E
Unigene365480	3F3T2;COG5283;1UZN8;4HGQG	Phage tail tape measure protein TP901	M
Unigene506647	2XUVX;COG1112;23NQQ;COG0419;arCOG00368;arCOG00803	Protein of unknown function (DUF4011)	L
Unigene282756	arCOG03946;COG1305;2Y70A;arCOG02165;23PKI;arCOG02488	Pseudomurein-binding repeat	E
Unigene1128946	2FNBJ;4NF7F;COG2911	Psort location OuterMembrane, score 9.49	S
Unigene59893	COG3266	domain, Protein	GM
Unigene593360	3QNT7;3RZP0;COG5602;KOG4204;3NTW5;3RTGG;38BUZ	to Saccharomyces cerevisiae SIN3 (YOL004W)	B
Unigene632237	COG1874;COG2801;KOG0496;4JI1Z;37P9T;KOG0017;3GEVX	beta-galactosidase	G
Unigene958383	4H724;COG5295;1VTUY	YadA-like membrane anchor domain	UW
Unigene878439	COG2176;1TPAG;27IN5;248YB	Required for replicative DNA synthesis. This DNA polymerase also exhibits 3' to 5' exonuclease activity	L
Unigene322759	COG4990;1V7GB;3F5VT;COG5263;4I28M	Peptidase_C39 like family	G
Unigene1275199	1RSNV;3XQ5E;1MUSW;COG1201	RNA secondary structure unwinding	L
Unigene44631	29WR5;30IC5;24KTD;1UIRZ;36K9B	-	-
Unigene602959	3RT18;3QMA4;KOG0968;3NW07;3RYPU;COG0417;3A01E	DNA Polymerase	L
Unigene116095	2NNPR;COG0086	DNA-dependent RNA polymerase catalyzes the transcription of DNA into RNA using the four ribonucleoside triphosphates as substrates	K
Unigene221322	COG5280	Phage tail tape measure protein TP901	NT
Unigene966191	COG0457;1H968;COG0210;1G4J0	Tetratricopeptide repeat	L
Unigene402066	COG5412;4B1P7;4HC94;COG5283;1TPR1;COG1196	nuclear chromosome segregation	D
Unigene583780	3NVI7;3RT8P;3QP5Q;KOG1020;38XR9;3RZDS	Sister chromatid cohesion protein	BDL
Unigene261733	32YIC;1V5UN;2DNPZ	-	-
Unigene1380203	269AB;COG4932;1TQBI;25BDZ	Cna B domain protein	M
Unigene593321	3RS0X;3QKKI;KOG0054;3RZFZ;3NXJT;COG1132;39R70	to uniprot P14772 Saccharomyces cerevisiae YLL015W BPT1 ABC type transmembrane transporter of MRP CFTR family found in vacuolar membrane involved in the transport of unconjugated bilirubin and in heavy metal detoxification via glutathione conjugates along with Ycf1p	Q
Unigene211547	1WSBJ;COG2176;1TPAG;4H9RF	Required for replicative DNA synthesis. This DNA polymerase also exhibits 3' to 5' exonuclease activity	L
Unigene1043820	1TPV6;4H4HG;COG3468	Outer membrane autotransporter barrel domain protein	MU
Unigene933684	COG5283;2FN2V;4NG54	tail tape measure protein, TP901 family	D
Unigene149864	1VDST;COG1196;36QC4;24EB1	Phage-related minor tail protein	D
Unigene388226	COG4932;1TQ59	domain protein	M
Unigene745031	1TFQX;1Y9TD;1QHYZ;COG5295	YadA-like membrane anchor domain	UW
Unigene579817	38BX8;3NYFZ;3RYZ5;3RRKW;KOG3417;3QM5P	to Saccharomyces cerevisiae LTE1 (YAL024C)	T
Unigene1062452	COG0553;3WT31	SNF2 family N-terminal domain	L
Unigene602195	3RS5D;COG5307;3QND0;3NU9D;38ENA;3RYDQ;KOG0928	regulation of ARF protein signal transduction	L
Unigene601964	3RTUG;3NY8S;KOG0970;38CZ4;3QQUS;COG0417;3S0P0	DNA Polymerase	L
Unigene379915	4QUP9;4QPBY;4QAK6;4QKKV	peptidoglycan catabolic process	S
Unigene1069822	4QK1R;4QQZ5;4QCT3	glycerophosphodiester phosphodiesterase activity	S
Unigene284998	COG0827;4HDHN;1TPQA;COG0553;COG4646	the current gene model (or a revised gene model) may contain a	L
Unigene579109	3NV1H;KOG0560;38B7M;COG0155;3RYKM;3QM8Q;3RSIS	to Saccharomyces cerevisiae ECM17 (YJR137C)	P
Unigene250705	3VNS4;COG2176;1TPAG	Required for replicative DNA synthesis. This DNA polymerase also exhibits 3' to 5' exonuclease activity	L
Unigene27111	3FBSQ;4HEDZ;1UYS4;COG3953;COG3941	NLP P60 protein	D
Unigene583084	2S6NU;3A6WZ;3P6AT;3S1UZ;3QXTY;2DVRH;3RV5W	to Saccharomyces cerevisiae SIR4 (YDR227W)	K
Unigene258812	COG3468	cell adhesion	MU
Unigene109428	3F4AN;COG2176;1TPAG;4H9RF	Required for replicative DNA synthesis. This DNA polymerase also exhibits 3' to 5' exonuclease activity	L
Unigene1259196	4NEMW;2FMWR;COG0086	DNA-dependent RNA polymerase catalyzes the transcription of DNA into RNA using the four ribonucleoside triphosphates as substrates	K
Unigene271437	4H2F1;COG2911;1TQZZ	TamB, inner membrane protein subunit of TAM complex	S
Unigene50272	3F4AN;COG2176;1TPAG;4H9RF	Required for replicative DNA synthesis. This DNA polymerase also exhibits 3' to 5' exonuclease activity	L
Unigene897218	2X5FR;1MU6G;42QS7;COG1020;COG0318;COG3321	Phosphopantetheine attachment site	IQ
Unigene892190	2481F;COG1924;COG3580;1TPU5;COG3581;3WGW6	CoA-substrate-specific enzyme activase	I
Unigene491751	1UZN8;4HGQG;COG3953;3F3T2;COG5283	Phage tail tape measure protein TP901	M
Unigene307908	25VEA;2481F;COG1924;COG3580;1TPU5;COG3581	CoA-substrate-specific enzyme activase	I
Unigene589764	2481F;COG1924;COG3580;36DSJ;1TPU5;COG3581	CoA-substrate-specific enzyme activase	I
Unigene381705	1TP96;COG0085;3VP93	DNA-dependent RNA polymerase catalyzes the transcription of DNA into RNA using the four ribonucleoside triphosphates as substrates	K
Unigene146183	4QUP9;4QPBY;4QAK6;4QKKV	peptidoglycan catabolic process	S
Unigene234371	4H2HZ;COG1924;COG3580;1TPU5;COG3581	CoA-substrate-specific enzyme activase	I
Unigene1106588	4H2F1;COG2911;1TQZZ	TamB, inner membrane protein subunit of TAM complex	S
Unigene776073	3NUZ7;3QNZW;COG2801;3S0WE;38DPC;3RTT4;KOG0017	Tkp5 protein	L
Unigene135580	4H2HZ;COG1924;COG3580;1TPU5;COG3581	CoA-substrate-specific enzyme activase	I
Unigene1160675	4H2F1;COG2911;1TQZZ	TamB, inner membrane protein subunit of TAM complex	S
Unigene221217	4H2HZ;COG1924;COG3580;1TPU5;COG3581	CoA-substrate-specific enzyme activase	I
Unigene94600	4H2F1;COG2911;1TQZZ	TamB, inner membrane protein subunit of TAM complex	S
Unigene879270	COG0827;2491X;25VB1;1TPQA;COG0553;COG4646	Psort location	L
Unigene1087108	COG4926;4AMJP;4NFC7;2FUAC	Phage minor structural protein	S
Unigene599651	39SGT;3P0MM;3RYSI;2R0S3;3RST9;28U1H;3QR8X	to Saccharomyces cerevisiae MMS22 (YLR320W)	L
Unigene238889	25VEA;2481F;COG1924;COG3580;1TPU5;COG3581	CoA-substrate-specific enzyme activase	I
Unigene378172	COG0845;3FBTW;4HNI9;COG4926;1V2Q6	gp58-like protein	LM
Unigene1094146	COG3345;4NMDV;2FR0M	Bacterial group 2 Ig-like protein	G
Unigene1149690	24D0H;1UYU4;COG1196	nuclear chromosome segregation	D
Unigene608472	3QJEY;3RZE1;38B5Q;3RTKE;KOG0920;3NWAW;COG1643	Saccharomyces cerevisiae YLR419W	A
Unigene20536	4H2HZ;COG1924;COG3580;1TPU5;COG3581	CoA-substrate-specific enzyme activase	I
Unigene1129717	2WMBH;1MUVD;2M8PJ;COG2911;42PSZ	TamB, inner membrane protein subunit of TAM complex	S
Unigene385492	COG3583	pathogenesis	S
Unigene1048969	2481F;COG1924;COG3580;1TPU5;COG3581	CoA-substrate-specific enzyme activase	I
Unigene556786	COG0503;COG0739	purine ribonucleoside salvage	F
Unigene1357700	2481F;COG1924;COG3580;1TPU5;27JMQ;COG3581	CoA enzyme activase uncharacterised domain (DUF2229)	I
Unigene302438	COG1061	Type III restriction enzyme res subunit	L
Unigene226800	4QIQA;4QQZY;4R046;4QDCA	-	-
Unigene1228109	COG3345;4NMDV;1WDYI;2FR0M	Bacterial group 2 Ig-like protein	G
Unigene311502	4I2C0;COG2367;3F5M0;1UVTX;COG5263	the current gene model (or a revised gene model) may contain a frame shift	V
Unigene100855	1RPYH;1MU3M;COG0086;3XMYU	DNA-dependent RNA polymerase catalyzes the transcription of DNA into RNA using the four ribonucleoside triphosphates as substrates	K
Unigene639560	1RMU1;COG1643;3NJVR;1MUEQ	Helicase associated domain (HA2) Add an annotation	L
Unigene156977	1WTV8;4HX8T;1VWWC;COG4886;COG4932	Leucine-rich repeat (LRR) protein	M
Unigene987083	COG1002;1K5G8;1NM9N;2VPJC	Pfam:Methyltransf_26	V
Unigene289145	4H2WN;COG1196;1TPW9	Putative exonuclease SbcCD, C subunit	D
Unigene230396	3F3Z0;COG1074;1TQ35;4HA64	ATP-dependent helicase nuclease subunit A	L
Unigene340439	1V62U;4H4M7;COG5295	YadA-like membrane anchor domain	UW
Unigene228941	1VWDS;COG2199;4H24S;COG2200	domain protein	T
Unigene731497	1TPSD;COG3513;4H6PU	CRISPR (clustered regularly interspaced short palindromic repeat) is an adaptive immune system that provides protection against mobile genetic elements (viruses, transposable elements and conjugative plasmids). CRISPR clusters contain spacers, sequences complementary to antecedent mobile elements, and target invading nucleic acids. CRISPR clusters are transcribed and processed into CRISPR RNA (cr…	L
Unigene19159	1TPSD;COG3513;4H6PU	CRISPR (clustered regularly interspaced short palindromic repeat) is an adaptive immune system that provides protection against mobile genetic elements (viruses, transposable elements and conjugative plasmids). CRISPR clusters contain spacers, sequences complementary to antecedent mobile elements, and target invading nucleic acids. CRISPR clusters are transcribed and processed into CRISPR RNA (cr…	L
Unigene1357446	1RRTM;1Y66P;1NM9N;COG1002	Type II restriction enzyme, methylase subunits	V
Unigene946243	COG5632;COG0739;1VAC5;4ISKX	Peptidase, M23	M
Unigene1162253	2FM1F;COG3513;4NFM9	CRISPR (clustered regularly interspaced short palindromic repeat) is an adaptive immune system that provides protection against mobile genetic elements (viruses, transposable elements and conjugative plasmids). CRISPR clusters contain spacers, sequences complementary to antecedent mobile elements, and target invading nucleic acids. CRISPR clusters are transcribed and processed into CRISPR RNA (cr…	L
Unigene82554	COG5283;4HEHJ;1UHQM	Phage-related minor tail protein	D
Unigene527672	COG0845;3FBTW;4HNI9;COG4926;1V2Q6	gp58-like protein	LM
Unigene355328	COG4886	regulation of response to stimulus	S
Unigene29246	3F3Z0;COG1074;1TQ35;4HA64	ATP-dependent helicase nuclease subunit A	L
Unigene1036793	36FQQ;COG1674;1TRA4;249Z1	FtsK/SpoIIIE family	D
Unigene231020	COG3513;1TPSD;4HE0R;3WEA3	CRISPR (clustered regularly interspaced short palindromic repeat) is an adaptive immune system that provides protection against mobile genetic elements (viruses, transposable elements and conjugative plasmids). CRISPR clusters contain spacers, sequences complementary to antecedent mobile elements, and target invading nucleic acids. CRISPR clusters are transcribed and processed into CRISPR RNA (cr…	L
Unigene881878	1MU3M;2WISU;COG0086;2M85W;42NAW	DNA-dependent RNA polymerase catalyzes the transcription of DNA into RNA using the four ribonucleoside triphosphates as substrates	K
Unigene5477	4H2XU;1TQ35;COG1074	ATP-dependent helicase nuclease subunit A	L
Unigene633471	3F4FY;COG0810;4HUK1;COG3266;COG4932;1VSP5	LPXTG-motif cell wall anchor domain protein	UW
Unigene204769	1V99G;4H4VR;COG3468	Product inferred by homology to UniProt	MU
Unigene593528	3NXIC;COG5076;3RZED;3RS0K;KOG1472;397N0;3QMV8	to Saccharomyces cerevisiae SPT7 (YBR081C)	K
Unigene216869	4HSFX;COG3209;COG3064;1VG11;COG1196	Bacterial Ig-like domain (group 3)	M
Unigene30700	COG4409;36RDI;24E3I;1UFC9	BNR repeat-like domain	G
Unigene978910	COG1511;2FNYJ;4NF3E;COG3941;COG1196;4ANM6	Psort location OuterMembrane, score	D
Unigene967243	1MU2C;COG5001;42M0W;2YN16	GGDEF EAL family protein	T
Unigene1338548	COG4932;1TQBI;25BDZ;36F48	Cna B domain protein	M
Unigene893995	2M886;COG0085;1MUC4;43DMZ;2WIW5	DNA-dependent RNA polymerase catalyzes the transcription of DNA into RNA using the four ribonucleoside triphosphates as substrates	K
Unigene153267	4HBQH;1TPH1;COG1404;3F3M5	Belongs to the peptidase S8 family	O
Unigene12400	COG3513;1TPSD;4HE0R;3F554	CRISPR (clustered regularly interspaced short palindromic repeat) is an adaptive immune system that provides protection against mobile genetic elements (viruses, transposable elements and conjugative plasmids). CRISPR clusters contain spacers, sequences complementary to antecedent mobile elements, and target invading nucleic acids. CRISPR clusters are transcribed and processed into CRISPR RNA (cr…	L
Unigene265871	4H724;COG5295;1VTUY	YadA-like membrane anchor domain	UW
Unigene443160	COG3210;4NTMJ;2FW1X	Psort location OuterMembrane, score	U
Unigene364084	1TP96;COG0085;3VP93	DNA-dependent RNA polymerase catalyzes the transcription of DNA into RNA using the four ribonucleoside triphosphates as substrates	K
Unigene1208489	COG4797;2FP69;4PKQS	Motility related/secretion protein	S
Unigene250433	COG0507;COG3087;COG1401;1TRK1;24BUZ;25WKN	Domain of unknown function (DUF3578)	DLV
Unigene279551	COG3513;1TPSD;1WU4A;4HE0R	HNH endonuclease	L
Unigene103018	COG4409;36RDI;24E3I;1UFC9	BNR repeat-like domain	G
Unigene638498	3NJ1H;COG0085;1MUC4;1RMK0	DNA-dependent RNA polymerase catalyzes the transcription of DNA into RNA using the four ribonucleoside triphosphates as substrates	K
Unigene1031442	COG4409;1SDM0;1NCV7;1Y9KZ;COG3468	BNR repeat-like domain	GMU
Unigene586824	KOG2294;COG5025;3NZ7H;3RZYP;3QQ8Y;390FB;3RSSR	to Saccharomyces cerevisiae FHL1 (YPR104C)	K
Unigene1138334	4AQDN;4NZR7;COG2865;2FRAI	Putative DNA-binding domain	K
Unigene581224	KOG2294;COG5025;3NZ7H;3RZYP;3QQ8Y;390FB;3RSSR	to Saccharomyces cerevisiae FHL1 (YPR104C)	K
Unigene18694	4QG8W;4R0PA;4QSBS;4QJWA	DNA-directed RNA polymerase activity	S
Unigene990355	1TNYT;4H1YF;COG0086	DNA-dependent RNA polymerase catalyzes the transcription of DNA into RNA using the four ribonucleoside triphosphates as substrates	K
Unigene1078770	COG3250;2FM0P;1WDRI;4NF3W	Coagulation factor 5/8 C-terminal domain, discoidin domain	G
Unigene950620	COG0286;1U2DR;22GTC;24CD7;COG1061	Type III restriction enzyme, res subunit	L
Unigene691075	COG0539;3RYPF;38CAS;KOG1070;3NVPJ;3QNS0;3RRU7	to Saccharomyces cerevisiae RRP5 (YMR229C)	A
Unigene196276	1V33U;COG5412;COG0419;COG3941;4H401	tape measure	L
Unigene381704	COG0086;1TNYT;24925;267JY	DNA-dependent RNA polymerase catalyzes the transcription of DNA into RNA using the four ribonucleoside triphosphates as substrates	K
Unigene594948	3QK62;3NX0B;38F1H;COG0046;3RR1D;3RYYA;KOG1907	to Saccharomyces cerevisiae ADE6 (YGR061C)	F
Unigene599956	3QNT7;3RZP0;COG5602;KOG4204;3NTW5;3RTGG;38BUZ	to Saccharomyces cerevisiae SIN3 (YOL004W)	B
Unigene223552	1TNYT;24925;COG0086;3WCD4	DNA-dependent RNA polymerase catalyzes the transcription of DNA into RNA using the four ribonucleoside triphosphates as substrates	K
Unigene1176188	COG1196;247V7;1TPW9	Putative exonuclease SbcCD, C subunit	D
Unigene1006792	2498I;2N6FE;1TPID;COG0458	Carbamoyl-phosphate synthetase large chain, oligomerisation domain	F
Unigene100854	3XMJ3;COG0085;1MUC4;1RMK0	DNA-dependent RNA polymerase catalyzes the transcription of DNA into RNA using the four ribonucleoside triphosphates as substrates	K
Unigene838765	COG2801;44UC5;3GG2K;KOG0017;37THH	Mitochondrial protein	L
Unigene1214780	1TRG6;COG4932;3VQQB	Psort location Cellwall, score	M
Unigene953337	27ISN;COG1196;247V7;1TPW9	Putative exonuclease SbcCD, C subunit	D
Unigene503188	4AZRW;1UIMK;4ISNK;COG4487	mechanosensitive ion channel activity	I
Unigene941344	25E9Q;1UHQM;COG5283;COG5280	phage tail tape measure protein	M
Unigene1119302	1QUXB;43C4H;2X7EX;COG3210	domain, Protein	U
Unigene612473	3NVHJ;3RTDC;3S00P;3QK3M;39J79;KOG0198	to Saccharomyces cerevisiae BCK1 (YJL095W)	T
Unigene209539	COG3513;1TPSD;4HE0R	CRISPR (clustered regularly interspaced short palindromic repeat) is an adaptive immune system that provides protection against mobile genetic elements (viruses, transposable elements and conjugative plasmids). CRISPR clusters contain spacers, sequences complementary to antecedent mobile elements, and target invading nucleic acids. CRISPR clusters are transcribed and processed into CRISPR RNA (cr…	L
Unigene362836	COG1621;COG5492;1TS4M;COG3583;4HVB7	Beta-fructosidases (levanase invertase)	G
Unigene1087542	2MBIW;2X5VQ;43AFU;1N1XG;COG4625	Autotransporter beta-domain	S
Unigene589199	3RZTI;39SV3;KOG0929;COG5307;3RSXV;3QKKT;3NW3N	to Saccharomyces cerevisiae SYT1 (YPR095C)	U
Unigene599815	3RZ12;38GZ3;3RJMW;KOG1878;3RU87;3P3F7	to Saccharomyces cerevisiae SNT1 (YCR033W)	K
Unigene87656	3F4FY;COG0810;4HUK1;COG3266;1VSP5	LPXTG-motif cell wall anchor domain protein	UW
Unigene874610	1UNHH;COG0737;2N7B4;25H29	S-layer homology domain	F
Unigene1231496	1V5Z6;24GM8;COG0457	Tetratricopeptide repeat	U
Unigene375957	2GYAW;4FNKJ;COG1361	Conserved repeat domain	M
Unigene178567	COG5412;1UZN8;4HGQG;COG3953;3F3T2;COG5283	Phage tail tape measure protein TP901	M
Unigene551909	COG2801;KOG0017;3GQD7;3M3FD;37YYP;3IKKZ	Reverse transcriptase (RNA-dependent DNA polymerase)	L
Unigene1148193	COG4230;COG0506;COG3905;1MV93;3XMSS;1RN48	Oxidizes proline to glutamate for use as a carbon and nitrogen source	K
Unigene1168119	2M8XJ;42MYC;COG0419;1MVAW;2WJXA;COG4717	AAA domain	L
Unigene249356	1V99G;COG2931;4H4VR;COG3468	Product inferred by homology to UniProt	MU
Unigene612182	3NX6I;KOG0732;38E1N;3RZYV;COG0554;3RR16;3QJP5	to Saccharomyces cerevisiae YTA7 (YGR270W)	O
Unigene1099402	2M8XJ;42MYC;COG0419;1MVAW;2WJXA;COG4717	AAA domain	L
Unigene460226	4QM07	Bacterial DNA polymerase III alpha subunit	S
Unigene609480	38EJZ;KOG3694;3RRC3;3NW2M;3RZGS;3QJS6	to Saccharomyces cerevisiae TSC11 (YER093C)	D
Unigene1143000	COG0642;COG3292;COG0745;2FM2N;COG2205;4NDXU	PhoQ Sensor	T
Unigene1373195	COG0827;2491X;1TPQA;COG0553;264S6;COG4646	SNF2 family N-terminal domain	KL
Unigene604275	38GSU;3RSYK;3RXZB;KOG0998;3QK0G;3NY8Z	to Saccharomyces cerevisiae EDE1 (YBL047C)	TU
Unigene590225	KOG1879;3NVVK;3RT4Q;3QK0R;3RYNX;38FK5	to Saccharomyces cerevisiae KRE5 (YOR336W)	G
Unigene170240	COG1112;2GKJW;4FE4S;COG2852;COG1198	DNA helicase	L
Unigene331925	1V09Q;COG4932;22I9S;24QS2	Cna protein B-type domain	M
Unigene911913	COG0046;COG0047;1Y7CR;1MYN4;1RMRN	Phosphoribosylformylglycinamidine synthase involved in the purines biosynthetic pathway. Catalyzes the ATP-dependent conversion of formylglycinamide ribonucleotide (FGAR) and glutamine to yield formylglycinamidine ribonucleotide (FGAM) and glutamate	F
Unigene1007170	4H2XU;1TQ35;COG1074	ATP-dependent helicase nuclease subunit A	L
Unigene260347	COG4805;1UZC4;COG1538;COG3941;4H1WY	tape measure	M
Unigene587049	3RRWN;3QKW9;3RZ19;2QRPQ;28JAT;39UVX;3NWAH	to Saccharomyces cerevisiae HAP1 (YLR256W)	K
Unigene1230783	4NE1H;2FQU9;COG1501	Belongs to the glycosyl hydrolase 31 family	G
Unigene368076	COG3087;4HGKU;42E4F;COG3064;1TSVF	Glucan-binding protein C	D
Unigene326366	COG4805;1UZC4;COG1538;COG3941;4H1WY	tape measure	M
Unigene1146029	4NZR7;COG2865;2FRAI	Divergent AAA domain	K
Unigene262741	4H2Y1;COG5295;1V02T	Coiled stalk of trimeric autotransporter adhesin	UW
Unigene1124895	1TP96;4H21V;COG0085	DNA-dependent RNA polymerase catalyzes the transcription of DNA into RNA using the four ribonucleoside triphosphates as substrates	K
Unigene1074451	COG0047;COG0046;3XP1B;1MYN4;1RMRN	Phosphoribosylformylglycinamidine synthase involved in the purines biosynthetic pathway. Catalyzes the ATP-dependent conversion of formylglycinamide ribonucleotide (FGAR) and glutamine to yield formylglycinamidine ribonucleotide (FGAM) and glutamate	F
Unigene878062	1V98G;COG2373;24CXY	Carbohydrate binding domain X2	S
Unigene185677	1S5SP;3WZ8Z;1RFCQ;COG5301	Phage tail fibre repeat	S
Unigene210327	4H2UE;COG4733;COG1511;1TSG2	cellulase activity	S
Unigene266660	25V18;1TNYT;24925;COG0086	DNA-dependent RNA polymerase catalyzes the transcription of DNA into RNA using the four ribonucleoside triphosphates as substrates	K
Unigene875265	4QY0H;4QSRG;4QDPS;4QKJG	-	-
Unigene1246887	4H8C7;1W19R;34BHX;2DYX1	-	-
Unigene587492	39JZT;KOG3836;3S0T9;3P07N;3QPFB;3RRTP	to Saccharomyces cerevisiae MGA2 (YIR033W) and SPT23 (YKL020C)	K
Unigene3731	3F3Z0;COG1074;1TQ35;4HA64	ATP-dependent helicase nuclease subunit A	L
Unigene971648	36EKQ;1TP96;COG0085;247J1	DNA-dependent RNA polymerase catalyzes the transcription of DNA into RNA using the four ribonucleoside triphosphates as substrates	K
Unigene344145	COG5283;4NMBI;COG1196;2FR6N	nuclear chromosome segregation	D
Unigene787600	1VSGR;4H6J4;COG5295	Hep Hag repeat protein	UW
Unigene735744	1UJGG;COG2021;COG0236;COG0300	Phosphopantetheine attachment site	IQ
Unigene45364	2AK7G;31AXN;2GKN3	-	-
Unigene578879	38HJZ;KOG1839;3QM8K;3RR7K;3NVWU;3RY7H	mRNA-binding protein involved in proper cytoplasmic distribution of mitochondria	Z
Unigene706454	COG1344;COG4733;1TSG2	domain protein	N
Unigene712748	KOG0065;3NTZE;38F6P;3RZ62;3RRC4;COG1131;3QK1K	Belongs to the ABC transporter superfamily	Q
Unigene308414	COG0286;COG0732;1UFF5	N-6 DNA Methylase	V
Unigene579265	3RZGB;3QM63;38F9I;3NX6B;2QQWJ;3RST2;2CMMU	Saccharomyces cerevisiae YOR296W	S
Unigene584228	3QKWI;39VED;3NWGK;3RYZY;3RT6G;KOG1721	to Saccharomyces cerevisiae RSF2 (YJR127C) and YML081W	S
Unigene1156842	1VS4C;COG3468	outer membrane autotransporter barrel domain protein	MU
Unigene353610	2490U;1TPTH;36EG3;COG1020	TIGRFAM amino acid adenylation domain	Q
Unigene263710	4H2DV;COG2176;1TPAG	Required for replicative DNA synthesis. This DNA polymerase also exhibits 3' to 5' exonuclease activity	L
Unigene607716	COG4926	-	-
Unigene377267	374SV;COG0086;2G632	DNA-dependent RNA polymerase catalyzes the transcription of DNA into RNA using the four ribonucleoside triphosphates as substrates	K
Unigene99438	1UYHX;COG1474	the current gene model (or a revised gene model) may contain a frame shift	LO
Unigene1096332	1UN98;COG0553;4H874	SNF2 family N-terminal domain	L
Unigene334989	COG5283;3NK8W;1NFKU;1RP2D	Phage-related minor tail protein	D
Unigene588504	3NWDV;3RYZH;KOG1525;3RSWW;38H93;3QM3Z	to Saccharomyces cerevisiae PDS5 (YMR076C)	D
Unigene255067	COG5295;4IV0P;1WTS9;1UP5D	domain, Protein	UW
Unigene11403	247U0;1TPYG;3WA77;COG0587	DNA polymerase III alpha subunit	L
Unigene266659	1TP96;25V1J;COG0085;247J1	DNA-dependent RNA polymerase catalyzes the transcription of DNA into RNA using the four ribonucleoside triphosphates as substrates	K
Unigene261329	COG0047;COG0046;4H2JU;1TPAS	phosphoribosylformylglycinamidine synthase	F
Unigene305615	COG5492;COG1196	domain, Protein	N
Unigene317154	COG2199;1TS8B;COG2200	signal transduction protein containing a membrane domain an EAL and a GGDEF domain	T
Unigene954733	COG0047;247W2;COG0046;1TPAS	Part of the phosphoribosylformylglycinamidine synthase complex involved in the purines biosynthetic pathway. Catalyzes the ATP-dependent conversion of formylglycinamide ribonucleotide (FGAR) and glutamine to yield formylglycinamidine ribonucleotide (FGAM) and glutamate. The FGAM synthase complex is composed of three subunits. PurQ produces an ammonia molecule by converting glutamine to glutamate.…	F
Unigene1038069	COG2176;1TPAG;3WGJN;248YB	Required for replicative DNA synthesis. This DNA polymerase also exhibits 3' to 5' exonuclease activity	L
Unigene643868	1MVV1;COG3209;1SKYM	COG3209 Rhs family protein	M
Unigene399053	2GIWX;COG1643;4DNBR	ATP-dependent helicase hrpA	L
Unigene155553	3XPEG;COG2911;1MUVD;1RMMF	Part of the translocation and assembly module (TAM) autotransporter assembly complex, which functions in translocation of autotransporters across the outer membrane. In reconstituted TAM this subunit (Ag43, AC P39180) is not necessary for substrate penetration in the outer membrane. Substrate binding to TamA moves its POTRA domains about 30 Angstroms into the periplasm, which would deform either …	S
Unigene1105554	4H2KA;1TQJW;COG3857	ATP-dependent helicase deoxyribonuclease subunit B	L
Unigene3730	3F3RS;1TQJW;4HAY6;COG3857	The heterodimer acts as both an ATP-dependent DNA helicase and an ATP-dependent, dual-direction single-stranded exonuclease. Recognizes the chi site generating a DNA molecule suitable for the initiation of homologous recombination. This subunit has 5' - 3' nuclease activity	L
Unigene226996	1TR5Q;27JJI;COG1293;249PG	RNA-binding protein homologous to eukaryotic snRNP	K
Unigene379841	4ISNE;COG2856;1UICF;COG0358	Toprim-like	EL
Unigene921850	1TP96;3WH6H;COG0085;247J1	DNA-dependent RNA polymerase catalyzes the transcription of DNA into RNA using the four ribonucleoside triphosphates as substrates	K
Unigene650074	33R0W;2FQ6B;2EXRF;4NXTF	-	-
Unigene270417	1VS7S;2DV1P;33TJC;4H76M	zinc-ribbon domain	S
Unigene239695	COG0047;247W2;COG0046;1TPAS;36UJE	phosphoribosylformylglycinamidine synthase	F
Unigene283127	33QB0;2EWZQ;1V0T1;249Z2;3WNBH	DNA polymerase type-B family	S
Unigene957717	COG2132;1URD7;249RP;36GN8	Multicopper oxidase	Q
Unigene1261932	1WD44;COG0085;4NF8D;2FMDI	DNA-dependent RNA polymerase catalyzes the transcription of DNA into RNA using the four ribonucleoside triphosphates as substrates	K
Unigene360145	COG0810	energy transducer activity	M
Unigene196104	1TP96;4H21V;COG0085	DNA-dependent RNA polymerase catalyzes the transcription of DNA into RNA using the four ribonucleoside triphosphates as substrates	K
Unigene181106	4HCS1;COG1196;COG4913;1TPW9	Putative exonuclease SbcCD, C subunit	D
Unigene540063	1W39C;4I0DV;3F754;COG1196	nuclear chromosome segregation	D
Unigene339876	1TNYT;24925;COG0086;4BXR5	DNA-dependent RNA polymerase catalyzes the transcription of DNA into RNA using the four ribonucleoside triphosphates as substrates	K
Unigene334000	COG0286;COG0732;1UFF5;24EGM	N-6 DNA Methylase	V
Unigene329888	COG0047;COG0046;4H2JU;1TPAS	phosphoribosylformylglycinamidine synthase	F
Unigene1023368	2491Y;COG0737;27QH7;COG1404;1TPV2	5'-nucleotidase, C-terminal domain	F
Unigene1203992	1UKAZ;COG3209;25FTN;22028	Listeria-Bacteroides repeat domain (List_Bact_rpt)	M
Unigene35447	29WR5;30IC5;24KTD;1UIRZ;36K9B	-	-
Unigene207145	1TP96;4H21V;COG0085	DNA-dependent RNA polymerase catalyzes the transcription of DNA into RNA using the four ribonucleoside triphosphates as substrates	K
Unigene755617	3NJRE;1RMDS;1MV65;COG1530	Endoribonuclease that plays a central role in RNA processing and decay. Required for the maturation of 5S and 16S rRNAs and the majority of tRNAs. Also involved in the degradation of most mRNAs	J
Unigene448646	1ZSFQ;4IT5T;COG4926;1UJD2	Prophage endopeptidase tail	S
Unigene400783	COG0286;COG0732;4NJ3U;1IIS7	N-6 DNA Methylase	V
Unigene360743	1TR5Q;COG1293;4H9MP;3F5TF	RNA-binding protein homologous to eukaryotic snRNP	K
Unigene515896	2AK7G;31AXN;2GKN3	-	-
Unigene1110336	2FM2Z;4NETY;COG0046;COG0047	Phosphoribosylformylglycinamidine synthase involved in the purines biosynthetic pathway. Catalyzes the ATP-dependent conversion of formylglycinamide ribonucleotide (FGAR) and glutamine to yield formylglycinamidine ribonucleotide (FGAM) and glutamate	F
Unigene356083	4CUT0;COG0047;2GKG6;COG0046	phosphoribosylformylglycinamidine synthase	F
Unigene218042	4H1Y1;COG1484;1UJTS	DNA-dependent DNA replication	L
Unigene1243709	COG0047;378KP;COG0046	Psort location Cytoplasmic, score	F
Unigene632839	3NIGC;COG0587;1RP0K;1MUIF	DNA polymerase	L
Unigene921341	COG4932;1TQBI;24BUR	Psort location Cellwall, score	M
Unigene887731	1TP96;4H21V;COG0085	DNA-dependent RNA polymerase catalyzes the transcription of DNA into RNA using the four ribonucleoside triphosphates as substrates	K
Unigene602935	3RRVM;3S0NC;3QSKA;3P09H;28XK6;2R4DC;38ETP	to Saccharomyces cerevisiae MMS1 (YPR164W)	S
Unigene229066	4H2XU;1TQ35;COG1074	ATP-dependent helicase nuclease subunit A	L
Unigene883992	COG0286;1TQ39;4H6VB;COG1002	Pfam:Methyltransf_26	V
Unigene250333	COG0047;247W2;COG0046;1TPAS;25V77	Psort location Cytoplasmic, score	F
Unigene941416	3WI43;2482H;COG2003;COG4227;COG1669;COG4734;1TQN4	YodL-like	L
Unigene584401	3NXCA;38CKC;3QKJ5;KOG0018;3RS4X;3RZ2G;COG1196	Structural maintenance of chromosomes protein	B
Unigene689879	COG1074;1ZBG6;1TQ35;4HA64	ATP-dependent helicase nuclease subunit A	L
Unigene587749	3F93W;1VQXK;COG0366;4HEIA;COG5263	Glycosyl hydrolase family 70	G
Unigene49349	COG5412;3FBSQ;4HEDZ;1UYS4;COG3953;COG3941	NLP P60 protein	D
Unigene991305	4HEEX;COG3093;1TR6P	Nacht domain	K
Unigene609083	36EKQ;1TP96;COG0085;247J1	DNA-dependent RNA polymerase catalyzes the transcription of DNA into RNA using the four ribonucleoside triphosphates as substrates	K
Unigene203261	COG5295;1V02T	Coiled stalk of trimeric autotransporter adhesin	UW
Unigene928787	2N6D3;COG1033;1VSWA;247R6	MMPL family	S
Unigene1251627	2MAC4;2WJIZ;1MVTQ;COG0419;42NVV	Putative exonuclease SbcCD, C subunit	L
Unigene905283	2FM2Z;4NETY;COG0046;COG0047;22W21	Phosphoribosylformylglycinamidine synthase involved in the purines biosynthetic pathway. Catalyzes the ATP-dependent conversion of formylglycinamide ribonucleotide (FGAR) and glutamine to yield formylglycinamidine ribonucleotide (FGAM) and glutamate	F
Unigene226773	33Q6D;4P0UG;1I8BG;2EWUU	-	-
Unigene1033686	1TP96;267SB;COG0085;247J1	DNA-dependent RNA polymerase catalyzes the transcription of DNA into RNA using the four ribonucleoside triphosphates as substrates	K
Unigene1196103	1MV6G;1RMYD;3XM8P;COG1410;COG0646	Catalyzes the transfer of a methyl group from methyl- cobalamin to homocysteine, yielding enzyme-bound cob(I)alamin and methionine. Subsequently, remethylates the cofactor using methyltetrahydrofolate	H
Unigene162067	29WR5;30IC5;24KTD;1UIRZ;36K9B	-	-
Unigene607485	3RXZU;KOG0055;3NU2T;3RSJ7;3QJNT;COG1132;38E88	to Saccharomyces cerevisiae STE6 (YKL209C)	Q
Unigene1028984	COG0827;COG1002;27Q96;1UXUU;2587A	Eco57I restriction-modification methylase	LV
Unigene600883	39TZX;3S06H;3RK0Z;3Q2ZI;KOG2744;3RRMK	to Saccharomyces cerevisiae SWI1 (YPL016W)	K
Unigene733795	3899Y;3I91U;KOG1075;3GYAJ;3M61E	Reverse transcriptase (RNA-dependent DNA polymerase)	S
Unigene667199	COG0657;4H3UG;1USHI	acetylesterase activity	I
Unigene170411	COG5412;3FBSQ;4HEDZ;1UYS4;COG3953;COG3941	NLP P60 protein	D
Unigene395935	1UHY6;COG4932;3FBS3;4ISAK	domain protein	M
Unigene160023	4H3HX;1TQG1;COG5013	Belongs to the prokaryotic molybdopterin-containing oxidoreductase family	C
Unigene83266	COG4926;1TTBV;COG4733;4HBWT	cellulase activity	S
Unigene1248536	COG1474	Belongs to the peptidase S16 family	LO
Unigene384553	COG1484;1UJTS	DNA-dependent DNA replication	L
Unigene1366678	2G0W8;4PNE3;4AVF3;COG3941	tape measure	S
Unigene226997	COG0286;24877;COG1002;27JZV;1TQ39	restriction	V
Unigene610433	3NWDY;3RRP4;KOG0964;38BNB;COG1196;3QPAP;3S0RA	Structural maintenance of chromosomes protein	D
Unigene595660	KOG1248;3RRFM;38B52;3QNJG;3NZ15;3S0V7	to Saccharomyces cerevisiae RRP12 (YPL012W)	S
Unigene742289	3NWDV;3RYZH;KOG1525;3RSWW;38H93;3QM3Z	to Saccharomyces cerevisiae PDS5 (YMR076C)	D
Unigene269272	COG5412;3NK8W;1NFKU;1RP2D;COG5283	Phage-related minor tail protein	D
Unigene614226	KOG0162;3QNMH;3RSTC;3RY66;COG5022;39J88;3NW13	Belongs to the TRAFAC class myosin-kinesin ATPase superfamily. Myosin family	Z
Unigene1120527	21Y1Y;1TNYT;24925;COG0086	DNA-dependent RNA polymerase catalyzes the transcription of DNA into RNA using the four ribonucleoside triphosphates as substrates	K
Unigene964182	1Y7ES;1RPXV;COG5295;1N338	autotransporter adhesin	UW
Unigene608330	KOG0209;3RYP1;3NV0M;38DBB;3QP8N;COG0474;3RR57	Cation-transporting ATPase	P
Unigene344287	COG0827;COG1002;27Q96;1UXUU;2587A	Eco57I restriction-modification methylase	LV
Unigene265706	4H724;COG5295;1VTUY	YadA-like membrane anchor domain	UW
Unigene345994	4HA24;1TNYT;COG0086;3F3KF	DNA-dependent RNA polymerase catalyzes the transcription of DNA into RNA using the four ribonucleoside triphosphates as substrates	K
Unigene37233	4HA24;1TNYT;COG0086;3F3KF	DNA-dependent RNA polymerase catalyzes the transcription of DNA into RNA using the four ribonucleoside triphosphates as substrates	K
Unigene404936	4HA24;1TNYT;COG0086;3F3KF	DNA-dependent RNA polymerase catalyzes the transcription of DNA into RNA using the four ribonucleoside triphosphates as substrates	K
Unigene347311	36F91;1TPF1;COG1197;248D8	Couples transcription and DNA repair by recognizing RNA polymerase (RNAP) stalled at DNA lesions. Mediates ATP-dependent release of RNAP and its truncated transcript from the DNA, and recruitment of nucleotide excision repair machinery to the damaged site	L
Unigene367580	4HUK1;COG3266;1VSP5;3F4FY	LPXTG-motif cell wall anchor domain protein	UW
Unigene406713	COG0086;4HA24;1TNYT;3WEDC	DNA-dependent RNA polymerase catalyzes the transcription of DNA into RNA using the four ribonucleoside triphosphates as substrates	K
Unigene131098	COG1074;1TQ35;4HA64	ATP-dependent helicase nuclease subunit A	L
Unigene936038	1QWC3;COG3831;1S9SY;3XNKN	Domain of unknown function (DUF4132)	S
Unigene1102576	COG1629;22VQK;4NDXS;2FWS2	TonB-linked outer membrane protein, SusC RagA family	P
Unigene875537	COG1657	PFAM Prenyltransferase squalene oxidase	I
Unigene1377214	COG2911;1UNHI;4H33C	Protein conserved in bacteria	Q
Unigene282358	1WSP8;1TNYT;COG0086;4HA24	DNA-dependent RNA polymerase catalyzes the transcription of DNA into RNA using the four ribonucleoside triphosphates as substrates	K
Unigene11708	3F3Z0;COG1074;1TQ35;4HA64	ATP-dependent helicase nuclease subunit A	L
Unigene260271	3F93W;1VQXK;COG0366;4HEIA;COG5263	Glycosyl hydrolase family 70	G
Unigene65989	3F3Z0;COG1074;1TQ35;4HA64	ATP-dependent helicase nuclease subunit A	L
Unigene311927	1WSCT;COG1074;1TQ35;4HA64	ATP-dependent helicase nuclease subunit A	L
Unigene593348	2QQC3;3RSVK;3QKIV;3NXRA;3RYPP;2CMH7;38F6M	to Saccharomyces cerevisiae SLA1 (YBL007C)	Z
Unigene19250	COG4987;1TQ1P;COG4988;4H32C	thiol reductant ABC exporter, CydD subunit	V
Unigene451964	4ISGT;1UI9C;COG1196;3FBTA	Domain of Unknown Function (DUF1542)	D
Unigene441621	1TP96;COG0085;4H9PK	DNA-dependent RNA polymerase catalyzes the transcription of DNA into RNA using the four ribonucleoside triphosphates as substrates	K
Unigene10958	1U7GV;COG0827;COG1002;3F9ND;4IHDA	Type II restriction enzyme, methylase subunits	V
Unigene364704	COG3209;4HBZE;1TR8F	COG3209 Rhs family protein	M
Unigene394547	3F82J;COG5290;4HDQS;1TQYD	Psort location Cytoplasmic, score	K
Unigene4489	1WSMA;4HBP5;COG1523;COG0366;1TP3M	Carbohydrate-binding module 48 (Isoamylase N-terminal domain)	G
Unigene37571	1TP96;COG0085;4H9PK;3F4ET	DNA-dependent RNA polymerase catalyzes the transcription of DNA into RNA using the four ribonucleoside triphosphates as substrates	K
Unigene80598	1TP96;COG0085;4H9PK	DNA-dependent RNA polymerase catalyzes the transcription of DNA into RNA using the four ribonucleoside triphosphates as substrates	K
Unigene595420	3RTDW;COG5077;3QJFE;KOG1863;38CVI;3NWAD;3RZ69	Belongs to the peptidase C19 family	O
Unigene349961	COG2200;COG5001	EAL domain	T
Unigene977936	COG0286;24877;COG1002;27JZV;1TQ39	restriction	V
Unigene1016191	COG0674;COG1143;COG1013;378RN;COG1014	Oxidoreductase required for the transfer of electrons from pyruvate to flavodoxin	C
Unigene984839	4H2DV;COG2176;1TPAG	Required for replicative DNA synthesis. This DNA polymerase also exhibits 3' to 5' exonuclease activity	L
Unigene632778	COG4230;COG0506;1MV93;3NJKD;1RN48	Oxidizes proline to glutamate for use as a carbon and nitrogen source	CE
Unigene1092383	1UJJ0;25F42;COG4733	S-layer homology domain	G
Unigene470913	1TP96;COG0085;4H9PK	DNA-dependent RNA polymerase catalyzes the transcription of DNA into RNA using the four ribonucleoside triphosphates as substrates	K
Unigene378416	COG4932;4HBAT;1TQBI	domain protein	M
Unigene992726	2FWMZ;4P1RC;COG1572	Fibronectin type 3 domain	S
Unigene720289	1ZAXM;1TR0Q;COG0699;4HBAC	Dynamin family	S
Unigene602404	3S0ST;3NUI9;39S3J;KOG0916;3RSSS;3QN08	to Saccharomyces cerevisiae GSC2 (YGR032W) and FKS1 (YLR342W)	M
Unigene957901	1TPJV;COG1196;249F4;3WH4V	Required for chromosome condensation and partitioning	D
Unigene885016	COG5492	domain, Protein	N
Unigene1014473	1TPJV;COG1196;249F4;3WH4V	Required for chromosome condensation and partitioning	D
Unigene53293	1TR5Q;COG1293;249PG	RNA-binding protein homologous to eukaryotic snRNP	K
Unigene878844	1TPJV;COG1196;249F4;3WH4V	Required for chromosome condensation and partitioning	D
Unigene398600	2GISR;COG1020	Non-ribosomal peptide synthetase modules and related proteins	Q
Unigene173178	1TPJV;3F478;4HB89;COG1196	Required for chromosome condensation and partitioning	D
Unigene361469	COG5412;1TQ28;3F5K4;4HAFE;COG5283	Phage tail tape measure protein	D
Unigene590404	39TZX;3S06H;3RK0Z;3Q2ZI;KOG2744;3RRMK	to Saccharomyces cerevisiae SWI1 (YPL016W)	K
Unigene790771	37Q53;3GV0R;3IN3V;KOG1075;3M2JY	Reverse transcriptase (RNA-dependent DNA polymerase)	S
Unigene1363860	COG3525;2FP2G;4NF9Z	Glycosyl hydrolase family 20, catalytic domain	G
Unigene975111	1TRJ1;24AU6;COG3209;3WHF3;COG2218	COG3209 Rhs family protein	M
Unigene362850	3WE25;1TPF1;COG1197;4H9NB	Couples transcription and DNA repair by recognizing RNA polymerase (RNAP) stalled at DNA lesions. Mediates ATP-dependent release of RNAP and its truncated transcript from the DNA, and recruitment of nucleotide excision repair machinery to the damaged site	L
Unigene1017744	1TPF1;COG1197;248D8	Couples transcription and DNA repair by recognizing RNA polymerase (RNAP) stalled at DNA lesions. Mediates ATP-dependent release of RNAP and its truncated transcript from the DNA, and recruitment of nucleotide excision repair machinery to the damaged site	L
Unigene1312157	1TPJV;COG1196;3XYK7;249F4	Required for chromosome condensation and partitioning	D
Unigene1306476	COG0810;25ENN;1VJND;COG1705;COG4733	CotH kinase protein	NU
Unigene1004741	1TPJV;COG1196;249F4	Required for chromosome condensation and partitioning	D
Unigene52428	COG0553;3F52K;4HAIF;1TPFZ	domain protein	KL
Unigene911770	1TPJV;4H2MV;COG1196	Required for chromosome condensation and partitioning	D
Unigene1012570	4NEPA;COG1197;2FP1Q	Couples transcription and DNA repair by recognizing RNA polymerase (RNAP) stalled at DNA lesions. Mediates ATP-dependent release of RNAP and its truncated transcript from the DNA, and recruitment of nucleotide excision repair machinery to the damaged site	L
Unigene13846	1TPJV;4H2MV;COG1196	Required for chromosome condensation and partitioning	D
Unigene286892	COG0674;COG1013;3VNYH;1TQJ2;COG1014	Oxidoreductase required for the transfer of electrons from pyruvate to flavodoxin	C
Unigene77244	COG3505;1V0JC;4HAST	TraM recognition site of TraD and TraG	U
Unigene356985	COG0674;248FW;25USH;COG1143;COG1013;1TQJ2;COG1014	Oxidoreductase required for the transfer of electrons from pyruvate to flavodoxin	C
Unigene1254032	COG0674;1WCRG;4NF4F;COG1013;2FKZU;COG1014	Oxidoreductase required for the transfer of electrons from pyruvate to flavodoxin	C
Unigene72358	1TPJV;COG1196;25QTR;249F4	Required for chromosome condensation and partitioning	D
Unigene1123597	COG0674;COG1143;COG1013;2YMD8;1MVM0;42MZ0;COG1014	Oxidoreductase required for the transfer of electrons from pyruvate to flavodoxin	C
Unigene315952	1TT2Q;4H8WB;COG3914	Glycosyl transferase family 41	O
Unigene1277361	2G0W8;4PNE3;4AVF3;COG3941	tape measure	S
Unigene1019359	1TPF1;27IDK;COG1197;248D8	Couples transcription and DNA repair by recognizing RNA polymerase (RNAP) stalled at DNA lesions. Mediates ATP-dependent release of RNAP and its truncated transcript from the DNA, and recruitment of nucleotide excision repair machinery to the damaged site	L
Unigene129498	COG0674;248FW;25QC0;COG1013;COG1145;1TQJ2;COG1014	Oxidoreductase required for the transfer of electrons from pyruvate to flavodoxin	C
Unigene98571	1RPC6;1MUTF;3XMKV;COG1074	A helicase nuclease that prepares dsDNA breaks (DSB) for recombinational DNA repair. Binds to DSBs and unwinds DNA via a highly rapid and processive ATP-dependent bidirectional helicase activity. Unwinds dsDNA until it encounters a Chi (crossover hotspot instigator) sequence from the 3' direction. Cuts ssDNA a few nucleotides 3' to the Chi site. The properties and activities of the enzyme are cha…	L
Unigene333418	1TP8V;25ZVF;247PX;COG2200;COG5001	Putative diguanylate phosphodiesterase	T
Unigene1094701	2FMA3;22WDG;COG1287;4NEB3	Protein of unknown function (DUF2723)	S
Unigene201424	247U0;1TPYG;COG0587;25V2U	DNA polymerase III alpha subunit	L
Unigene245056	COG0674;248FW;COG1013;36EA6;1TQJ2;COG1014	Oxidoreductase required for the transfer of electrons from pyruvate to flavodoxin	C
Unigene17752	1TPF1;COG1197;3F4KU;4H9NB	Couples transcription and DNA repair by recognizing RNA polymerase (RNAP) stalled at DNA lesions. Mediates ATP-dependent release of RNAP and its truncated transcript from the DNA, and recruitment of nucleotide excision repair machinery to the damaged site	L
Unigene717116	1MV3D;COG3523;3NQJ3;1RPQ2	ImcF-related N-terminal domain	S
Unigene895828	1TPF1;COG1197;248D8	Couples transcription and DNA repair by recognizing RNA polymerase (RNAP) stalled at DNA lesions. Mediates ATP-dependent release of RNAP and its truncated transcript from the DNA, and recruitment of nucleotide excision repair machinery to the damaged site	L
Unigene420396	COG0827;1UXW6;COG1002;4IF28;4AYSX	Eco57I restriction-modification methylase	LV
Unigene253286	1TPJV;4HB89;1WSZX;COG1196	Required for chromosome condensation and partitioning	D
Unigene883383	COG1409;21XUS;1UQCQ;248P1	Calcineurin-like phosphoesterase	S
Unigene2847	49WN1;3BDMW;COG0553;484UU;3CS0I;48ZXK;KOG0384;38GAW	Chromodomain helicase DNA binding protein 9	K
Unigene322731	1TPJV;25V6U;249F4;COG1196	Required for chromosome condensation and partitioning	D
Unigene250493	COG1074;248ZF;1TQ35;25VUB	ATP-dependent helicase nuclease subunit A	L
Unigene952424	4H2K7;COG0674;COG1013;1TQJ2;COG1014	Oxidoreductase required for the transfer of electrons from pyruvate to flavodoxin	C
Unigene412676	COG0553;3F52K;4HAIF;1TPFZ	domain protein	KL
Unigene660428	3QP1S;38F42;COG2801;3RRCD;3RZKH;KOG0017;3NVKU	retrotransposon	L
Unigene873305	COG0674;248FW;3WH0Y;COG1013;COG1145;1TQJ2;COG1014	Oxidoreductase required for the transfer of electrons from pyruvate to flavodoxin	C
Unigene1048990	1TQJW;COG3857;2487T	The heterodimer acts as both an ATP-dependent DNA helicase and an ATP-dependent, dual-direction single-stranded exonuclease. Recognizes the chi site generating a DNA molecule suitable for the initiation of homologous recombination. The AddB nuclease domain is not required for chi fragment generation	L
Unigene87732	1TPF1;COG1197;3F4KU;4H9NB	Couples transcription and DNA repair by recognizing RNA polymerase (RNAP) stalled at DNA lesions. Mediates ATP-dependent release of RNAP and its truncated transcript from the DNA, and recruitment of nucleotide excision repair machinery to the damaged site	L
Unigene263709	4H2K7;COG0674;COG1013;COG1145;1TQJ2;COG1014	Oxidoreductase required for the transfer of electrons from pyruvate to flavodoxin	C
Unigene1099894	4H2K7;COG0674;COG1013;1TQJ2;COG1014	Oxidoreductase required for the transfer of electrons from pyruvate to flavodoxin	C
Unigene584286	COG1038;39RBB;KOG0369;3NW8J;3QPPS;3RT6W;3RYXJ	Catalyzes a 2-step reaction, involving the ATP-dependent carboxylation of the covalently attached biotin in the first step and the transfer of the carboxyl group to pyruvate in the second	C
Unigene1062419	37848;COG1196	Required for chromosome condensation and partitioning	D
Unigene115067	2Z8T3;28IUC;2IAHT;4CXBT	Repeat protein	S
Unigene1198331	2NPH8;COG1074	PD-(D/E)XK nuclease superfamily	L
Unigene921849	1TNYT;24925;COG0086;36EQT	DNA-dependent RNA polymerase catalyzes the transcription of DNA into RNA using the four ribonucleoside triphosphates as substrates	K
Unigene794508	3M4DI;3INP4;COG2801;3G8MV;37RRH;KOG0017	Reverse transcriptase (RNA-dependent DNA polymerase)	L
Unigene244526	1TR5Q;COG1293;3VT4I	RNA-binding protein homologous to eukaryotic snRNP	K
Unigene414386	1TPF1;COG1197;4H9NB	Couples transcription and DNA repair by recognizing RNA polymerase (RNAP) stalled at DNA lesions. Mediates ATP-dependent release of RNAP and its truncated transcript from the DNA, and recruitment of nucleotide excision repair machinery to the damaged site	L
Unigene614768	COG1196;3NUZ3;38GT2;3RT2T;KOG0933;3RYC9;3QK0S	Structural maintenance of chromosomes protein	B
Unigene345972	1TPF1;COG1197;3F4KU;4H9NB	Couples transcription and DNA repair by recognizing RNA polymerase (RNAP) stalled at DNA lesions. Mediates ATP-dependent release of RNAP and its truncated transcript from the DNA, and recruitment of nucleotide excision repair machinery to the damaged site	L
Unigene117006	36W7F;1TQK9;COG1404;25B1U	Belongs to the peptidase S8 family	O
Unigene1136549	1WWGQ;1RQTY;COG1061;1MXAZ	PFAM DNA RNA helicase, C-terminal	KL
Unigene1145796	1TPBJ;27WBJ;COG1136;COG0577;248EZ	FtsX-like permease family	V
Unigene298808	4BXD9;COG0810;1UYGW;24D3A;COG1934	Listeria-Bacteroides repeat domain (List_Bact_rpt)	M
Unigene300315	3F9IG;4IHB4;1UV99;329I6;2BFPM	Peptidase, M23	S
Unigene1948	1TPJV;4H2MV;COG1196	Required for chromosome condensation and partitioning	D
Unigene582169	3RRI5;39SDE;3NVJZ;KOG3780;3RYY8;3QMIT	to Saccharomyces cerevisiae YJL084C and YKR021W	S
Unigene614725	COG0642;KOG0519;38F3X;3NW4F;3QM27;3RR5F;3S020	to Saccharomyces cerevisiae SLN1 (YIL147C)	T
Unigene314329	1TPF1;COG1197;248D8;3WGVW	Couples transcription and DNA repair by recognizing RNA polymerase (RNAP) stalled at DNA lesions. Mediates ATP-dependent release of RNAP and its truncated transcript from the DNA, and recruitment of nucleotide excision repair machinery to the damaged site	L
Unigene263906	1UNAD;COG4932;3F9UH;4IU99	MucBP domain	M
Unigene1020060	247U0;1TPYG;267RX;COG0587	Psort location Cytoplasmic, score	L
Unigene1119627	COG0553;1MX6H;2VJSI;4AC0R	Domain of unknown function (DUF3883)	L
Unigene790647	3NU7F;38BRH;KOG3625;3RR21;COG3408;3QMYJ;3RZ5I	to Saccharomyces cerevisiae GDB1 (YPR184W)	G
Unigene1006527	1V99G;COG2931;4H4VR;COG3468	Product inferred by homology to UniProt	MU
Unigene1101519	1XWU1;COG0553;1MV6M;1RQ34	SNF2 family N-terminal domain	L
Unigene98273	COG0086;1TNYT;24925;25QQ9	DNA-dependent RNA polymerase catalyzes the transcription of DNA into RNA using the four ribonucleoside triphosphates as substrates	K
Unigene191607	2DBQZ;1MXQ6;2ZAHJ;1SJSR	-	-
Unigene54419	COG0086;1TNYT;24925;25QQ9	DNA-dependent RNA polymerase catalyzes the transcription of DNA into RNA using the four ribonucleoside triphosphates as substrates	K
Unigene1181209	247U0;1TPYG;COG0587;25V2U	DNA polymerase III alpha subunit	L
Unigene946246	4QUP9;4QPBY;4QAK6;4QKKV	peptidoglycan catabolic process	S
Unigene352625	COG1074	ATP-dependent DNA helicase activity	L
Unigene393152	1TQJW;4HAY6;COG3857;3WE82	The heterodimer acts as both an ATP-dependent DNA helicase and an ATP-dependent, dual-direction single-stranded exonuclease. Recognizes the chi site generating a DNA molecule suitable for the initiation of homologous recombination. The AddB nuclease domain is not required for chi fragment generation	L
Unigene1045976	2MAF0;2WTVB;1NS4N;42YFR;COG3321	Acyl transferase domain	Q
Unigene1133974	4H2EE;COG1640;COG0366;1TNZ0	Belongs to the glycosyl hydrolase 13 family	G
Unigene1228095	2FMIV;22WVT;COG1572;4NDY7	Peptidase family C25	S
Unigene1283414	4H2XU;1TQ35;COG1074	ATP-dependent helicase nuclease subunit A	L
Unigene432400	3F5TQ;COG0827;1U5F1;4IF6M;COG1002	Type II restriction enzyme, methylase subunits	V
Unigene1209641	2FM4Z;4NE1H;COG1501	Belongs to the glycosyl hydrolase 31 family	G
Unigene595675	36EE8;1TQJW;COG3857;2487T	The heterodimer acts as both an ATP-dependent DNA helicase and an ATP-dependent, dual-direction single-stranded exonuclease. Recognizes the chi site generating a DNA molecule suitable for the initiation of homologous recombination. The AddB nuclease domain is not required for chi fragment generation	L
Unigene1294917	COG0477;2MHAZ;COG2814;1MWDY;2WKPU;COG0318;COG0204;43BJD	Phosphate acyltransferases	EGIPQ
Unigene1204021	22XI2;2FM1F;COG3513;4NFM9	CRISPR (clustered regularly interspaced short palindromic repeat) is an adaptive immune system that provides protection against mobile genetic elements (viruses, transposable elements and conjugative plasmids). CRISPR clusters contain spacers, sequences complementary to antecedent mobile elements, and target invading nucleic acids. CRISPR clusters are transcribed and processed into CRISPR RNA (cr…	L
Unigene959759	1TPF1;COG1197;248D8;3WGVW	Couples transcription and DNA repair by recognizing RNA polymerase (RNAP) stalled at DNA lesions. Mediates ATP-dependent release of RNAP and its truncated transcript from the DNA, and recruitment of nucleotide excision repair machinery to the damaged site	L
Unigene7457	COG0286;COG4889;3F55U;COG1111;1TRVD;4HB68	site-specific DNA-methyltransferase (adenine-specific) activity	LV
Unigene196582	3WCCX;1TPF1;COG1197;248D8	Couples transcription and DNA repair by recognizing RNA polymerase (RNAP) stalled at DNA lesions. Mediates ATP-dependent release of RNAP and its truncated transcript from the DNA, and recruitment of nucleotide excision repair machinery to the damaged site	L
Unigene250160	248ZF;1TQ35;COG1074;3WCC4	ATP-dependent helicase nuclease subunit A	L
Unigene303186	25E5B;1UHP9;COG1038;3WCX3	Catalyzes a 2-step reaction, involving the ATP-dependent carboxylation of the covalently attached biotin in the first step and the transfer of the carboxyl group to pyruvate in the second	C
Unigene414211	3F508;COG1511;1V0HE;4HATS;COG1196	Domain of Unknown Function (DUF1542)	D
Unigene266968	COG1002;3VT1R;COG0827;1TQ39	Pfam:Methyltransf_26	LV
Unigene608059	3QKA5;38E02;COG0553;3RZDI;3RSP9;KOG1001;3NURH	helicase, member of the UBC2 RAD6 epistasis group. Functions with DNA repair protein RAD18 in error-free postreplication DNA repair. Involved in the maintenance of wild- type rates of instability of simple repetitive sequences such as poly(GT) repeats. Seems to be involved in maintaining a balance which acts in favor of error-prone non-homologous joining during DNA double-strand breaks repairs (B…	L
Unigene302808	COG5295;1V02T	Coiled stalk of trimeric autotransporter adhesin	UW
Unigene274118	1TQH0;COG3886;COG0553;4HAQK	SNF2 family N-terminal domain	L
Unigene337401	4BY1Q;COG0827;24877;COG1002;1TQ39	restriction	LV
Unigene627833	COG4230;COG0506;1Y70P;1MV93;1RN48	Oxidizes proline to glutamate for use as a carbon and nitrogen source	CE
Unigene412302	25E5B;1UHP9;COG1038;25QUZ	Catalyzes a 2-step reaction, involving the ATP-dependent carboxylation of the covalently attached biotin in the first step and the transfer of the carboxyl group to pyruvate in the second	C
Unigene608715	2S4M0;3QQEK;2CXNF;39R0I;3RU0C;3RYRM;3P0FE	to Saccharomyces cerevisiae RPM2 (YML091C)	S
Unigene322606	4HI6S;1VVSF;COG4932	MucBP domain	M
Unigene294729	2FPG6;4NGFP;COG0358	DNA primase	L
Unigene108949	247U0;1TPYG;36DHP;COG0587	DNA polymerase	L
Unigene800559	37NRU;COG2801;3M4R8;KOG0017;3GGV0	transposition, RNA-mediated	L
Unigene982992	36EE8;1TQJW;COG3857;2487T	The heterodimer acts as both an ATP-dependent DNA helicase and an ATP-dependent, dual-direction single-stranded exonuclease. Recognizes the chi site generating a DNA molecule suitable for the initiation of homologous recombination. The AddB nuclease domain is not required for chi fragment generation	L
Unigene290059	COG3087;1WTFT;4HGKU;1TSVF	Glucan-binding protein C	D
Unigene493025	COG0587;4CV21;2GJ1P	DNA polymerase III alpha subunit	L
Unigene186157	25E5B;1UHP9;COG1038;25ZK1	Catalyzes a 2-step reaction, involving the ATP-dependent carboxylation of the covalently attached biotin in the first step and the transfer of the carboxyl group to pyruvate in the second	C
Unigene1172191	2FM3B;COG0841;4NDZG;1WCQP	Belongs to the resistance-nodulation-cell division (RND) (TC 2.A.6) family	V
Unigene592677	3NU8S;3RRH4;KOG0210;3QM3S;38BSN;3RYY9	Belongs to the cation transport ATPase (P-type) (TC 3.A.3) family. Type IV subfamily	P
Unigene149293	25E5B;1UHP9;COG1038;25QUZ	Catalyzes a 2-step reaction, involving the ATP-dependent carboxylation of the covalently attached biotin in the first step and the transfer of the carboxyl group to pyruvate in the second	C
Unigene1022452	2TSZV;COG3513;1MVT9	CRISPR (clustered regularly interspaced short palindromic repeat) is an adaptive immune system that provides protection against mobile genetic elements (viruses, transposable elements and conjugative plasmids). CRISPR clusters contain spacers, sequences complementary to antecedent mobile elements, and target invading nucleic acids. CRISPR clusters are transcribed and processed into CRISPR RNA (cr…	L
Unigene250955	4H296;COG1038;1UHP9	Catalyzes a 2-step reaction, involving the ATP-dependent carboxylation of the covalently attached biotin in the first step and the transfer of the carboxyl group to pyruvate in the second	C
Unigene53992	COG1038;1UHP9;4IS56;3F4U7	Catalyzes a 2-step reaction, involving the ATP-dependent carboxylation of the covalently attached biotin in the first step and the transfer of the carboxyl group to pyruvate in the second	C
Unigene151766	COG0587;1TPYG;4H2CW	DNA polymerase	L
Unigene942036	2FMIV;22WVT;COG1572;4NDY7	Peptidase family C25	S
Unigene897792	248ZF;36E2W;1TQ35;COG1074	ATP-dependent helicase nuclease subunit A	L
Unigene170641	COG0827;4HDHN;1TPQA;COG0553;COG4646	the current gene model (or a revised gene model) may contain a	L
Unigene1175074	COG1629;4NDU8;COG4771;2FMRZ	TonB-linked outer membrane protein, SusC RagA family	P
Unigene432881	1UV97;4IF5J;COG5337;3F5PU	CotH kinase protein	M
Unigene716986	3NKDP;1MVZF;COG1203;1RQH5	CRISPR-associated helicase, Cas3	L
Unigene205303	3F4F5;COG1061;4HBX2;1U2DR	Type III restriction enzyme, res subunit	L
Unigene1288618	COG0587;1TPYG;4H2CW	DNA polymerase	L
Unigene280032	3WDH3;COG1404;24CD5;1TQ2M	Belongs to the peptidase S8 family	O
Unigene109040	4H2KA;1TQJW;COG3857	ATP-dependent helicase deoxyribonuclease subunit B	L
Unigene394101	4QT3A;4QK70;4QHMN	-	-
Unigene8651	COG0587;1TPYG;4H2CW	DNA polymerase	L
Unigene614250	3RR9T;KOG0922;3NVRX;3RY5N;38C5G;3QNUP;COG1643	to Saccharomyces cerevisiae PRP22 (YER013W)	A
Unigene1353135	26AHS;1TPBJ;COG1136;COG0577;248EZ	FtsX-like permease family	V
Unigene1034460	2FX80;4AV52;4P258;COG4206	non supervised orthologous group	P
Unigene619746	2FRM3;4PJF5;COG0443	Heat shock 70 kDa protein	O
Unigene985685	2FMIV;3XJ0X;COG1572;4NDY7	Peptidase family C25	S
Unigene1013362	4P258;1WDTV;COG4206;2FW53	CarboxypepD_reg-like domain	H
Unigene55434	COG0433;4HCUM;1TQPR	Domain of unknown function DUF87	S
Unigene1058305	COG1579;2HFIE;4DW90	Zn-ribbon protein possibly nucleic acid-binding	S
Unigene1024417	26D70;4H9T3;1TPYG;COG0587	DNA polymerase	L
Unigene718950	2GIWX;COG1643	ATP-dependent helicase	L
Unigene1026176	4P258;2FW53;COG4206;2328D	TonB dependent receptor	H
Unigene358485	4H2EE;COG3280;COG0366;1TNZ0;COG1640	Belongs to the glycosyl hydrolase 13 family	G
Unigene119345	COG1038;2H238	Catalyzes a 2-step reaction, involving the ATP-dependent carboxylation of the covalently attached biotin in the first step and the transfer of the carboxyl group to pyruvate in the second	C
Unigene584246	38E6B;KOG1064;3NXZY;3S0AU;3QJTC;3RTNA	to Saccharomyces cerevisiae RAV1 (YJR033C)	S
Unigene772531	COG2801;3GCV5;3M3S9;37M1D;KOG0017	Retrotransposon gag protein	L
Unigene944594	COG3525;2FP2G;4NF9Z	Glycosyl hydrolase family 20, catalytic domain	G
Unigene1207610	4NF7C;2FMVF;COG0653;22WWV	Part of the Sec protein translocase complex. Interacts with the SecYEG preprotein conducting channel. Has a central role in coupling the hydrolysis of ATP to the transfer of proteins into and across the cell membrane, serving as an ATP-driven molecular motor driving the stepwise translocation of polypeptide chains across the membrane	U
Unigene1223328	COG1112;2FKYM;4NGDS	DNA helicase	L
Unigene583492	3QS2P;2QTWE;3RS18;38QXH;3P0RW;3RZ8M;28MD0	to Saccharomyces cerevisiae GCR1 (YPL075W)	K
Unigene360977	2H218;2Z83I;28HY3	phosphoenolpyruvate carboxykinase (diphosphate) activity	S
Unigene79225	26D70;4H9T3;1TPYG;COG0587	DNA polymerase	L
Unigene1126182	22WZM;COG0841;4NDZG;2FM3B	Belongs to the resistance-nodulation-cell division (RND) (TC 2.A.6) family	V
Unigene19967	COG2433;1V2Z6	Phage minor structural protein	S
Unigene336743	3WCCX;1TPF1;COG1197;248D8	Couples transcription and DNA repair by recognizing RNA polymerase (RNAP) stalled at DNA lesions. Mediates ATP-dependent release of RNAP and its truncated transcript from the DNA, and recruitment of nucleotide excision repair machinery to the damaged site	L
Unigene568665	COG3513;1TPSD;4HE0R	CRISPR (clustered regularly interspaced short palindromic repeat) is an adaptive immune system that provides protection against mobile genetic elements (viruses, transposable elements and conjugative plasmids). CRISPR clusters contain spacers, sequences complementary to antecedent mobile elements, and target invading nucleic acids. CRISPR clusters are transcribed and processed into CRISPR RNA (cr…	L
Unigene1219809	1WD62;2FMVF;4NF7C;COG0653	Part of the Sec protein translocase complex. Interacts with the SecYEG preprotein conducting channel. Has a central role in coupling the hydrolysis of ATP to the transfer of proteins into and across the cell membrane, serving as an ATP-driven molecular motor driving the stepwise translocation of polypeptide chains across the membrane	U
Unigene304944	36UKU;COG4096;1UI7V;25ED3	Type III restriction protein res subunit	L
Unigene195899	25V6H;1TQJW;COG3857;2487T	ATP-dependent helicase deoxyribonuclease subunit B	L
Unigene469400	1UV97;4IF5J;COG5337;3F5PU	CotH kinase protein	M
Unigene1079887	1ZAZE;COG1404;1TQ2M;4HB7D	Belongs to the peptidase S8 family	O
Unigene152486	4H9T3;1TPYG;3F4AM;COG0587	DNA polymerase	L
Unigene424102	1TQZX;24BDZ;36QDX;COG0553	DEAD-like helicases superfamily	KL
Unigene611558	3QQHG;KOG0118;38ECA;3RSRF;3NVJT;3RZJE	to Saccharomyces cerevisiae NAB6 (YML117W)	A
Unigene978805	1R0FX;1T4GP;COG3736	A helicase nuclease that prepares dsDNA breaks (DSB) for recombinational DNA repair. Binds to DSBs and unwinds DNA via a highly rapid and processive ATP-dependent bidirectional helicase activity. Unwinds dsDNA until it encounters a Chi (crossover hotspot instigator) sequence from the 3' direction. Cuts ssDNA a few nucleotides 3' to the Chi site. The properties and activities of the enzyme are cha…	U
Unigene1015913	1TPF1;COG1197;3VNZW	Couples transcription and DNA repair by recognizing RNA polymerase (RNAP) stalled at DNA lesions. Mediates ATP-dependent release of RNAP and its truncated transcript from the DNA, and recruitment of nucleotide excision repair machinery to the damaged site	L
Unigene367956	1UV97;4IF5J;COG5337;3F5PU	CotH kinase protein	M
Unigene1166995	COG2273;4PHYV;2G277;1WDRT	Hydrolase Family 16	G
Unigene49101	4H9T3;1TPYG;3F4AM;COG0587	DNA polymerase	L
Unigene826010	KOG1822;3QPBK;3RT9Y;3NU4V;38CYV;3RZFF	to Saccharomyces cerevisiae LAA1 (YJL207C)	S
Unigene55387	36UKU;COG4096;1UI7V;25ED3	Type III restriction protein res subunit	L
Unigene943119	COG4412;2FWJ1;4PAC3	M6 family metalloprotease domain protein	S
Unigene729611	4H9T3;1TPYG;1ZCIC;COG0587	DNA polymerase	L
Unigene601305	KOG4574;3NVAJ;3RYBQ;3QMR9;399Q8;COG5099;3RTKK	to Saccharomyces cerevisiae JSN1 (YJR091C) and PUF2 (YPR042C)	A
Unigene1021074	1V00C;2C2FU;2Z9JJ;25DAI	-	-
Unigene1161928	2FM2Z;4NETY;COG0046;COG0047;1WCS4	Phosphoribosylformylglycinamidine synthase involved in the purines biosynthetic pathway. Catalyzes the ATP-dependent conversion of formylglycinamide ribonucleotide (FGAR) and glutamine to yield formylglycinamidine ribonucleotide (FGAM) and glutamate	F
Unigene597531	3RZMC;3NVPE;3RTAS;3QQNZ;COG0553;KOG0391;38C85	Catalytic component of the SWR1 complex which mediates the ATP-dependent exchange of histone H2A for the H2A variant HZT1 leading to transcriptional regulation of selected genes by chromatin remodeling	KL
Unigene412436	3FB5S;COG4096;1UI7V;4ISM0	EcoEI R protein C-terminal	V
Unigene1117878	1WD2T;2FMA3;COG1287;4NEB3	Protein of unknown function (DUF2723)	S
Unigene757702	3NVRK;3RZRI;KOG1920;COG5290;3QKGJ;39DM9;3RR3Q	Acts as subunit of the RNA polymerase II elongator complex, which is a histone acetyltransferase component of the RNA polymerase II (Pol II) holoenzyme and is involved in transcriptional elongation	K
Unigene976748	COG3857	exonuclease activity	L
Unigene614047	3RRPJ;KOG4711;3NWXR;3QK6Q;3RYTV;38HAN	to Saccharomyces cerevisiae BRE4 (YDL231C)	U
Unigene598893	3NUHJ;38DI9;3QMDU;3RXYN;KOG2385;3RRBN	Saccharomyces cerevisiae YFL034w	S
Unigene595847	2CA3U;3RTG5;3QJX5;39WU6;2QQ52;3NV50;3S0S0	Saccharomyces cerevisiae YDL073w	S
Unigene258495	24BWZ;1TRQX;3WHD4;COG1315	Psort location Cellwall, score	L
Unigene57535	COG1511;COG0577;1TPHU;248RV;25QE8	Efflux ABC transporter, permease protein	V
Unigene1233004	2FMA3;COG1287;4NEB3	Psort location CytoplasmicMembrane, score 10.00	S
Unigene1361645	1TQJW;268AV;COG3857;2487T	ATP-dependent helicase deoxyribonuclease subunit B	L
Unigene1104231	COG4124;COG5492	Belongs to the glycosyl hydrolase 26 family	G
Unigene45622	2DBQZ;1MXQ6;2ZAHJ;1SJSR	-	-
Unigene468056	1UHY6;4ISAK;COG3115;COG4932;3FBS3	domain protein	M
Unigene600100	KOG3596;3NVH8;3QJTG;3S0MD;3RRKI;38BJU	to Saccharomyces cerevisiae CSF1 (YLR087C)	S
Unigene94352	36EKQ;1TP96;COG0085;247J1	DNA-dependent RNA polymerase catalyzes the transcription of DNA into RNA using the four ribonucleoside triphosphates as substrates	K
Unigene581670	3RTYM;KOG4524;3QQAG;3NY9F;397RF;3RZ4U	Saccharomyces cerevisiae YKL033W	S
Unigene2611	4ISGT;1UI9C;COG1196;3FBTA	Domain of Unknown Function (DUF1542)	D
Unigene1005132	COG0553;248ZJ;1TPFZ	snf2 family	L
Unigene347850	25V6H;1TQJW;COG3857;2487T	ATP-dependent helicase deoxyribonuclease subunit B	L
Unigene745924	3RRPJ;KOG4711;3NWXR;3QK6Q;3RYTV;38HAN	to Saccharomyces cerevisiae BRE4 (YDL231C)	U
Unigene1318054	COG1511;COG0577;1TPHU;248RV;27IXQ	FtsX-like permease family	V
Unigene227940	COG1136;2NQAU;COG0577	FtsX-like permease family	V
Unigene133193	4QCR5;4QQEX;4QN83	DNA gyrase/topoisomerase IV, subunit A	S
Unigene1045130	4NEYT;COG0060;2FM5R;4APTB	amino acids such as valine, to avoid such errors it has two additional distinct tRNA(Ile)-dependent editing activities. One activity is designated as 'pretransfer' editing and involves the hydrolysis of activated Val-AMP. The other activity is designated 'posttransfer' editing and involves deacylation of mischarged Val-tRNA(Ile)	J
Unigene236030	248H7;27IHI;1TPDC;COG3250;COG1196	Glycosyl hydrolases family 2	G
Unigene7554	1V62U;4H4M7;COG5295	YadA-like membrane anchor domain	UW
Unigene608965	3NW2V;3RTVK;KOG0588;38BGN;3RYXV;3QK6C	to Saccharomyces cerevisiae KCC4 (YCL024W) and GIN4 (YDR507C)	D
Unigene972192	COG0507;1TSBF;24D5A	Psort location Cytoplasmic, score 8.87	L
Unigene316378	25E9H;COG1022;1V0YG	AMP-binding enzyme	I
Unigene952568	1TPF1;COG1197;3VNZW	Couples transcription and DNA repair by recognizing RNA polymerase (RNAP) stalled at DNA lesions. Mediates ATP-dependent release of RNAP and its truncated transcript from the DNA, and recruitment of nucleotide excision repair machinery to the damaged site	L
Unigene875262	4QI82;4QUP9;4QPBY;4QAK6	virus tail, fiber	S
Unigene1037914	COG5000;2FRVJ;4NE49	COG5000 Signal transduction histidine kinase involved in nitrogen fixation and metabolism regulation	T
Unigene274650	COG3468	cell adhesion	MU
Unigene972644	1VQTU;COG2199;24D8M;COG0457	Diguanylate cyclase (GGDEF) domain	T
Unigene1179832	COG5184;COG5492	guanyl-nucleotide exchange factor activity	DZ
Unigene1077003	COG1629;4AWEP;4PKAS;2FWM7	TonB-linked outer membrane protein, SusC RagA family	P
Unigene908043	1TS39;26AU9;2C1EE;2Z86R;24ABS	Psort location Cytoplasmic, score	S
Unigene599383	3NYHQ;3QP5G;3RS9X;28USC;2R1HB;39EUE;3RYHP	Component of the Mediator complex, a coactivator involved in the regulated transcription of nearly all RNA polymerase II-dependent genes. Mediator functions as a bridge to convey information from gene-specific regulatory proteins to the basal RNA polymerase II transcription machinery. Mediator is recruited to promoters by direct interactions with regulatory proteins and serves as a scaffold for t…	K
Unigene1035578	4H2RZ;COG4096;1UI7V	Type I restriction-modification system R subunit	L
Unigene380551	3F4HC;4IEVE;2C0IE;1TUPQ;2Z7YA	-	-
Unigene1036503	2JPE5;2TSZV;COG3513;1MVT9	CRISPR (clustered regularly interspaced short palindromic repeat) is an adaptive immune system that provides protection against mobile genetic elements (viruses, transposable elements and conjugative plasmids). CRISPR clusters contain spacers, sequences complementary to antecedent mobile elements, and target invading nucleic acids. CRISPR clusters are transcribed and processed into CRISPR RNA (cr…	L
Unigene1242555	4NKA0;COG4206	CarboxypepD_reg-like domain	H
Unigene1084935	COG2911;1UNHI;4H33C	Protein conserved in bacteria	Q
Unigene410798	COG3513;4D52T;2I0QK	HNH endonuclease	L
Unigene614492	3NUXQ;3RTAV;3QMIE;38DSD;COG0417;KOG0969;3RYA6	DNA polymerase	L
Unigene907853	2YMHU;1MUDZ;42MGK;COG0458	Belongs to the CarB family	F
Unigene585544	3RZC1;COG0557;KOG2102;38DFE;3NWBH;3RRVN;3QNBW	to Saccharomyces cerevisiae SSD1 (YDR293C)	J
Unigene1043846	248H7;1TPDC;COG3250	beta-galactosidase	G
Unigene279892	1TPF1;COG1197;4H24T	Couples transcription and DNA repair by recognizing RNA polymerase (RNAP) stalled at DNA lesions. Mediates ATP-dependent release of RNAP and its truncated transcript from the DNA, and recruitment of nucleotide excision repair machinery to the damaged site	L
Unigene215389	1W39C;4I0DV;3F754;COG1196	nuclear chromosome segregation	D
Unigene1227794	COG1629;2FKYY;4NF66;COG4771	Psort location OuterMembrane, score	P
Unigene236476	247KM;1TPJR;COG1674;3WCD2	Ftsk_gamma	D
Unigene164940	1TPSD;4H6N0;COG3513	HNH endonuclease	L
Unigene1292512	2FMFX;COG3886;4NH3B;COG0553;4AM5A	domain protein	L
Unigene595426	38EQR;KOG2171;3RRZJ;3QMKU;3NUCV;3RYZE	to Saccharomyces cerevisiae PSE1 (YMR308C)	UY
Unigene1115132	1WCZ5;2FMHG;4NEX4;COG1074	Belongs to the helicase family. UvrD subfamily	L
Unigene277352	1TQH0;COG0553;4H31S	helicase	L
Unigene608991	3P037;KOG3780;3S0M4;3QPQS;3RS84;39TTM	to Saccharomyces cerevisiae ECM21 (YBL101C) and CSR2 (YPR030W)	S
Unigene252120	4QAWD;4QVNG	DNA polymerase type B, organellar and viral	S
Unigene311390	24B55;COG0457;36G25;1TPP8	Domain of unknown function (DUF5107)	S
Unigene1004339	COG0604;COG1020;42NH4;2WNBU;2M8AN;1QK4F	TIGRFAM Amino acid adenylation	Q
Unigene611465	3RSH7;3QR1G;COG1204;3NUTV;38FIN;KOG0952;3S0B1	to Saccharomyces cerevisiae HFM1 (YGL251C)	A
Unigene896890	36UKU;COG4096;1UI7V;25ED3	Type III restriction protein res subunit	L
Unigene718276	39WRX;3NU3R;3RZEH;3QNGA;KOG0924;COG1643;3RRR8	to Saccharomyces cerevisiae PRP16 (YKR086W)	A
Unigene392903	COG0553;2GM2V;4DRGQ	helicase superfamily c-terminal domain	L
Unigene175125	COG2887	Belongs to the helicase family. UvrD subfamily	L
Unigene819851	37NRU;COG2801;3M4R8;KOG0017;3GGV0	transposition, RNA-mediated	L
Unigene277349	4H3FA;1TPRR;COG3587	Type III restriction	V
Unigene1085912	2YMHU;1MUDZ;42MGK;COG0458	Belongs to the CarB family	F
Unigene581191	KOG0202;3RYXZ;38FIJ;3QMM2;3RRQZ;3NU1M;COG0474	Belongs to the cation transport ATPase (P-type) (TC 3.A.3) family	P
Unigene1084892	1TQZX;24BDZ;COG0553	DEAD-like helicases superfamily	KL
Unigene1169834	COG3371;COG0515;4AVSJ;2FRVM;4NPBA	Protein tyrosine kinase	KLT
Unigene1161236	1TPSD;4H6N0;COG3513	HNH endonuclease	L
Unigene120154	3F5NI;COG0810;4HHUD;1UYD7;COG4886	Mycoplasma protein of unknown function, DUF285	NU
Unigene944855	1TQH0;COG0553;248VR	helicase domain protein	L
Unigene348372	COG3468;1VTAP;4H6ZZ	Autotransporter beta-domain	MU
Unigene39879	1UV97;4IF5J;COG5337;3F5PU	CotH kinase protein	M
Unigene30917	3NTYH;KOG0996;3RRF3;3RZ8T;3QJVG;38EEX;COG1196	Structural maintenance of chromosomes protein	B
Unigene1071028	4AKZ1;COG0793;COG4946;2FPGA;4NGU2	Tricorn protease homolog	M
Unigene901375	COG1629;4AKMU;4NDXS;2FKYX	TonB-linked outer membrane protein, SusC RagA family	P
Unigene236555	3WHD8;COG3886;1TQ62;COG1061;249TK	helicase C-terminal domain protein	L
Unigene844384	COG0553;2FMFX;4NH3B	helicase	L
Unigene1141988	COG5280	Phage tail tape measure protein TP901	NT
Unigene95620	1TQH0;COG0553;4HAQK	SNF2 family N-terminal domain	L
Unigene106655	1TQH0;COG0553;4HAQK;3F4Z9	helicase superfamily c-terminal domain	L
Unigene990283	4H2HF;1TPID;COG0458	Belongs to the CarB family	F
Unigene347308	1TPS7;COG0060;247XX;4BXBY	amino acids such as valine, to avoid such errors it has two additional distinct tRNA(Ile)-dependent editing activities. One activity is designated as 'pretransfer' editing and involves the hydrolysis of activated Val-AMP. The other activity is designated 'posttransfer' editing and involves deacylation of mischarged Val-tRNA(Ile)	J
Unigene586806	3QMW0;3RZ81;28MMJ;3NVYD;3RR38;2QU5B;39SI5	to Saccharomyces cerevisiae VAC7 (YNL054W)	S
Unigene1021282	COG1572;4NUAM	bacterial-type flagellum-dependent cell motility	NU
Unigene281341	1TQH0;COG0553;248VR	helicase domain protein	L
Unigene1012332	4H2HF;1TPID;COG0458	Belongs to the CarB family	F
Unigene1278782	4NIF3;2FNZI;COG0358	RNA polymerase that catalyzes the synthesis of short RNA molecules used as primers for DNA polymerase during DNA replication	L
Unigene494871	COG0553;3F52K;4HAIF;1TPFZ	domain protein	KL
Unigene942835	COG5492;27INE;COG2273;248GW;1TR5U	Glycosyl hydrolases family 16	G
Unigene593212	3QK8Z;3NTYK;38B4U;KOG2571;COG1215;3RRUC;3RYM3	to Saccharomyces cerevisiae CHS3 (YBR023C)	M
Unigene894663	COG0458;1MUDZ;1RPIU;3XMVN	Carbamoyl-phosphate synthetase ammonia chain	F
Unigene399017	4D3MV;COG0060;2GK9M	amino acids such as valine, to avoid such errors it has two additional distinct tRNA(Ile)-dependent editing activities. One activity is designated as 'pretransfer' editing and involves the hydrolysis of activated Val-AMP. The other activity is designated 'posttransfer' editing and involves deacylation of mischarged Val-tRNA(Ile)	J
Unigene198024	1TPCS;24A22;25V5I;COG0419	Putative exonuclease SbcCD, C subunit	L
Unigene155880	COG3886;4BXEM;1TQ62;COG1061;249TK	Domain of unknown function (DUF3427)	L
Unigene1088092	2FMKD;4NEQ0;COG0458	Carbamoyl-phosphate synthase (glutamine-hydrolyzing)	EF
Unigene592116	3RSQU;38CIS;COG0060;3QMG7;3S059;3NVSZ;KOG0434	Belongs to the class-I aminoacyl-tRNA synthetase family	J
Unigene228227	COG4096;1UI7V;3F4JF;4HA94	DEAD/DEAH box helicase	L
Unigene596935	3QKTA;3RYDK;38BYH;KOG0387;COG0553;3RRKF;3NU5F	to Saccharomyces cerevisiae RAD26 (YJR035W)	A
Unigene32084	4ITAU;1UJK3;3F7PQ;29X5H;30IUH	-	-
Unigene1076902	COG4771;22V2J;2FM37;COG1629;4NDXS	TonB-linked outer membrane protein, SusC RagA family	P
Unigene604955	3NZ2M;KOG0236;3RTNY;38G54;3RY69;3QM6U;COG0659	Saccharomyces cerevisiae YGR125w	P
Unigene9222	COG2755;47WKY;4PC04	GDSL-like Lipase/Acylhydrolase family	E
Unigene206340	1UYK8;4H2K5;COG5295	This gene contains a nucleotide ambiguity which may be the result of a sequencing error	UW
Unigene84713	COG4096;1UI7V;3F4JF;4HA94	DEAD/DEAH box helicase	L
Unigene597517	3RU3R;3S014;39U0K;KOG2022;3NYJC;3QRM7	to Saccharomyces cerevisiae KAP122 (YGL016W)	UY
Unigene1220178	378K3;COG0458	Carbamoyl-phosphate synthetase ammonia chain	F
Unigene592709	3RZII;38FII;KOG3508;3QNIP;3NUJW;3RRR2	to Saccharomyces cerevisiae BUD2 (YKL092C)	T
Unigene581018	3S096;3NUVX;38EKD;3QKD8;COG4354;KOG1077;3RSWH	Adaptins are components of the adaptor complexes which link clathrin to receptors in coated vesicles. Clathrin-associated protein complexes are believed to interact with the cytoplasmic tails of membrane proteins, leading to their selection and concentration	U
Unigene173099	COG5412;1TQ28;27VYS;247QT;COG5283	Phage-related minor tail protein	S
Unigene963742	COG0610;1TP7S;248A6;22H33	Subunit R is required for both nuclease and ATPase activities, but not for modification	V
Unigene3632	4972R;4PUCX;3CRXB;35MA0;3J3UQ;3BJGR;KOG0979;38DC0;COG1196;481BS	AAA domain	BDL
Unigene1289617	2FM4V;4PKFW;1WCZ4;COG4206	Outer membrane protein beta-barrel family	H
Unigene54981	3VPAY;1TPID;COG0458	Psort location Cytoplasmic, score 8.87	F
Unigene914029	COG0642;COG0784;1TQMV;3WGVD;247SE;COG0834;COG0745;COG2205	PhoQ Sensor	T
Unigene359854	COG0086;2GKWF;4D4KH	DNA-dependent RNA polymerase catalyzes the transcription of DNA into RNA using the four ribonucleoside triphosphates as substrates	K
Unigene608452	3NV71;3RRTC;3RZMD;38Y04;COG4581;3QJW9;KOG0948	to Saccharomyces cerevisiae MTR4 (YJL050W)	A
Unigene445150	23NJ4;COG0060;2XTIX;arCOG00807	amino acids such as valine, to avoid such errors it has two additional distinct tRNA(Ile)-dependent editing activities. One activity is designated as 'pretransfer' editing and involves the hydrolysis of activated Val-AMP. The other activity is designated 'posttransfer' editing and involves deacylation of mischarged Val-tRNA(Ile)	J
Unigene1029902	4BYQ6;248ZF;1TQ35;COG1074	PD-(D/E)XK nuclease superfamily	L
Unigene1190595	22U4I;4NEPA;COG1197;2FP1Q	Couples transcription and DNA repair by recognizing RNA polymerase (RNAP) stalled at DNA lesions. Mediates ATP-dependent release of RNAP and its truncated transcript from the DNA, and recruitment of nucleotide excision repair machinery to the damaged site	L
Unigene902017	COG1629;4NDXS;4AK7X;2FM2D	TonB-linked outer membrane protein, SusC RagA family	P
Unigene607480	KOG2021;3QNRT;3NUZ1;3RYC5;3RRFZ;38DUH	tRNA nucleus export receptor which facilitates tRNA translocation across the nuclear pore complex. Involved in pre- tRNA splicing, probably by affecting the interaction of pre-tRNA with splicing endonuclease (By similarity)	JUY
Unigene287611	4QCH6;4QI7I;4QQV3;4QW59	telomere maintenance	S
Unigene571614	37NRU;COG2801;3M4R8;3GGV0;KOG0017;3IK9Z	transposition, RNA-mediated	L
Unigene1029793	COG0070;27JFN;COG0067;248IB;1TQ0B;COG0069	Glutamate synthase central domain	E
Unigene264622	COG2273;4PHYV;2G277;1WDRT	Hydrolase Family 16	G
Unigene908836	2FM3B;COG0841;4NDZG;4AK6Z	Belongs to the resistance-nodulation-cell division (RND) (TC 2.A.6) family	V
Unigene1101290	1TPSD;4H6N0;COG3513	HNH endonuclease	L
Unigene592363	KOG0432;3RY93;3NXM3;3QNQ0;38BX5;3RRS0;COG0525	Belongs to the class-I aminoacyl-tRNA synthetase family	J
Unigene296612	4HAEY;3F3MD;1TPID;COG0458	Carbamoyl-phosphate synthase	F
Unigene418528	COG5295;4HIVX;1VIS5	domain, Protein	UW
Unigene356419	COG0610;1TP7S;248A6;22H33	Subunit R is required for both nuclease and ATPase activities, but not for modification	V
Unigene680663	1TS1E;COG2124;4HCWS;1ZQAP;COG0369	Belongs to the cytochrome P450 family	C
Unigene1300115	1MU7T;2M9F2;42Y8I;COG2304;COG2931;2WU5W	COG2931, RTX toxins and related Ca2 -binding proteins	Q
Unigene255780	36DIP;2498I;1TPID;COG0458	Carbamoyl-phosphate synthetase ammonia chain	F
Unigene1041217	COG0577;COG1196	nuclear chromosome segregation	D
Unigene544201	COG5283;1UP89;COG1196;COG4487	nuclear chromosome segregation	D
Unigene1233449	4NJ12;2FNHX;4AMY9;COG0383	Glycosyl hydrolase family 38 C-terminal domain protein	G
Unigene553324	COG0458;2XTVE;arCOG01594;23NJQ	Belongs to the CarB family	E
Unigene1028983	1TQH0;COG3886;COG0553;4H6NM	PLD-like domain	KL
Unigene335206	1W39C;4I0DV;3F754;COG1196	nuclear chromosome segregation	D
Unigene1377107	4NECV;COG1061;COG3886;1HXAD	Domain of unknown function (DUF3427)	L
Unigene341597	1TPS7;267XD;COG0060;247XX	amino acids such as valine, to avoid such errors it has two additional distinct tRNA(Ile)-dependent editing activities. One activity is designated as 'pretransfer' editing and involves the hydrolysis of activated Val-AMP. The other activity is designated 'posttransfer' editing and involves deacylation of mischarged Val-tRNA(Ile)	J
Unigene121134	1VDYS;24JUG;36IYV;COG1035	Coenzyme F420 hydrogenase/dehydrogenase, beta subunit C terminus	C
Unigene1274627	21YJF;1TPCS;24A22;COG0419	Putative exonuclease SbcCD, C subunit	L
Unigene532410	COG0466;COG0845;4IUJF;3F7C0;1UNPH	gp58-like protein	O
Unigene615245	1Y7PU;COG3513;1MVT9;1TFED	CRISPR (clustered regularly interspaced short palindromic repeat) is an adaptive immune system that provides protection against mobile genetic elements (viruses, transposable elements and conjugative plasmids). CRISPR clusters contain spacers, sequences complementary to antecedent mobile elements, and target invading nucleic acids. CRISPR clusters are transcribed and processed into CRISPR RNA (cr…	L
Unigene1418	1UYK8;4H2K5;COG5295	This gene contains a nucleotide ambiguity which may be the result of a sequencing error	UW
Unigene320330	COG0807	GTP cyclohydrolase II activity	H
Unigene325957	COG0791;1UKXN;4ITM4;3F7CH;COG4193	KxYKxGKxW signal domain protein	M
Unigene886960	4NK8Q;COG3292;COG5002;2G07X;COG2207	histidine kinase DNA gyrase B	T
Unigene770964	49KWV;38F42;COG2801;3CWAK;KOG1075;3BA5H;KOG0017;48QAQ	K02A2.6-like	L
Unigene979288	247U0;1TPYG;36DHP;COG0587	DNA polymerase	L
Unigene591587	3QQ7Y;38FX1;3NU16;KOG1967;3RT94;3S05R	to Saccharomyces cerevisiae MET18 (YIL128W)	KL
Unigene711063	1TS1E;COG2124;4HCWS;1ZQAP;COG0369	Belongs to the cytochrome P450 family	C
Unigene341428	COG3886;2N8D2;COG1061;1W6ZP;25NA9	Helicase conserved C-terminal domain	L
Unigene327456	COG0610;1TP7S;248A6;36F2Y	Subunit R is required for both nuclease and ATPase activities, but not for modification	L
Unigene1034122	1V3MD;1ZBPF;4HHD1;COG0860	n-acetylmuramoyl-L-alanine amidase	M
Unigene938403	COG4591;269CN;COG1511;COG0577;1TPHU;248RV	FtsX-like permease family	V
Unigene24375	1TQ03;4H231;COG0841	Belongs to the resistance-nodulation-cell division (RND) (TC 2.A.6) family	V
Unigene987857	248H7;1TPDC;COG3250	beta-galactosidase	G
Unigene159594	COG0841;1MU48;1RMBN	Belongs to the resistance-nodulation-cell division (RND) (TC 2.A.6) family	V
Unigene381385	1UXD9;COG4932;4I2J1;2YBSI	SdrD B-like domain	M
Unigene647817	1MU96;COG0610;1Y9I3;1RP2Q	COG0610 Type I site-specific restriction-modification system, R (restriction) subunit and related helicases	L
Unigene185340	COG0610;1TP7S;248A6;3Y0IM	Subunit R is required for both nuclease and ATPase activities, but not for modification	L
Unigene972729	2WTJK;1MVRQ;COG4457;2MAD3;42YKG	Virulence factor SrfB	S
Unigene260792	COG5412;1TQ28;COG5280;4HAFE;COG1006	Phage tail tape measure protein	M
Unigene1147802	1TP20;COG1112;3WHBK;24BMH;COG1198	AAA domain	L
Unigene1355676	3WCF2;1TPS7;COG0060;247XX	amino acids such as valine, to avoid such errors it has two additional distinct tRNA(Ile)-dependent editing activities. One activity is designated as 'pretransfer' editing and involves the hydrolysis of activated Val-AMP. The other activity is designated 'posttransfer' editing and involves deacylation of mischarged Val-tRNA(Ile)	J
Unigene961689	1MVTQ;3XMMJ;1RQFM;COG0419	SbcCD cleaves DNA hairpin structures. These structures can inhibit DNA replication and are intermediates in certain DNA recombination reactions. The complex acts as a 3'- 5' double strand exonuclease that can open hairpins. It also has a 5' single-strand endonuclease activity	L
Unigene627202	1TQ03;4HAFP;COG0841;1ZBJ3	Belongs to the resistance-nodulation-cell division (RND) (TC 2.A.6) family	V
Unigene195061	COG3345;COG2755;COG1705;COG0860	amidase activity	NU
Unigene1132857	2488I;1TPRR;COG3587	Type III restriction	L
Unigene92309	COG0610;1TP7S;248A6;36F2Y	Subunit R is required for both nuclease and ATPase activities, but not for modification	L
Unigene188983	COG0610;1TP7S;248A6;3Y0IM	Subunit R is required for both nuclease and ATPase activities, but not for modification	L
Unigene364626	COG5412;1TQDE;4HHW1	phage tail tape measure protein	S
Unigene883682	COG4771;4NDU8;22XJB;2FMRZ;COG1629	CarboxypepD_reg-like domain	P
Unigene399767	COG0610;26896;1TP7S;248A6	Subunit R is required for both nuclease and ATPase activities, but not for modification	L
Unigene324271	COG3886;3F6WE;4HAJ1;1TQ62;COG1061	Helicase conserved C-terminal domain	L
Unigene437393	COG4926	-	-
Unigene57989	1UY5A;249AG;COG1468;4C0A3	defense response to virus	L
Unigene108994	COG5412;1TQ28;27J2F;247QT;COG5283	Phage-related minor tail protein	S
Unigene243678	3F4FY;COG0810;4HUK1;COG3266;COG4932;1VSP5	LPXTG-motif cell wall anchor domain protein	UW
Unigene1091126	COG3371;COG0515;4AVSJ;2FRVM;4NPBA	Protein tyrosine kinase	KLT
Unigene594447	3QKKM;38FS9;3RZGQ;3NX2C;3RTT9;2R2RI;2C6S0	Saccharomyces cerevisiae YEL043w	S
Unigene68130	4HUK1;COG3266;1VSP5;3F4FY	LPXTG-motif cell wall anchor domain protein	UW
Unigene961912	1TPCS;24A22;4BWFY;COG0419	Putative exonuclease SbcCD, C subunit	L
Unigene674120	COG1629;4NDXS;2FKYX	TonB-linked outer membrane protein, SusC RagA family	P
Unigene1168208	4PKBM;4AMBJ;COG4258;2FQP4;COG0204	Phosphate acyltransferases	I
Unigene1251770	COG0060;1TPS7;4H24W	amino acids such as valine, to avoid such errors it has two additional distinct tRNA(Ile)-dependent editing activities. One activity is designated as 'pretransfer' editing and involves the hydrolysis of activated Val-AMP. The other activity is designated 'posttransfer' editing and involves deacylation of mischarged Val-tRNA(Ile)	J
Unigene851462	COG2801;3M2IR;3GG2K;KOG0017;3IKX9;37THH	Reverse transcriptase (RNA-dependent DNA polymerase)	L
Unigene585518	3RYDI;3NVJ8;3QNVM;3RS22;KOG1102;COG5210;392VI	to Saccharomyces cerevisiae GYL1 (YMR192W) and GYP5 (YPL249C)	U
Unigene191512	4H2W1;COG3280;COG1523;COG0366;1TNZ0	Alpha-amylase domain	G
Unigene1026254	COG4771;2FP9Q;4P1Z5;22W91;COG1629	CarboxypepD_reg-like domain	P
Unigene1313536	248H7;1TPDC;COG3250	beta-galactosidase	G
Unigene781017	3M4DI;3INP4;COG2801;3G8MV;37RRH;KOG0017	Reverse transcriptase (RNA-dependent DNA polymerase)	L
Unigene126344	COG0610;1TP7S;248A6;36F2Y	Subunit R is required for both nuclease and ATPase activities, but not for modification	L
Unigene1021974	2WTJK;1MVRQ;COG4457;2MAD3;42YKG	Virulence factor SrfB	S
Unigene262777	COG2887	Belongs to the helicase family. UvrD subfamily	L
Unigene601971	3RKU4;3RXSF;39JES;28UFV;3Q3RM;3S2ME;2R16K	Saccharomyces cerevisiae	Z
Unigene292477	COG3250;2FM0P;4AKYP;4NF3W	beta-galactosidase	G
Unigene601521	KOG0385;3NUDT;COG0553;3QJG4;3RYXR;3RTVN;38F01	to Saccharomyces cerevisiae ISW2 (YOR304W)	K
Unigene937455	COG1629;4NDXS;2FKYX	TonB-linked outer membrane protein, SusC RagA family	P
Unigene14623	COG0610;1TP7S;4HB5A;3F50Q	Subunit R is required for both nuclease and ATPase activities, but not for modification	V
Unigene146295	COG0610;1TP7S;4HB5A;3F50Q	Subunit R is required for both nuclease and ATPase activities, but not for modification	V
Unigene1001336	1TPDC;4H3WX;COG3250	Beta galactosidase small chain	G
Unigene93829	COG0610;1ZCG9;1TP7S;4HB5A	Subunit R is required for both nuclease and ATPase activities, but not for modification	L
Unigene268659	COG3505;1TPCF;2489C	COG COG3505 Type IV secretory pathway, VirD4 components	U
Unigene127060	1SK4F;COG0841;1MU48;3XMW6	Part of the tripartite efflux system MdtEF-TolC, which confers resistance to	V
Unigene945502	2FM3B;COG0841;4NDZG;4AK6Z	Belongs to the resistance-nodulation-cell division (RND) (TC 2.A.6) family	V
Unigene526712	247U0;1TPYG;COG0587;25QW9	DNA polymerase	L
Unigene150357	COG0610;1TP7S;4HB5A	Subunit R is required for both nuclease and ATPase activities, but not for modification	L
Unigene611670	3RYG6;38BRS;3QP6A;3NV9U;3RRU4;KOG2114	to Saccharomyces cerevisiae PEP5 (YMR231W)	O
Unigene319223	3VP5P;1TP7S;COG0610	Subunit R is required for both nuclease and ATPase activities, but not for modification	L
Unigene873565	COG3468;1VTAP;4H6ZZ	Autotransporter beta-domain	MU
Unigene908460	1UH9T;24D2E;COG0675	Transposase, IS605 OrfB family	L
Unigene390286	COG1009;4D3U9;2GIT4;COG2111	Domain related to MnhB subunit of Na+/H+ antiporter	CP
Unigene1223976	4P36A;COG3696;4APZE;2FMH3	AcrB/AcrD/AcrF family	P
Unigene981760	1TRR1;36VYW;24BHM;COG4485	Bacterial membrane protein YfhO	S
Unigene237678	1TQ03;COG0841;4H20U	Belongs to the resistance-nodulation-cell division (RND) (TC 2.A.6) family	V
Unigene762166	1TQ03;4H231;COG0841	Belongs to the resistance-nodulation-cell division (RND) (TC 2.A.6) family	V
Unigene983308	COG0060;37BY6	amino acids such as valine, to avoid such errors it has two additional distinct tRNA(Ile)-dependent editing activities. One activity is designated as 'pretransfer' editing and involves the hydrolysis of activated Val-AMP. The other activity is designated 'posttransfer' editing and involves deacylation of mischarged Val-tRNA(Ile)	J
Unigene368072	1W39C;4I0DV;3F754;COG1196	nuclear chromosome segregation	D
Unigene1134606	4AKN8;4NERM;COG0474;2FMEC	Psort location CytoplasmicMembrane, score 10.00	P
Unigene975949	COG5009;25E95;3WDU1;1UI0H	Transglycosylase	M
Unigene38748	26D70;4H9T3;1TPYG;COG0587	DNA polymerase	L
Unigene385450	COG0610;1TP7S;4HB5A;3F50Q	Subunit R is required for both nuclease and ATPase activities, but not for modification	V
Unigene311272	1WSBK;4HBNH;1TPRR;COG3587	Type III restriction enzyme, res subunit	L
Unigene156297	COG0493;COG1145;1MU2H;1RREP;3XNXA	Could be an iron-sulfur flavoprotein with NADPH O(2) oxidoreductase activity	C
Unigene902938	COG0841;2WMAU;2MADM;42NNB;1MU48	Belongs to the resistance-nodulation-cell division (RND) (TC 2.A.6) family	V
Unigene1071149	4NE7T;COG0557;2FMM6;22U46	3'-5' exoribonuclease that releases 5'-nucleoside monophosphates and is involved in maturation of structured RNAs	J
Unigene1072920	COG0419;2J5P4	Exonuclease SbcC	L
Unigene987395	36DSA;1TPS7;COG0060;247XX	amino acids such as valine, to avoid such errors it has two additional distinct tRNA(Ile)-dependent editing activities. One activity is designated as 'pretransfer' editing and involves the hydrolysis of activated Val-AMP. The other activity is designated 'posttransfer' editing and involves deacylation of mischarged Val-tRNA(Ile)	J
Unigene932882	COG3857	exonuclease activity	L
Unigene614769	3RSU0;38C4Z;3RY9W;3NUWR;3QMMJ;KOG1158;COG0369	to Saccharomyces cerevisiae MET10 (YFR030W)	C
Unigene509401	COG0674;COG1013;2I995;COG1145;4CUGM;COG1014	Oxidoreductase required for the transfer of electrons from pyruvate to flavodoxin	C
Unigene82166	COG0553;4HAIF;1TPFZ	Superfamily II DNA RNA helicases, SNF2 family'	L
Unigene104876	4HBNH;1TPRR;COG3587	restriction endonuclease	L
Unigene118984	4QI82;4QUP9;4QPBY;4QAK6	virus tail, fiber	S
Unigene66274	COG1637;COG1479;25WJ4;24CP3;1TPAT	Protein of unknown function (DUF1524)	L
Unigene926565	4H7B3;1TRIT;COG1743	Protein of unknown function (DUF1156)	L
Unigene921517	COG3250;1TQAM;27J6F;248XS	Glycosyl hydrolases family 2, TIM barrel domain	G
Unigene984001	1TQ03;COG0841;4H20U	Belongs to the resistance-nodulation-cell division (RND) (TC 2.A.6) family	V
Unigene2031	COG0433	helicase activity	S
Unigene1169285	1MU96;2YMQQ;COG0610;42M86	Subunit R is required for both nuclease and ATPase activities, but not for modification	V
Unigene368088	3F4S3;COG3505;1TPCF;4H9ZN	TraM recognition site of TraD and TraG	U
Unigene75289	COG0553;4HAIF;1TPFZ	Superfamily II DNA RNA helicases, SNF2 family'	L
Unigene156036	COG1472;2NQPE	Fibronectin type III-like domain	G
Unigene929383	1TRG6;COG4932;3VPYG	Psort location Cellwall, score	M
Unigene610663	3RRW0;3PWFU;3RFEQ;2QQWQ;38UVK;28IJV;3RZIB	to Saccharomyces cerevisiae NUP120 (YKL057C)	S
Unigene1074077	4ASES;2FQBC;COG3209;COG0515;4NW8A	Protein tyrosine kinase	KLMT
Unigene1339960	1UZ1I;4H27T;COG3914;COG0457	Tetratricopeptide repeat protein	O
Unigene36351	4QPBY;4QAK6;4QKKV	peptidoglycan catabolic process	S
Unigene1059337	COG4771;4NDU8;2FMRZ;22WEN;COG1629	TonB-dependent Receptor Plug Domain	P
Unigene253265	COG0610;1TP7S;4HB5A;3F50Q	Subunit R is required for both nuclease and ATPase activities, but not for modification	V
Unigene308445	1WSW4;COG0553;4HAIF;1TPFZ	Bacterial SNF2 helicase associated	L
Unigene944852	2488I;1TPRR;COG3587	Type III restriction	L
Unigene124813	COG5412;1TQ28;25VDF;247QT;COG5283	Phage tail tape measure protein, TP901 family	M
Unigene1076689	3WHD8;COG3886;1TQ62;COG1061;249TK	helicase C-terminal domain protein	L
Unigene336426	COG0610;1ZCG9;1TP7S;4HB5A	Subunit R is required for both nuclease and ATPase activities, but not for modification	L
Unigene1032600	COG5492;1UVS9;24UTY	Bacterial Ig-like domain 2	N
Unigene976855	COG1520;COG0860;4AKXI;2FPAX;4NFA9;COG1409	PQQ enzyme repeat	M
Unigene487957	4HBIN;COG1511;1TPQK	type VII secretion protein EsaA	V
Unigene1113422	1TQ03;COG0841;4H2FN	Belongs to the resistance-nodulation-cell division (RND) (TC 2.A.6) family	V
Unigene585969	2488I;1TPRR;260B0;COG3587	PFAM Type III restriction enzyme, res subunit	L
Unigene1273698	1TPF1;267QU;COG1197;248D8	Couples transcription and DNA repair by recognizing RNA polymerase (RNAP) stalled at DNA lesions. Mediates ATP-dependent release of RNAP and its truncated transcript from the DNA, and recruitment of nucleotide excision repair machinery to the damaged site	L
Unigene957126	25V6H;1TQJW;COG3857;2487T	ATP-dependent helicase deoxyribonuclease subunit B	L
Unigene613397	3RR86;3RY30;38ECU;3NYF0;3QJYQ;KOG3712	to Saccharomyces cerevisiae RFX1 (YLR176C)	K
Unigene1026453	2M8HN;1NU8B;2WIW6;42MEA;COG3829	PFAM sigma-54 factor interaction domain-containing protein	K
Unigene580705	38B5A;3RZJT;COG1026;3RSBZ;3QNC1;KOG2019;3NU36	to Saccharomyces cerevisiae CYM1 (YDR430C)	O
Unigene1274539	COG4724;4NK1C;2FPNV	Glycosyl hydrolase family 85	G
Unigene211608	1TQ03;COG0841;4H2FN	Belongs to the resistance-nodulation-cell division (RND) (TC 2.A.6) family	V
Unigene584868	3RT61;3QJV0;3NW08;KOG2044;38E72;COG5049;3RY6F	to Saccharomyces cerevisiae RAT1 (YOR048C)	K
Unigene642723	COG0841;1MU48;3NJS6;1RMBN	Belongs to the resistance-nodulation-cell division (RND) (TC 2.A.6) family	V
Unigene582619	3S0RK;3QM19;KOG1514;39C03;3RRDM;3NU0T;COG1474	to Saccharomyces cerevisiae SIR3 (YLR442C) and ORC1 (YML065W)	L
Unigene247884	1TS9Q;COG4932;24AX1	Psort location Cellwall, score	M
Unigene1269714	248H7;1TPDC;COG3250	beta-galactosidase	G
Unigene1309013	COG0827;2491X;1TPQA;COG0553;21Y2C;COG4646	SNF2 family N-terminal domain	L
Unigene1020860	COG0610;1TP7S;248A6;2PR4D	Subunit R is required for both nuclease and ATPase activities, but not for modification	L
Unigene898635	4H3FA;1TPRR;COG3587	Type III restriction	V
Unigene291385	4HUXU;1TP7S;COG0610	Type I site-specific deoxyribonuclease, HsdR family	L
Unigene206220	4H39J;1TPCS;COG0419	Exonuclease SbcC	L
Unigene1366524	COG4926;4AMJP;4NFC7;2FUAC	Phage minor structural protein	S
Unigene1060409	4H33C;COG3210;COG2931;COG2911;1UNHI	Protein conserved in bacteria	Q
Unigene970772	1TQ03;COG0841;4H2FN	Belongs to the resistance-nodulation-cell division (RND) (TC 2.A.6) family	V
Unigene332118	247W2;COG0046;COG0047;25R3K;1TPAS	Psort location Cytoplasmic, score	F
Unigene372044	3VPXP;1UT0U;COG4193	Mannosyl-glycoprotein endo-beta-N-acetylglucosaminidase	G
Unigene136207	4QUP9;4QPBY;4QAK6	N-acetylmuramoyl-L-alanine amidase activity	S
Unigene998563	4H3I6;1TP7S;COG0610	Type I restriction enzyme R protein N terminus (HSDR_N)	L
Unigene216337	4H3CC;1TSE6;COG0443	Heat shock 70 kDa protein	O
Unigene1013363	2G1TV;COG2335;1WDUY;4NI6Z	Pfam Fasciclin domain	M
Unigene681398	1RMER;COG3250;1MVBN;1Y7SE	Beta-galactosidase	G
Unigene319848	COG5412;25EEJ;3WGX8;COG5283;1TPR1	tail tape measure protein, TP901	S
Unigene73914	1W39C;4I0DV;3F754;COG1196	nuclear chromosome segregation	D
Unigene359301	COG5412;1TQ28;36E7F;247QT;COG5283	tail tape measure protein	M
Unigene481956	COG0810;2TPA8;COG3266;4ISZD;1UJ28;COG4932	domain protein	M
Unigene1115373	4PKCZ;2Z8J1;2G0HY;28IHV	Chondroitin sulfate ABC lyase	H
Unigene585475	1W39C;4I0DV;3F754;COG1196	nuclear chromosome segregation	D
Unigene216339	4H3CC;1TSE6;COG0443	Heat shock 70 kDa protein	O
Unigene600124	COG0060;3QKSI;38E68;3NWDK;3RRGV;3S04F;KOG0433	Belongs to the class-I aminoacyl-tRNA synthetase family	J
Unigene134338	1UYK8;4H2K5;COG5295	This gene contains a nucleotide ambiguity which may be the result of a sequencing error	UW
Unigene949763	1TPJR;4H1X4;COG1674	FtsK SpoIIIE family protein	D
Unigene889400	1TQJW;COG3857	The heterodimer acts as both an ATP-dependent DNA helicase and an ATP-dependent, dual-direction single-stranded exonuclease. Recognizes the chi site generating a DNA molecule suitable for the initiation of homologous recombination	L
Unigene115243	COG0674;COG1013;2I995;COG1145;COG1144;COG1014	Oxidoreductase required for the transfer of electrons from pyruvate to flavodoxin	C
Unigene1078623	248H7;1TPDC;COG3250	beta-galactosidase	G
Unigene214249	1TQGN;3Y18M;COG1305;249YH	Transglutaminase-like superfamily	E
Unigene9719	3VP89;1TP7S;COG0610	Subunit R is required for both nuclease and ATPase activities, but not for modification	V
Unigene165029	COG0610;1TP7S;4HB5A;3F50Q	Subunit R is required for both nuclease and ATPase activities, but not for modification	V
Unigene1215996	COG4771;2FP9Q;4P1Z5;22W91;COG1629	CarboxypepD_reg-like domain	P
Unigene1123798	COG0826;4NEX7;2FNE7	Peptidase, U32 family	O
Unigene346199	COG0553;2NQMZ	Domain of unknown function (DUF3883)	L
Unigene583547	38GM6;3NVGF;3RZ2I;3RSIZ;KOG0974;3QP79	Saccharomyces cerevisiae YPL183C	S
Unigene389824	COG3525;4D4HX;2GK90;COG3291	Glycosyl hydrolase family 20, catalytic domain	G
Unigene1357970	2FR7Z;4NGM0;4ANV9;COG3587	to Salmonella typhimurium type III restriction-modification system Stylti enzyme Res or STM0358 SWALL T3RE_SALTY (SWALL P40815) (990 aa) fasta scores E()	V
Unigene298522	4H33B;COG0243;COG3383;1TQIX	Belongs to the prokaryotic molybdopterin-containing oxidoreductase family	C
Unigene305751	1TRG6;COG4932;3VPYG	Psort location Cellwall, score	M
Unigene1317267	2FMPX;COG0342;COG0341;4NE1X;22U2I	Part of the Sec protein translocase complex. Interacts with the SecYEG preprotein conducting channel. SecDF uses the proton motive force (PMF) to complete protein translocation after the ATP-dependent function of SecA	U
Unigene1315249	1TR05;221F6;COG1196;24BXV	nuclear chromosome segregation	D
Unigene710273	37Q53;3GV0R;3IN3V;KOG1075;3M2JY	Reverse transcriptase (RNA-dependent DNA polymerase)	S
Unigene538906	2XUVX;COG1112;23NQQ;arCOG00803	Protein of unknown function (DUF4011)	L
Unigene136099	COG5295	Hep Hag repeat protein	UW
Unigene225993	1TQJW;COG3857	The heterodimer acts as both an ATP-dependent DNA helicase and an ATP-dependent, dual-direction single-stranded exonuclease. Recognizes the chi site generating a DNA molecule suitable for the initiation of homologous recombination	L
Unigene155324	29WR5;30IC5;24KTD;1UIRZ;36K9B	-	-
Unigene248259	22YP9;2FNYJ;4NF3E;COG3941;COG1196	Psort location OuterMembrane, score	D
Unigene600919	28JW5;3NZPT;38H95;3RTRV;3S06F;2QSAC;3QMYW	to Saccharomyces cerevisiae BUL2 (YML111W) and BUL1 (YMR275C)	S
Unigene1240082	2MHAK;43C9I;1N299;2X7JY;COG2200	Putative diguanylate phosphodiesterase	T
Unigene579727	3NWI8;3QPET;28RUA;39UJN;2QYHN;3RZJK;3RSFC	to Saccharomyces cerevisiae YOR227W and GIP3 (YPL137C)	S
Unigene911883	1TS5X;267PW;248TS;COG0790	Sel1-like repeats.	S
Unigene12498	1VTRT;4HTDU;COG4373	Mu-like prophage FluMu protein gp28	S
Unigene873006	2G2X0;COG4995;4AW6F;4NJY0;COG0457	CHAT domain	S
Unigene1212756	268MI;COG4193;COG5263;1UYJ9;248QE	S-layer homology domain	M
Unigene1107599	2JKG3;COG0457;3Y4J2	Domain of unknown function (DUF5107)	S
Unigene1277408	1UZN2;25YJR;COG3292;COG2206;248SE	HD domain	T
Unigene580082	3RY7A;38DQ7;3NVME;3QQVX;3RS01;KOG2128;COG5261	to Saccharomyces cerevisiae IQG1 (YPL242C)	Z
Unigene1288076	2W1XN;COG1361;COG4625;1R4WF;COG3468	Autotransporter beta-domain	M
Unigene935554	COG0046;2WITS;2M889;1MYN4;42M08	Part of the phosphoribosylformylglycinamidine synthase complex involved in the purines biosynthetic pathway. Catalyzes the ATP-dependent conversion of formylglycinamide ribonucleotide (FGAR) and glutamine to yield formylglycinamidine ribonucleotide (FGAM) and glutamate. The FGAM synthase complex is composed of three subunits. PurQ produces an ammonia molecule by converting glutamine to glutamate.…	F
Unigene896998	1TPM5;3VP75;COG0744	Psort location Extracellular, score	M
Unigene393757	4QAK6	N-acetylmuramoyl-L-alanine amidase activity	S
Unigene170535	COG4717;4H9FR;COG0419;1TQP3	Psort location Cytoplasmic, score	L
Unigene312598	3F3NY;4HBY6;COG1368;1TQYQ	Sulfatase	M
Unigene305187	COG1305;arCOG02486;2Y3JV;23PZC	Domain of unknown function (DUF4399)	E
Unigene591666	3QPKB;KOG0973;3RZFN;3NY80;39SSE;3RS5C	Required for replication-independent chromatin assembly and for the periodic repression of histone gene transcription during the cell cycle	B
Unigene1224362	3WAFZ;1TP96;COG0085;247J1	DNA-dependent RNA polymerase catalyzes the transcription of DNA into RNA using the four ribonucleoside triphosphates as substrates	K
Unigene786531	1T1IG;1Y7UF;1QTVC;COG1025	Belongs to the peptidase M16 family	M
Unigene72958	4HBNH;3F4QK;1TPRR;COG3587	Type III restriction enzyme, res subunit	L
Unigene598735	3RTCG;3NTWD;38C0I;3QKJH;3RYT1;KOG0585	to Saccharomyces cerevisiae SAK1 (YER129W) and TOS3 (YGL179C)	T
Unigene1308080	1TP96;COG0085;21XKK;247J1	DNA-dependent RNA polymerase catalyzes the transcription of DNA into RNA using the four ribonucleoside triphosphates as substrates	K
Unigene306	COG5219;KOG0803	protein ubiquitination	O
Unigene328512	4CWQZ;2I711;COG3210	Parallel beta-helix repeats	U
Unigene711057	1UHTX;1ZRCN;4IPM7;COG3383	formate dehydrogenase, alpha subunit	C
Unigene962541	COG0577;248RV;1TPHU;COG1511	Efflux ABC transporter, permease protein	V
Unigene217063	COG2199;4IV43;1UMND;3FBZW;COG2200	diguanylate cyclase	T
Unigene999444	4NFZQ;22W74;COG3893;2FN03;COG2887	PD-(D/E)XK nuclease superfamily	L
Unigene1019952	2482H;COG4227;COG4734;COG2003;21ZD6;1TQN4	Antirestriction protein (ArdA)	L
Unigene965194	4NED2;22WEK;2FNFE;COG2373	Alpha-2-macroglobulin family	S
Unigene339330	COG3064;4H5WJ;1VGEC	Membrane	M
Unigene264239	1V62U;4H4M7;COG5295	YadA-like membrane anchor domain	UW
Unigene503990	1W39C;4I0DV;3F754;COG1196	nuclear chromosome segregation	D
Unigene191785	4QUP9;4QPBY;4QAK6;4QKKV	peptidoglycan catabolic process	S
Unigene1061632	COG0443;1TT0Z	Heat shock 70 kDa protein	O
Unigene883277	3XQ9D;1R5PB;COG3468;1RNAE	Autotransporter beta-domain	MU
Unigene888619	COG2217	Heavy metal translocating P-type atpase	P
Unigene1195360	COG3210	domain, Protein	U
Unigene62641	1TSSF;4HC39;2C4IS;2Z81U	Lantibiotic dehydratase, C terminus	S
Unigene9873	COG5412;1TQ28;COG5280;36E7F;247QT	tail tape measure protein	M
Unigene756730	COG1501;4NE1H;2FQU9;22W8U	Domain of unknown function (DUF5110)	G
Unigene642253	COG1629;2FM37;4NDXS	TonB-linked outer membrane protein, SusC RagA family	P
Unigene55252	COG4783;3XPEU;1T2BB;1N6EA	Bacteriophage N4 adsorption protein A	M
Unigene617201	1R8P0;3NR6Q;1RWS8;COG1404;COG4625	Extended Signal Peptide of Type V secretion system	U
Unigene1137445	1TPV6;4H4HG;COG3468	Outer membrane autotransporter barrel domain protein	MU
Unigene606113	3RT1C;3RZT9;3ANBS;3NVZK;3QMWC;COG0480;KOG0468	to Saccharomyces cerevisiae SNU114 (YKL173W)	J
Unigene98039	29XEY;4PMYK;1IK0X;3ZSTP;30J58	-	-
Unigene1136533	1MU7T;2X5JX;COG2931;42RUU;2MGS5	COG2931, RTX toxins and related Ca2 -binding proteins	Q
Unigene1077804	2FM4V;COG1615;4PKFW;COG4206	Psort location OuterMembrane, score	H
Unigene294089	COG5009;25E95;3WDU1;1UI0H	Transglycosylase	M
Unigene1273296	COG0827;1TPQA;COG0553;3VNX4;COG4646	Helicase C-terminal domain protein	L
Unigene600799	3FBEX;COG2755;4IPZC;1V5YB	GDSL-like Lipase/Acylhydrolase	E
Unigene388314	1WHGS;1TPTH;COG1020;4HAHU	PFAM AMP-dependent synthetase	Q
Unigene44144	3F4FY;COG0810;4HUK1;COG3266;COG4932;1VSP5	LPXTG-motif cell wall anchor domain protein	UW
Unigene108750	COG3947;2I70U;4CYN7	Bacterial transcriptional activator domain	T
Unigene736486	COG0642;COG0784;COG2198;3NJVK;1NRP8;COG2205;1SKTW	PhoQ Sensor	T
Unigene281125	COG5009;25E95;3WDU1;1UI0H	Transglycosylase	M
Unigene598516	3NX6Y;3QJR7;3RZX2;2QR1M;39S98;28IQG;3RST8	to uniprot P07272 Saccharomyces cerevisiae YLR014C PPR1 Zinc finger transcription factor containing a Zn(2)-Cys(6) binuclear cluster domain positively regulates transcription of genes involved in uracil biosynthesis activity may be modulated by interaction with Tup1p	K
Unigene687278	38C5Z;3RS1C;3NUSX;3QMRD;KOG2440;COG0205;3RY9S	Catalyzes the phosphorylation of D-fructose 6-phosphate to fructose 1,6-bisphosphate by ATP, the first committing step of glycolysis	G
Unigene224542	COG1566	PFAM secretion protein HlyD family protein	V
Unigene610723	COG0847;1VEQ1;3WPBC;24QIV	EXOIII	L
Unigene1305470	4NH8G;COG4935;2FTRN	CotH kinase protein	O
Unigene1159493	4NEZ9;2FMX1;COG0860;22X0M	Fibronectin type 3 domain	M
Unigene980870	1TRR1;36VYW;24BHM;COG4485	Bacterial membrane protein YfhO	S
Unigene989244	1RSKN;28ICC;1MWES;2Z8ER	-	-
Unigene1135773	COG0674;248FW;COG1013;36EA6;1TQJ2;COG1014	Oxidoreductase required for the transfer of electrons from pyruvate to flavodoxin	C
Unigene940553	2FM60;COG2197;4NGSQ;COG0574	Pyruvate phosphate dikinase, PEP pyruvate binding domain	GKT
Unigene256584	1TPJV;3VP2U;COG1196	Required for chromosome condensation and partitioning	D
Unigene1285640	4H21D;COG3210;1UUU4	COG3210 Large exoproteins involved in heme utilization or adhesion	U
Unigene1114598	2G0IX;COG4206;4PMP1	TonB-dependent Receptor Plug Domain	H
Unigene1144507	COG0674;4NF4F;COG1013;COG1143;2FKZU;3XJQ5;COG1014	Domain of unknown function	C
Unigene1292640	4NFNK;COG4409;1WDUE;2G238	BNR Asp-box repeat	G
Unigene559063	1VXI0;4HMHC;1WQFA;COG1196	nuclear chromosome segregation	D
Unigene211226	1TS6F;4HCU7;COG4403	Domain of unknown function (DUF4135)	V
Unigene621178	3NU1X;KOG0929;COG5307;3RZNX;3RR0D;3QKBF;38B79	to Saccharomyces cerevisiae SEC7 (YDR170C)	U
Unigene1039465	1TPJV;3VP2U;COG1196	Required for chromosome condensation and partitioning	D
Unigene1051093	1TQEH;COG0383;26SFU;4HB2V	Alpha-mannosidase	G
Unigene1377496	4NEX4;22W5V;2FMHG;COG1074	Belongs to the helicase family. UvrD subfamily	L
Unigene200044	COG5412;1TQ28;27VYS;247QT;COG5283	Phage-related minor tail protein	S
Unigene26117	COG0060;2J57V	amino acids such as valine, to avoid such errors it has two additional distinct tRNA(Ile)-dependent editing activities. One activity is designated as 'pretransfer' editing and involves the hydrolysis of activated Val-AMP. The other activity is designated 'posttransfer' editing and involves deacylation of mischarged Val-tRNA(Ile)	J
Unigene197957	COG1361;1TRG6;36W6T;2492K;COG4932	domain protein	M
Unigene583012	COG1112;3QMJW;3RZA5;3NUY7;KOG1802;38BMD;3RS4F	to Saccharomyces cerevisiae NAM7 (YMR080C)	L
Unigene1189449	COG3886;27J9P;1TQ62;COG1061;249TK	helicase superfamily c-terminal domain	L
Unigene1155704	COG3886;27J9P;1TQ62;COG1061;249TK	helicase superfamily c-terminal domain	L
Unigene930639	COG0178;378AZ	The UvrABC repair system catalyzes the recognition and processing of DNA lesions. UvrA is an ATPase and a DNA-binding protein. A damage recognition complex composed of 2 UvrA and 2 UvrB subunits scans DNA for abnormalities. When the presence of a lesion has been verified by UvrB, the UvrA molecules dissociate	L
Unigene307628	4H2KA;1TQJW;COG3857	ATP-dependent helicase deoxyribonuclease subunit B	L
Unigene1142826	4NGC8;COG0366	Alpha-amylase domain	G
Unigene326362	4H9FX;COG4733;1UMXY	Putative phage tail protein	S
Unigene5352	3F3NY;4HBY6;COG1368;1TQYQ	Sulfatase	M
Unigene415897	COG3675;2TPGQ;1UMA0;4ITTY	G5 domain	I
Unigene1273815	4AKDV;COG0610;4NFJ8;2FMP6	Subunit R is required for both nuclease and ATPase activities, but not for modification	V
Unigene599830	3RYHQ;38F49;3NVQ6;3RSUZ;3QKS1;KOG3979	to Saccharomyces cerevisiae CWH43 (YCR017C)	T
Unigene1109726	22X64;2FMM8;4NHNU;COG3525	beta-N-acetylglucosaminidase	G
Unigene88871	1VXP5;3F5AT;COG3203;4HWZF;COG4932	Forms passive diffusion pores that allow small molecular weight hydrophilic materials across the outer membrane	M
Unigene1048952	1TPD1;COG1026	Peptidase M16 inactive domain protein	S
Unigene1211982	1WCYP;4NEZ9;2FMX1;COG0860	Fibronectin type 3 domain	M
Unigene609847	KOG1246;COG0055;3NZ53;3S0HP;39X4R;3RRDF;3QRJR	to Saccharomyces cerevisiae ECM5 (YMR176W)	K
Unigene932311	COG3468;1TPV6;4H4HG;COG0810	Outer membrane autotransporter barrel domain protein	MU
Unigene603502	3QKT1;3RTN4;COG5594;3NW23;KOG1134;38BVW;3RZR6	to Saccharomyces cerevisiae PHM7 (YOL084W)	S
Unigene205489	COG1026;1TPD1;4H3FK	Peptidase M16 inactive domain protein	S
Unigene231741	COG0178;1TPIJ;3VNRB	The UvrABC repair system catalyzes the recognition and processing of DNA lesions. UvrA is an ATPase and a DNA-binding protein. A damage recognition complex composed of 2 UvrA and 2 UvrB subunits scans DNA for abnormalities. When the presence of a lesion has been verified by UvrB, the UvrA molecules dissociate	L
Unigene595377	3RY5U;3P1BK;39JBB;3RKPZ;2QWAC;28PN8;3RST5	Component of the Mediator complex, a coactivator involved in the regulated transcription of nearly all RNA polymerase II-dependent genes. Mediator functions as a bridge to convey information from gene-specific regulatory proteins to the basal RNA polymerase II transcription machinery. Mediator is recruited to promoters by direct interactions with regulatory proteins and serves as a scaffold for t…	K
Unigene1001806	COG0178;2485F;1TPIJ;3WGS6	The UvrABC repair system catalyzes the recognition and processing of DNA lesions. UvrA is an ATPase and a DNA-binding protein. A damage recognition complex composed of 2 UvrA and 2 UvrB subunits scans DNA for abnormalities. When the presence of a lesion has been verified by UvrB, the UvrA molecules dissociate	L
Unigene858948	COG0525;1MV7B;3NISD;1RNEB	amino acids such as threonine, to avoid such errors, it has a posttransfer editing activity that hydrolyzes mischarged Thr-tRNA(Val) in a tRNA-dependent manner	J
Unigene42277	4H37A;COG0419;1UI2P	AAA domain	L
Unigene941842	36DD6;1TPD1;258W0;COG1026	Peptidase M16	S
Unigene270281	COG0553;1TPFZ	snf2 family	L
Unigene1097706	4NDV9;1WCUP;COG0457;2FNGB	Tetratricopeptide repeat	S
Unigene593862	3RT2D;3RJZN;39MUD;3Q2YH;KOG2073;3RYGH	to Saccharomyces cerevisiae SAP155 (YFR040W) and SAP4 (YGL229C)	D
Unigene397162	3F3NY;4HBY6;COG1368;1TQYQ	Sulfatase	M
Unigene339128	3F3NY;4HBY6;COG1368;1TQYQ	Sulfatase	M
Unigene584834	38C5Z;3RYJA;3RT6Y;3NUSX;3QMRD;KOG2440;COG0205	Catalyzes the phosphorylation of D-fructose 6-phosphate to fructose 1,6-bisphosphate by ATP, the first committing step of glycolysis	G
Unigene103616	4H37A;COG0419;1UI2P	AAA domain	L
Unigene115436	COG1026;1TPD1;4H3FK	Peptidase M16 inactive domain protein	S
Unigene18559	1W39C;4I0DV;3F754;COG1196	nuclear chromosome segregation	D
Unigene1045698	4HDJJ;COG4724;26RF7;1TPGB;COG3291	endo-beta-N-acetylglucosaminidase	G
Unigene248913	COG3505;1UAJF;4H3GR	TraM recognition site of TraD and TraG	U
Unigene607429	3RSV8;3QRVW;KOG0337;38DZ2;3RZMV;COG0513;3NVXB	ATP-binding RNA helicase involved in the biogenesis of 60S ribosomal subunits and is required for the normal formation of 25S and 5.8S rRNAs	A
Unigene116014	COG0178;2NNT3	The UvrABC repair system catalyzes the recognition and processing of DNA lesions. UvrA is an ATPase and a DNA-binding protein. A damage recognition complex composed of 2 UvrA and 2 UvrB subunits scans DNA for abnormalities. When the presence of a lesion has been verified by UvrB, the UvrA molecules dissociate	L
Unigene767806	3IM59;3M4TW;COG0507;KOG0987;3GCCF;37Q72	Belongs to the helicase family	D
Unigene286677	COG0419;COG1379	ATPase involved in DNA repair	L
Unigene249369	1TPJV;3VP2U;COG1196	Required for chromosome condensation and partitioning	D
Unigene150517	3F3NY;4HBY6;COG1368;1TQYQ	Sulfatase	M
Unigene156730	4HD9X;1TPVY;COG4485;3F4AK	Bacterial membrane protein YfhO	S
Unigene331096	COG0493;2NNUW;COG1143	Dihydroprymidine dehydrogenase domain II, 4Fe-4S cluster	C
Unigene300002	4H3FJ;1TQ62;COG1061;COG3886	domain protein	L
Unigene818405	37Q53;3GV0R;3IN3V;KOG1075;3M2JY	Reverse transcriptase (RNA-dependent DNA polymerase)	S
Unigene904687	36EG3;COG1020;2490U;COG3320;1TPTH	TIGRFAM amino acid adenylation domain	Q
Unigene44587	COG1026;1TPD1;4H3FK	Peptidase M16 inactive domain protein	S
Unigene1354039	4NEYT;COG0060;2FM5R;1WD2B	amino acids such as valine, to avoid such errors it has two additional distinct tRNA(Ile)-dependent editing activities. One activity is designated as 'pretransfer' editing and involves the hydrolysis of activated Val-AMP. The other activity is designated 'posttransfer' editing and involves deacylation of mischarged Val-tRNA(Ile)	J
Unigene375025	3F4TZ;4HAW9;1TPIJ;COG0178	The UvrABC repair system catalyzes the recognition and processing of DNA lesions. UvrA is an ATPase and a DNA-binding protein. A damage recognition complex composed of 2 UvrA and 2 UvrB subunits scans DNA for abnormalities. When the presence of a lesion has been verified by UvrB, the UvrA molecules dissociate	L
Unigene963189	COG0532;1TPAI;248SJ;3WHTD	One of the essential components for the initiation of protein synthesis. Protects formylmethionyl-tRNA from spontaneous hydrolysis and promotes its binding to the 30S ribosomal subunits. Also involved in the hydrolysis of GTP during the formation of the 70S ribosomal complex	J
Unigene1208995	COG0532;1TPAI;27IST;248SJ	One of the essential components for the initiation of protein synthesis. Protects formylmethionyl-tRNA from spontaneous hydrolysis and promotes its binding to the 30S ribosomal subunits. Also involved in the hydrolysis of GTP during the formation of the 70S ribosomal complex	J
Unigene701661	1Y75H;1MX6H;COG0553;1RNRZ	Transcription regulator that activates transcription by stimulating RNA polymerase (RNAP) recycling in case of stress conditions such as supercoiled DNA or high salt concentrations. Probably acts by releasing the RNAP, when it is trapped or immobilized on tightly supercoiled DNA. Does not activate transcription on linear DNA. Probably not involved in DNA repair	K
Unigene126638	36DW0;1TQHY;COG0768;2480Z	Penicillin-binding Protein	M
Unigene434021	3M4DI;COG2801;3G8MV;37RRH;KOG0017	DNA RNA polymerases superfamily protein	L
Unigene293950	2GJ0B;COG0855;4CUD9	Catalyzes the reversible transfer of the terminal phosphate of ATP to form a long-chain polyphosphate (polyP)	P
Unigene973438	COG1468;1VR4Y;24D9E;36QM3;COG0210	PD-(D/E)XK nuclease superfamily	L
Unigene882596	COG0178;2485F;27J00;1TPIJ	The UvrABC repair system catalyzes the recognition and processing of DNA lesions. UvrA is an ATPase and a DNA-binding protein. A damage recognition complex composed of 2 UvrA and 2 UvrB subunits scans DNA for abnormalities. When the presence of a lesion has been verified by UvrB, the UvrA molecules dissociate	L
Unigene950155	1TQEH;COG0383;26SFU;4HB2V	Alpha-mannosidase	G
Unigene504091	COG2176;4CUMF;COG1199;2GKT8	DnaQ family exonuclease DinG family helicase	L
Unigene913714	4NDV9;1WCUP;COG0457;2FNGB	Tetratricopeptide repeat	S
Unigene405714	COG0178;2485F;1TPIJ;42EYE	The UvrABC repair system catalyzes the recognition and processing of DNA lesions. UvrA is an ATPase and a DNA-binding protein. A damage recognition complex composed of 2 UvrA and 2 UvrB subunits scans DNA for abnormalities. When the presence of a lesion has been verified by UvrB, the UvrA molecules dissociate	L
Unigene906342	COG0178;1WCV0;4NFQU;2FNMG	The UvrABC repair system catalyzes the recognition and processing of DNA lesions. UvrA is an ATPase and a DNA-binding protein. A damage recognition complex composed of 2 UvrA and 2 UvrB subunits scans DNA for abnormalities. When the presence of a lesion has been verified by UvrB, the UvrA molecules dissociate	L
Unigene873575	COG1615;248PM;1TQHM	PFAM Uncharacterised protein family UPF0182	S
Unigene1236468	COG3468;1TPV6;4H4HG;COG0810	Outer membrane autotransporter barrel domain protein	MU
Unigene294995	COG1196;4H4W2;1UMQP	MobA/MobL family	D
Unigene364175	4QAK6	N-acetylmuramoyl-L-alanine amidase activity	S
Unigene702571	3QMKJ;3NVXH;38C02;COG5657;KOG1992;3RZGY;3RTRH	to Saccharomyces cerevisiae CSE1 (YGL238W)	UY
Unigene219573	1TRR1;4HBW6;COG4485	Membrane	S
Unigene1148220	2FRH6;COG3209;4NHYT;4ARBD	TIGRFAM YD repeat	M
Unigene199703	1VWDS;4H34K;COG2199;COG2200	Putative diguanylate phosphodiesterase	T
Unigene33085	4H37A;COG0419;1UI2P	AAA domain	L
Unigene38824	4ISZI;1UJ2D;COG1629;COG1196;3F5DF	nuclear chromosome segregation	D
Unigene59068	4HD9X;1TPVY;COG4485;3F4AK	Bacterial membrane protein YfhO	S
Unigene1090020	COG0642;COG0457;COG0745;2FM2N;COG2205;4NDXU;COG2207	PhoQ Sensor	T
Unigene77503	4QAK6	N-acetylmuramoyl-L-alanine amidase activity	S
Unigene366248	1TPM5;3VP75;COG0744	Psort location Extracellular, score	M
Unigene715741	4H21D;COG3210;1UUU4	COG3210 Large exoproteins involved in heme utilization or adhesion	U
Unigene305415	4QUP9;4QPBY;4QAK6;4QKKV	peptidoglycan catabolic process	S
Unigene235582	1UQNX;COG1061;36HIF;24AW2	Type III restriction enzyme, res subunit	L
Unigene261469	COG0772;COG0768	peptidoglycan glycosyltransferase activity	D
Unigene296930	COG0433	helicase activity	S
Unigene958743	1V0E7;24CUH;COG0443;1HW1Z	Hsp70 protein	O
Unigene83503	3F4TZ;4HAW9;1TPIJ;COG0178	The UvrABC repair system catalyzes the recognition and processing of DNA lesions. UvrA is an ATPase and a DNA-binding protein. A damage recognition complex composed of 2 UvrA and 2 UvrB subunits scans DNA for abnormalities. When the presence of a lesion has been verified by UvrB, the UvrA molecules dissociate	L
Unigene554929	arCOG00809;23NV4;COG0495;2XU7M	Belongs to the class-I aminoacyl-tRNA synthetase family	J
Unigene925434	COG3468;1V709;4H98G;COG0810	Autotransporter beta-domain	MU
Unigene1068893	COG0642;COG0834;21XR7;25E9T;1UYZX	Bacterial extracellular solute-binding proteins, family 3	T
Unigene340982	4ITM9;1UKXQ;COG3087;3FBWN	Lytic transglycosylase with a strong preference for naked glycan strands that lack stem peptides	D
Unigene954050	1UY5A;249AG;COG1468	defense response to virus	L
Unigene1140133	COG0178;2485F;1TPIJ	The UvrABC repair system catalyzes the recognition and processing of DNA lesions. UvrA is an ATPase and a DNA-binding protein. A damage recognition complex composed of 2 UvrA and 2 UvrB subunits scans DNA for abnormalities. When the presence of a lesion has been verified by UvrB, the UvrA molecules dissociate	L
Unigene579253	38BD9;KOG4347;3NW7X;COG5210;3RTE3;3RXWP;3QKFR	to Saccharomyces cerevisiae MDR1 (YGR100W)	S
Unigene1012469	COG0737;1TPV2;2491Y;3WIIN	Belongs to the 5'-nucleotidase family	F
Unigene991304	24AWW;2PRNC;COG1061;COG4951;1TS5R	PLD-like domain	L
Unigene1119544	COG1100;4NHD1;1ESR2;1HZW7	Z1 domain	L
Unigene1333391	4NFA0;22X3C;COG0587;2FNND	DNA-directed DNA polymerase	L
Unigene278019	4ISKA;1TS8B;COG2200	Putative diguanylate phosphodiesterase	T
Unigene226361	1VSY0;COG5635;4B42A;4HYP3	Nacht domain	T
Unigene632814	COG1391;3NJBF;1RP9N;1MU4I	Involved in the regulation of glutamine synthetase GlnA, a key enzyme in the process to assimilate ammonia. When cellular nitrogen levels are high, the C-terminal adenylyl transferase (AT) inactivates GlnA by covalent transfer of an adenylyl group from ATP to specific tyrosine residue of GlnA, thus reducing its activity. Conversely, when nitrogen levels are low, the N-terminal adenylyl removase (…	H
Unigene955443	COG1026	Peptidase M16C associated	S
Unigene1226274	1TS8B;24EZ4;COG2200;27QZ6	Bacterial periplasmic substrate-binding proteins	T
Unigene16670	3F4TZ;4HAW9;1TPIJ;COG0178	The UvrABC repair system catalyzes the recognition and processing of DNA lesions. UvrA is an ATPase and a DNA-binding protein. A damage recognition complex composed of 2 UvrA and 2 UvrB subunits scans DNA for abnormalities. When the presence of a lesion has been verified by UvrB, the UvrA molecules dissociate	L
Unigene76355	4HD9X;1TPVY;COG4485;3F4AK	Bacterial membrane protein YfhO	S
Unigene477959	1TRZH;4HE9W;3F4XU;COG1002	Type II restriction enzyme, methylase subunits	V
Unigene609159	3RYA0;COG5022;KOG0160;3A94J;3RRH0;3QJHJ;3NV49	Belongs to the TRAFAC class myosin-kinesin ATPase superfamily. Myosin family	Z
Unigene310439	1TP8V;27UGM;247PX;COG2200;COG5001	Putative diguanylate phosphodiesterase	T
Unigene67302	4QAK6	N-acetylmuramoyl-L-alanine amidase activity	S
Unigene1214735	COG2176;1TPAG;3WGJN;248YB	Required for replicative DNA synthesis. This DNA polymerase also exhibits 3' to 5' exonuclease activity	L
Unigene883154	2FM8X;4NDVA;1WD4P;COG0258;COG0749	In addition to polymerase activity, this DNA polymerase exhibits 5'-3' exonuclease activity	L
Unigene954768	COG0642;1TQMV;247SE;COG2205;27I9U	PhoQ Sensor	T
Unigene207077	25C98;27NII;1TQ5E;COG0553	SNF2 family N-terminal domain	L
Unigene923847	COG0610;1TP7S;248A6;36F2Y	Subunit R is required for both nuclease and ATPase activities, but not for modification	L
Unigene430578	1TPTH;COG1020;4HAHU	Catalyzes the first step in the D-alanylation of lipoteichoic acid (LTA), the activation of D-alanine and its transfer onto the D-alanyl carrier protein (Dcp) DltC. In an ATP- dependent two-step reaction, forms a high energy D-alanyl-AMP intermediate, followed by transfer of the D-alanyl residue as a thiol ester to the phosphopantheinyl prosthetic group of the Dcp. D-alanylation of LTA plays an i…	Q
Unigene1121111	3WCFP;2485F;1TPIJ;COG0178	The UvrABC repair system catalyzes the recognition and processing of DNA lesions. UvrA is an ATPase and a DNA-binding protein. A damage recognition complex composed of 2 UvrA and 2 UvrB subunits scans DNA for abnormalities. When the presence of a lesion has been verified by UvrB, the UvrA molecules dissociate	L
Unigene212589	1WSMA;4HBP5;COG1523;COG0366;1TP3M	Carbohydrate-binding module 48 (Isoamylase N-terminal domain)	G
Unigene1150681	1UZSP;COG4206;4H3AX	TonB-dependent receptor	H
Unigene62885	343QV;2DX7H;4HZ9B;1W076	-	-
Unigene951719	COG0188;2FPAU;4NERI	Belongs to the type II topoisomerase GyrA ParC subunit family	L
Unigene1111559	COG4625	pathogenesis	T
Unigene224825	COG0178;1TPIJ;4H24Z	The UvrABC repair system catalyzes the recognition and processing of DNA lesions. UvrA is an ATPase and a DNA-binding protein. A damage recognition complex composed of 2 UvrA and 2 UvrB subunits scans DNA for abnormalities. When the presence of a lesion has been verified by UvrB, the UvrA molecules dissociate	L
Unigene747226	38C5Z;3RYJA;3RT6Y;3NUSX;3QMRD;KOG2440;COG0205	Catalyzes the phosphorylation of D-fructose 6-phosphate to fructose 1,6-bisphosphate by ATP, the first committing step of glycolysis	G
Unigene21682	COG3886;4HAJ1;3F3YQ;1TQ62;COG1061	Helicase C-terminal domain protein	L
Unigene1056303	2A5G6;1RD7R;2U8Y0;30U67	-	-
Unigene306035	COG0060;1TPS7;4H24W	amino acids such as valine, to avoid such errors it has two additional distinct tRNA(Ile)-dependent editing activities. One activity is designated as 'pretransfer' editing and involves the hydrolysis of activated Val-AMP. The other activity is designated 'posttransfer' editing and involves deacylation of mischarged Val-tRNA(Ile)	J
Unigene1035750	COG0178;1TPIJ;4H24Z	The UvrABC repair system catalyzes the recognition and processing of DNA lesions. UvrA is an ATPase and a DNA-binding protein. A damage recognition complex composed of 2 UvrA and 2 UvrB subunits scans DNA for abnormalities. When the presence of a lesion has been verified by UvrB, the UvrA molecules dissociate	L
Unigene13054	1W39C;4I0DV;3F754;COG1196	nuclear chromosome segregation	D
Unigene1081008	COG0827;2491X;1TPQA;COG0553;21Y2C;COG4646	SNF2 family N-terminal domain	L
Unigene365275	1TPS7;4HAWB;COG0060;3F3X4	amino acids such as valine, to avoid such errors it has two additional distinct tRNA(Ile)-dependent editing activities. One activity is designated as 'pretransfer' editing and involves the hydrolysis of activated Val-AMP. The other activity is designated 'posttransfer' editing and involves deacylation of mischarged Val-tRNA(Ile)	J
Unigene1192258	4BXFP;COG0662;1TPC9;24908;COG0836	Mannose-6-phosphate isomerase	GM
Unigene610770	3NX9E;3QJJK;38DC9;3RTEX;3RZ15;KOG1868	Belongs to the peptidase C19 family	O
Unigene1186054	COG0612;4NFY0;2FMCE;1WD2A	Insulinase (Peptidase family M16)	S
Unigene1360341	COG4771;22X3J;2FMGF;4NEIE;COG1629	Carboxypeptidase regulatory-like domain	P
Unigene392485	4D3JY;COG1530;2GMM5	S1 RNA binding domain protein	J
Unigene590684	38DSP;3RZTM;3RTBG;COG5113;3NUGY;3QPM0;KOG2042	peptidyl-tyrosine sulfation	O
Unigene638940	3GFIF;COG2801;KOG4197;KOG0017;37K71;4JGHT	Pentatricopeptide repeat-containing protein	L
Unigene199453	COG0178;1TPIJ;3VNRB	The UvrABC repair system catalyzes the recognition and processing of DNA lesions. UvrA is an ATPase and a DNA-binding protein. A damage recognition complex composed of 2 UvrA and 2 UvrB subunits scans DNA for abnormalities. When the presence of a lesion has been verified by UvrB, the UvrA molecules dissociate	L
Unigene692987	3QMPF;COG0557;KOG2102;39XCE;3NXKZ;3S08D;3RR2F	to Saccharomyces cerevisiae DSS1 (YMR287C)	J
Unigene593311	39J2F;3RSDS;3Q3F1;3RY76;COG3938;2QW35;3RKGA	to Saccharomyces cerevisiae RMD11 (YHL023C)	U
Unigene737960	COG0060;1TPS7;4H24W	amino acids such as valine, to avoid such errors it has two additional distinct tRNA(Ile)-dependent editing activities. One activity is designated as 'pretransfer' editing and involves the hydrolysis of activated Val-AMP. The other activity is designated 'posttransfer' editing and involves deacylation of mischarged Val-tRNA(Ile)	J
Unigene1036016	25C98;3WHX0;1TQ5E;COG0553	helicase	L
Unigene1260565	COG0532;1TPAI;27IST;248SJ	One of the essential components for the initiation of protein synthesis. Protects formylmethionyl-tRNA from spontaneous hydrolysis and promotes its binding to the 30S ribosomal subunits. Also involved in the hydrolysis of GTP during the formation of the 70S ribosomal complex	J
Unigene1169244	COG0612;4NFY0;2FMCE;1WD2A	Insulinase (Peptidase family M16)	S
Unigene938743	COG0642;COG0784;1TQMV;247SE;COG2205;COG2202	PhoQ Sensor	T
Unigene465352	3IMNB;37Q53;3M4IC;KOG1075;3GV0Q	source UniProtKB	S
Unigene250183	1TPCS;1HVD8;24A22;COG0419	AAA domain	L
Unigene510456	4JN0G;COG2801;3G8BW;37R6P;KOG0017	Uncharacterized protein K02A2.6-like	L
Unigene28183	1TPJR;4H1X4;COG1674	FtsK SpoIIIE family protein	D
Unigene1014334	COG0247;2FPEG;22VX1;4NEK3;COG0277	FAD linked oxidases, C-terminal domain	C
Unigene862212	3NUZ7;3QNZW;COG2801;3S0WE;38DPC;3RTT4;KOG0017	Tkp5 protein	L
Unigene326158	3WCFP;2485F;1TPIJ;COG0178	The UvrABC repair system catalyzes the recognition and processing of DNA lesions. UvrA is an ATPase and a DNA-binding protein. A damage recognition complex composed of 2 UvrA and 2 UvrB subunits scans DNA for abnormalities. When the presence of a lesion has been verified by UvrB, the UvrA molecules dissociate	L
Unigene53896	1TPS7;4HAWB;COG0060;3F3X4	amino acids such as valine, to avoid such errors it has two additional distinct tRNA(Ile)-dependent editing activities. One activity is designated as 'pretransfer' editing and involves the hydrolysis of activated Val-AMP. The other activity is designated 'posttransfer' editing and involves deacylation of mischarged Val-tRNA(Ile)	J
Unigene361438	1WPXM;COG1511;4HBIN;1TPQK	type VII secretion protein EsaA	S
Unigene306516	2GIVI;COG1529;4CX4A	Aldehyde oxidase and xanthine dehydrogenase, a/b hammerhead domain	C
Unigene3847	COG0474;3FC0Z;4HTQ4;1TPF5	Cation transporter/ATPase, N-terminus	P
Unigene280824	COG0178;2485F;1TPIJ;3WGS6	The UvrABC repair system catalyzes the recognition and processing of DNA lesions. UvrA is an ATPase and a DNA-binding protein. A damage recognition complex composed of 2 UvrA and 2 UvrB subunits scans DNA for abnormalities. When the presence of a lesion has been verified by UvrB, the UvrA molecules dissociate	L
Unigene929909	COG0612;4NFY0;2FMCE	Belongs to the peptidase M16 family	S
Unigene1022912	COG0178;2485F;1TPIJ;267M9	The UvrABC repair system catalyzes the recognition and processing of DNA lesions. UvrA is an ATPase and a DNA-binding protein. A damage recognition complex composed of 2 UvrA and 2 UvrB subunits scans DNA for abnormalities. When the presence of a lesion has been verified by UvrB, the UvrA molecules dissociate	L
Unigene960896	COG1409;248P1;1UQCQ;27N49	Calcineurin-like phosphoesterase superfamily domain	S
Unigene372163	COG1009;4D3U9;2GIT4;COG2111	Domain related to MnhB subunit of Na+/H+ antiporter	CP
Unigene955649	COG5295	Hep Hag repeat protein	UW
Unigene260563	2IA5I;COG1002;22KP6	Type II restriction enzyme, methylase subunits	V
Unigene197208	1TPCS;1HVD8;24A22;COG0419	AAA domain	L
Unigene741585	COG0612;22WW4;2FMCE;4NFY0	Belongs to the peptidase M16 family	S
Unigene1223383	COG0612;4NFY0;2FMCE;4ANGJ	Belongs to the peptidase M16 family	S
Unigene249654	COG4227;4H3T5;1UY3K	Domain of unknown function (DUF1738)	L
Unigene1332763	COG0827;COG0456;COG0454;COG0553;1RZC4;1PGZG;COG4646	DEAD-like helicases superfamily	L
Unigene1145610	2FN0V;COG1680;4NET8;22WIJ;COG1472	hydrolase, family 3	G
Unigene202204	COG0178;4HAW9;1TPIJ;1WT6S	The UvrABC repair system catalyzes the recognition and processing of DNA lesions. UvrA is an ATPase and a DNA-binding protein. A damage recognition complex composed of 2 UvrA and 2 UvrB subunits scans DNA for abnormalities. When the presence of a lesion has been verified by UvrB, the UvrA molecules dissociate	L
Unigene481717	COG0178;4HAW9;1TPIJ	The UvrABC repair system catalyzes the recognition and processing of DNA lesions. UvrA is an ATPase and a DNA-binding protein. A damage recognition complex composed of 2 uvrA and 2 uvrB subunits scans DNA for abnormalities. When the presence of a lesion has been verified by uvrB, the uvrA molecules dissociate	L
Unigene254121	COG0612;4NFY0;2FMCE;1WD2A	Insulinase (Peptidase family M16)	S
Unigene1034497	COG0178;1RMS9;1MW0W	The UvrABC repair system catalyzes the recognition and processing of DNA lesions. UvrA is an ATPase and a DNA-binding protein. A damage recognition complex composed of 2 UvrA and 2 UvrB subunits scans DNA for abnormalities. When the presence of a lesion has been verified by UvrB, the UvrA molecules dissociate	L
Unigene581025	3RZPZ;3RRXW;3NXEP;KOG2276;COG0624;38DM0;3QJTZ	to Saccharomyces cerevisiae DUG2 (YBR281C)	E
Unigene1237148	COG1615;2FR6W;COG4206;4P008	Psort location OuterMembrane, score	H
Unigene587179	COG5411;3QPCG;3RZT8;3NWK2;KOG0566;3RSF1;39TKU	phosphatidylinositol dephosphorylation	T
Unigene420067	COG0178;1TPIJ;3VNRB	The UvrABC repair system catalyzes the recognition and processing of DNA lesions. UvrA is an ATPase and a DNA-binding protein. A damage recognition complex composed of 2 UvrA and 2 UvrB subunits scans DNA for abnormalities. When the presence of a lesion has been verified by UvrB, the UvrA molecules dissociate	L
Unigene47277	1TPS7;4HAWB;COG0060;3F3X4	amino acids such as valine, to avoid such errors it has two additional distinct tRNA(Ile)-dependent editing activities. One activity is designated as 'pretransfer' editing and involves the hydrolysis of activated Val-AMP. The other activity is designated 'posttransfer' editing and involves deacylation of mischarged Val-tRNA(Ile)	J
Unigene44310	1TPM5;3F4ZE;4H9SA;COG0744	Penicillin binding protein transpeptidase domain	M
Unigene624842	38E5Y;3RR28;3QNFY;3RZAA;3NUMK;KOG2062;COG5116	to Saccharomyces cerevisiae RPN2 (YIL075C)	O
Unigene298988	24B5E;27KAC;1TR0Y;COG0438	Domain of unknown function (DUF1972)	M
Unigene417978	4HAH7;1TQ9B;COG1203;3F4VV	CRISPR-associated helicase cas3	L
Unigene381698	COG0178;1TPIJ;3VNRB	The UvrABC repair system catalyzes the recognition and processing of DNA lesions. UvrA is an ATPase and a DNA-binding protein. A damage recognition complex composed of 2 UvrA and 2 UvrB subunits scans DNA for abnormalities. When the presence of a lesion has been verified by UvrB, the UvrA molecules dissociate	L
Unigene887765	COG2199;1TS8B;24EZ4;COG2200	GGDEF domain	T
Unigene1256801	COG2176;1TPAG;3WCQN;248YB	Required for replicative DNA synthesis. This DNA polymerase also exhibits 3' to 5' exonuclease activity	L
Unigene984514	4B1FT;COG3505;1TPCF;4H9ZN	TraM recognition site of TraD and TraG	U
Unigene61157	COG1566;COG5280	Phage tail tape measure protein TP901	NT
Unigene38534	4QW3H;4QB3Z	Hexon, adenovirus major coat protein, C-terminal domain	S
Unigene600417	3QNT7;3RZP0;COG5602;KOG4204;3NTW5;3RTGG;38BUZ	to Saccharomyces cerevisiae SIN3 (YOL004W)	B
Unigene110322	1V33U;COG5412;COG3941	tape measure	M
Unigene584684	3RT4S;28I82;3QRFI;39TMN;3NYTY;2QQID;3RZN5	to Saccharomyces cerevisiae STE5 (YDR103W)	O
Unigene1095179	1Y7B6;COG0567;1MVBF;1RN8K	dehydrogenase E1 component	C
Unigene172892	248UE;1TQ9B;COG1203	CRISPR-associated helicase, Cas3	L
Unigene334118	25UZT;1W5VQ;COG1640;25E46	Psort location Cytoplasmic, score	G
Unigene186029	COG0178;2485F;25USS;1TPIJ	The UvrABC repair system catalyzes the recognition and processing of DNA lesions. UvrA is an ATPase and a DNA-binding protein. A damage recognition complex composed of 2 UvrA and 2 UvrB subunits scans DNA for abnormalities. When the presence of a lesion has been verified by UvrB, the UvrA molecules dissociate	L
Unigene1040018	4NEX4;22W5V;2FMHG;COG1074	Belongs to the helicase family. UvrD subfamily	L
Unigene1149169	3XJ19;4NFQU;2FNMG;COG0178	The UvrABC repair system catalyzes the recognition and processing of DNA lesions. UvrA is an ATPase and a DNA-binding protein. A damage recognition complex composed of 2 UvrA and 2 UvrB subunits scans DNA for abnormalities. When the presence of a lesion has been verified by UvrB, the UvrA molecules dissociate	L
Unigene294967	1V43D;4HY70;2CDFK;2Z8BH	DNA N-6-adenine-methyltransferase (Dam)	S
Unigene968687	COG0507;1TSBF	Psort location Cytoplasmic, score 8.87	L
Unigene1238057	2GIZF;4CYMG;COG5001	Putative diguanylate phosphodiesterase	T
Unigene1164537	COG4223	transferase activity, transferring acyl groups other than amino-acyl groups	DZ
Unigene73121	36DK9;COG0553;248ZJ;1TPFZ	snf2 family	L
Unigene1277829	3F4F5;COG1061;4HBX2;1U2DR	Type III restriction enzyme, res subunit	L
Unigene590022	3RY4Y;COG0464;3QPGP;3RSVP;38D9T;3NUE2;KOG0740	Belongs to the AAA ATPase family	O
Unigene1299853	COG0525;248VC;3WCDF;1TPN4	amino acids such as threonine, to avoid such errors, it has a posttransfer editing activity that hydrolyzes mischarged Thr-tRNA(Val) in a tRNA-dependent manner	J
Unigene913750	1UMGB;4H4M3;COG3468	Autotransporter beta-domain	MU
Unigene1343775	25V39;1TPAI;248SJ;COG0532	One of the essential components for the initiation of protein synthesis. Protects formylmethionyl-tRNA from spontaneous hydrolysis and promotes its binding to the 30S ribosomal subunits. Also involved in the hydrolysis of GTP during the formation of the 70S ribosomal complex	J
Unigene898876	1TPS7;4HAWB;COG0060;3F3X4	amino acids such as valine, to avoid such errors it has two additional distinct tRNA(Ile)-dependent editing activities. One activity is designated as 'pretransfer' editing and involves the hydrolysis of activated Val-AMP. The other activity is designated 'posttransfer' editing and involves deacylation of mischarged Val-tRNA(Ile)	J
Unigene137157	COG2373;COG3209;1UKBE	Cysteine-rich secretory protein family	M
Unigene130352	1MUIU;COG4644;1RPZZ	Transposase	L
Unigene312175	COG0047;COG0046;4H2JU;1TPAS	phosphoribosylformylglycinamidine synthase	F
Unigene76595	COG0464;1TPQZ;24BQK;3WD6X	PFAM ATPase family associated with various cellular activities (AAA)	O
Unigene349108	2NNZ4;COG0370	transporter of a GTP-driven Fe(2 ) uptake system	P
Unigene257943	4H2Y1;COG5295;1V02T	Coiled stalk of trimeric autotransporter adhesin	UW
Unigene183575	1TRMA;25VK6;2480C;COG1368	Psort location CytoplasmicMembrane, score	M
Unigene1075355	4H2F1;COG2911;1TQZZ	TamB, inner membrane protein subunit of TAM complex	S
Unigene405420	1TPS7;4HAWB;COG0060	amino acids such as valine, to avoid such errors it has two additional distinct tRNA(Ile)-dependent editing activities. One activity is designated as 'pretransfer' editing and involves the hydrolysis of activated Val-AMP. The other activity is designated 'posttransfer' editing and involves deacylation of mischarged Val-tRNA(Ile)	J
Unigene1131240	4NK8Q;COG3292;2FXT6;COG5002;COG3437	ATPase histidine kinase DNA gyrase B HSP90 domain protein	T
Unigene297934	COG0532;1TPAI;1WSSX;4HA8S	One of the essential components for the initiation of protein synthesis. Protects formylmethionyl-tRNA from spontaneous hydrolysis and promotes its binding to the 30S ribosomal subunits. Also involved in the hydrolysis of GTP during the formation of the 70S ribosomal complex	J
Unigene213427	4QG8W;4R0PA;4QSBS;4QJWA	DNA-directed RNA polymerase activity	S
Unigene917713	2FS2C;COG4886;4NF17	Bacterial surface protein 26-residue PARCEL	S
Unigene750494	1TRZH;COG1002	Type II restriction enzyme, methylase subunits	V
Unigene593343	28IZ4;3NZPA;2QRAW;3QR61;3RZEU;3RTJV;39V7V	to Saccharomyces cerevisiae RRN6 (YBL014C)	K
Unigene398982	COG0532;COG0481;4D3HS;2GKPH	One of the essential components for the initiation of protein synthesis. Protects formylmethionyl-tRNA from spontaneous hydrolysis and promotes its binding to the 30S ribosomal subunits. Also involved in the hydrolysis of GTP during the formation of the 70S ribosomal complex	J
Unigene156532	30JE9;4ITMC;29XNT;3F5A1;1UKXS	-	-
Unigene1095901	COG2189;47K7W;4NFKE	DNA methylase	L
Unigene472118	COG0474;4HTQ4;1TPF5	cation transport ATPase	P
Unigene336504	4QW3H;4QB3Z	Hexon, adenovirus major coat protein, C-terminal domain	S
Unigene243736	248UE;1TQ9B;COG1203	CRISPR-associated helicase, Cas3	L
Unigene25275	COG0474;247JN;21YUA;1TPF5	Cation transporter/ATPase, N-terminus	P
Unigene993752	1MUTF;42NKH;2YMVS;COG1074	Belongs to the helicase family. UvrD subfamily	L
Unigene148333	1Y75H;1MX6H;COG0553;1RNRZ	Transcription regulator that activates transcription by stimulating RNA polymerase (RNAP) recycling in case of stress conditions such as supercoiled DNA or high salt concentrations. Probably acts by releasing the RNAP, when it is trapped or immobilized on tightly supercoiled DNA. Does not activate transcription on linear DNA. Probably not involved in DNA repair	K
Unigene613293	KOG2993;3RYFI;3NVTD;3QJE7;3RSF6;38BHV	Required for cytoplasm to vacuole transport (Cvt) vesicles and autophagosomes completion and	U
Unigene1082761	COG1653	carbohydrate transport	G
Unigene1216771	2WKW5;42PEV;1MVBH;COG0542;2M93S	C-terminal, D2-small domain, of ClpB protein	O
Unigene53741	COG5263;4HKHQ;1V6RS;COG4193	endo-beta-N-acetylglucosaminidase	G
Unigene1021865	27WB3;COG0791;COG3584;247K5;1TP24;COG0739	NlpC/P60 family	M
Unigene933530	4QW3H;4QB3Z	Hexon, adenovirus major coat protein, C-terminal domain	S
Unigene977518	COG0247;2FPEG;22VX1;4NEK3;COG0277	FAD linked oxidases, C-terminal domain	C
Unigene403158	1TPS7;4HAWB;COG0060;3F3X4	amino acids such as valine, to avoid such errors it has two additional distinct tRNA(Ile)-dependent editing activities. One activity is designated as 'pretransfer' editing and involves the hydrolysis of activated Val-AMP. The other activity is designated 'posttransfer' editing and involves deacylation of mischarged Val-tRNA(Ile)	J
Unigene1269786	COG0178;4NEHM;2FNFZ;22X2V	The UvrABC repair system catalyzes the recognition and processing of DNA lesions. UvrA is an ATPase and a DNA-binding protein. A damage recognition complex composed of 2 UvrA and 2 UvrB subunits scans DNA for abnormalities. When the presence of a lesion has been verified by UvrB, the UvrA molecules dissociate	L
Unigene1168545	1TRZH;249I6;25XWV;COG1002	Type II restriction enzyme, methylase subunits	V
Unigene1105753	COG0653;1TPEY;3WCCU;247N2	Part of the Sec protein translocase complex. Interacts with the SecYEG preprotein conducting channel. Has a central role in coupling the hydrolysis of ATP to the transfer of proteins into and across the cell membrane, serving as an ATP-driven molecular motor driving the stepwise translocation of polypeptide chains across the membrane	U
Unigene201531	4QN8F;4QB9J;4QS1Z;4QXFE	-	-
Unigene374152	4HB2Y;COG0847;3F4KA;1TQHQ;COG1199	helicase involved in DNA repair and perhaps also replication	L
Unigene230299	2VJ2F;COG5013;1KRFS;1MW9S	Respiratory nitrate reductase alpha N-terminal	C
Unigene1108101	1V4S7;3WNDV;29FGZ;302EM;24IG5	-	-
Unigene691255	3NX6J;3QKBR;COG0532;3RT8Z;3RYM9;KOG1144;38DE9	to Saccharomyces cerevisiae FUN12 (YAL035W)	J
Unigene1167674	25UR0;COG1143;1TQ1A;COG0493;248EK	NADPH-dependent glutamate synthase beta chain and related oxidoreductases	C
Unigene10756	COG1061;4HCVA;COG4951;1TS5R	Type III restriction protein res subunit	L
Unigene902263	26BFT;1V17S;24GRG;COG5492	S-layer homology domain	N
Unigene1382113	1RNFD;1MXXZ;COG4733	Phage-related protein, tail component	NT
Unigene904935	3WKVQ;248UE;1TQ9B;COG1203	CRISPR-associated helicase, Cas3	L
Unigene977345	4NFA0;2FNND;1WCZU;COG0587	DNA polymerase alpha chain like domain	L
Unigene874699	COG0653;1TPEY;267T4;247N2	Part of the Sec protein translocase complex. Interacts with the SecYEG preprotein conducting channel. Has a central role in coupling the hydrolysis of ATP to the transfer of proteins into and across the cell membrane, serving as an ATP-driven molecular motor driving the stepwise translocation of polypeptide chains across the membrane	U
Unigene99540	1V17S;24GRG;COG5492	S-layer domain-containing protein	N
Unigene280802	COG1143;1TQ1A;3XZ32;COG0493;248EK;COG4231	Psort location Cytoplasmic, score 9.98	C
Unigene219220	COG1372;1WIK4;COG1702	Phosphate starvation-inducible protein PhoH	T
Unigene906669	1MU0D;2WIZB;2M8BJ;42MMA;COG4775	Part of the outer membrane protein assembly complex, which is involved in assembly and insertion of beta-barrel proteins into the outer membrane	M
Unigene1327831	36FQY;COG1143;1TQ1A;COG0493;248EK	Oxidoreductase	C
Unigene366426	2GISS;4D3UH;COG0210	DNA helicase	L
Unigene320687	COG0525;248VC;1TPN4;25UXK	amino acids such as threonine, to avoid such errors, it has a posttransfer editing activity that hydrolyzes mischarged Thr-tRNA(Val) in a tRNA-dependent manner	J
Unigene13215	4QM07	Bacterial DNA polymerase III alpha subunit	S
Unigene1015465	1TPCS;24A22;COG0419;268J9	Putative exonuclease SbcCD, C subunit	L
Unigene1092229	2FQ7H;4NFW1;COG1629;3XIY9	TonB-dependent Receptor Plug Domain	P
Unigene418	COG1196;3NXHE;3S0GB;KOG0250;3RTPV;38BW4;3QMP6	to Saccharomyces cerevisiae SMC6 (YLR383W)	L
Unigene1185621	2M8BM;1MUGX;2WIQ7;42MRR;COG0249	that it carries out the mismatch recognition step. This protein has a weak ATPase activity	L
Unigene349820	COG3886;4HAJ1;3F3YQ;1TQ62;COG1061	Helicase C-terminal domain protein	L
Unigene585734	3RRX3;39UK0;3QMBS;2CMHH;3NYHS;3S01X;2QQCV	Transcriptional inhibitor with a significantly increased number of target genes in response to oleate	K
Unigene658459	1Y7ES;1RPXV;COG5295;1N338	autotransporter adhesin	UW
Unigene103084	COG2902;2GK0C;4F6JZ	Bacterial NAD-glutamate dehydrogenase	E
Unigene714814	22X50;COG4771;2FKYY;4NF66;COG1629	Carboxypeptidase regulatory-like domain	P
Unigene441252	COG1100	GTP binding	S
Unigene276526	1TPZH;COG0507;247R7;2PS5Q	DNA-dependent ATPase and ATP-dependent 5'-3' DNA helicase. Has no activity on blunt DNA or DNA with 3'-overhangs, requires at least 10 bases of 5'-ssDNA for helicase activity	L
Unigene1039987	4C00G;COG4096;1UI7V;25ED3	EcoEI R protein C-terminal	L
Unigene219784	33RBX;2EY30;1VU12	-	-
Unigene579472	COG1100	GTP binding	S
Unigene464774	2IAIV;COG0210	Viral (Superfamily 1) RNA helicase	L
Unigene893144	COG1002;4NFKA;2FRB5	Type II restriction enzyme, methylase subunits	V
Unigene286638	COG0855	Catalyzes the reversible transfer of the terminal phosphate of ATP to form a long-chain polyphosphate (polyP)	P
Unigene1122474	COG1572	bacterial-type flagellum-dependent cell motility	NU
Unigene1115450	4NHA4;4AVBW;COG1523;2G0D6	Alpha amylase, catalytic domain	G
Unigene212576	4IUCT;1UNFJ;1WTF8;COG1766	MucBP domain	NU
Unigene1242312	4NJBD;COG0464;4APA9;2FR1I	ATPase, AAA family	O
Unigene1119204	2FX4P;COG0553;4NIEX	SNF2 family N-terminal domain	L
Unigene917505	COG0480;COG3688;1TPQH;247X4	Elongation factor	J
Unigene983383	3788I;COG0553	Psort location Cytoplasmic, score 8.96	L
Unigene3633	3NWDY;47CJC;3RRP4;KOG0964;38BNB;COG1196;3QPAP	Structural maintenance of chromosomes protein	D
Unigene112066	1MWRH;2KSBT;2VMKD;COG1002	type II restriction enzyme, methylase	V
Unigene355068	arCOG00368;23PEH;COG0419;2XTC7	Part of the Rad50 Mre11 complex, which is involved in the early steps of DNA double-strand break (DSB) repair. The complex may facilitate opening of the processed DNA ends to aid in the recruitment of HerA and NurA. Rad50 controls the balance between DNA end bridging and DNA resection via ATP-dependent structural rearrangements of the Rad50 Mre11 complex	L
Unigene1278373	COG1629;4NDXS;4AK7X;2FM2D	TonB-linked outer membrane protein, SusC RagA family	P
Unigene1032565	COG0464;COG0457;27IJS;248IE;1TY3C	Psort location Cytoplasmic, score	O
Unigene234147	1TPM5;3VP75;COG0744	Psort location Extracellular, score	M
Unigene205147	COG1136;COG0577;3VPHS;1TPBJ	macrolide ABC efflux protein MacB	V
Unigene1237822	43DMZ;2YMMS;1MUC4;COG0085	DNA-dependent RNA polymerase catalyzes the transcription of DNA into RNA using the four ribonucleoside triphosphates as substrates	K
Unigene604489	3QMWH;3NTWY;3RSAT;38BIW;3RXXR;KOG0578	to Saccharomyces cerevisiae STE20 (YHL007C)	T
Unigene597405	COG1100	GTP binding	S
Unigene1127412	COG5009;25E95;27I9N;1UI0H	Transglycosylase	M
Unigene877177	36EE8;1TQJW;COG3857;2487T	The heterodimer acts as both an ATP-dependent DNA helicase and an ATP-dependent, dual-direction single-stranded exonuclease. Recognizes the chi site generating a DNA molecule suitable for the initiation of homologous recombination. The AddB nuclease domain is not required for chi fragment generation	L
Unigene69333	COG1529;248BV;3WHIV;1TP7U;COG2080	Psort location CytoplasmicMembrane, score	C
Unigene56242	3F4BB;1TQB6;COG2352;4HCAF	Forms oxaloacetate, a four-carbon dicarboxylic acid source for the tricarboxylic acid cycle	H
Unigene1089292	21YBE;COG3688;1TPQH;COG0480;247X4	elongation factor G	J
Unigene88628	2ZVK2;4I180;1U6EQ;3F7R9;298EW	-	-
Unigene15006	4H9T9;1TQ15;3F3Y3;COG1511	domain protein	V
Unigene1242395	1TPCS;24A22;COG0419;COG1121	Exonuclease SbcC	L
Unigene413479	COG0525;2G5VS	amino acids such as threonine, to avoid such errors, it has a posttransfer editing activity that hydrolyzes mischarged Thr-tRNA(Val) in a tRNA-dependent manner	J
Unigene494611	1TRZH;4HE9W;3F4XU;COG1002	Type II restriction enzyme, methylase subunits	V
Unigene249229	COG0525;248VC;1TPN4;25UXK	amino acids such as threonine, to avoid such errors, it has a posttransfer editing activity that hydrolyzes mischarged Thr-tRNA(Val) in a tRNA-dependent manner	J
Unigene367522	25GDJ;22J8S;1UMAF;COG4886	Leucine rich repeats (6 copies)	S
Unigene17320	38C48;COG1112;3MC2R;KOG1805;3QKHP;3NVHU	DNA replication endonuclease-helicase Dna2	L
Unigene318138	COG0474;25VAR;247JN;1TPF5	P-type ATPase	P
Unigene1102990	2G3F1;4PKF9;COG4771;COG1629;22URP	TonB-dependent Receptor Plug Domain	P
Unigene1012252	4H21Q;1TPN4;COG0525	amino acids such as threonine, to avoid such errors, it has a posttransfer editing activity that hydrolyzes mischarged Thr-tRNA(Val) in a tRNA-dependent manner	J
Unigene1058201	COG1061;2481H;1TRA8	Psort location Cytoplasmic, score	V
Unigene462024	37NRU;COG2801;3INBQ;3M4R8;KOG0017;3GGV0	Reverse transcriptase (RNA-dependent DNA polymerase)	L
Unigene486020	25DAJ;2C2FU;32RIU;1V9D4	RNA dependent RNA polymerase	S
Unigene314689	1UYK8;4H2K5;COG5295	This gene contains a nucleotide ambiguity which may be the result of a sequencing error	UW
Unigene363255	1TPM5;3VP75;COG0744	Psort location Extracellular, score	M
Unigene361666	1TPM5;3VP75;COG0744	Psort location Extracellular, score	M
Unigene356617	1TR11;COG1100;4HDF4	Z1 domain	L
Unigene948576	COG2203;1TP8V;247PX;27MH7;COG5001	Putative diguanylate phosphodiesterase	T
Unigene677803	1TNYT;4H1YF;COG0086	DNA-dependent RNA polymerase catalyzes the transcription of DNA into RNA using the four ribonucleoside triphosphates as substrates	K
Unigene981319	COG4632;4ITVK;1UMFW	S-layer homology domain	G
Unigene316097	1TPS7;3VNU5;COG0060	amino acids such as valine, to avoid such errors it has two additional distinct tRNA(Ile)-dependent editing activities. One activity is designated as 'pretransfer' editing and involves the hydrolysis of activated Val-AMP. The other activity is designated 'posttransfer' editing and involves deacylation of mischarged Val-tRNA(Ile)	J
Unigene163342	4I1YA;2DCWR;2ZFMN;1VBUT	-	-
Unigene1165877	4NESP;COG3408;2FW74	Bacterial alpha-L-rhamnosidase C-terminal domain	G
Unigene289735	4H2YD;COG0849;1TP1Z	cell division protein FtsA	D
Unigene1071872	COG0507;36SEW;1TSBF;24D5A	Viral (Superfamily 1) RNA helicase	L
Unigene808804	COG3421;2W0RE;2KSRA;1MWD2	Type III restriction modification system enzyme	S
Unigene1050782	COG0443	unfolded protein binding	O
Unigene57738	3F4BB;1TQB6;COG2352;4HCAF	Forms oxaloacetate, a four-carbon dicarboxylic acid source for the tricarboxylic acid cycle	H
Unigene1239593	COG4632;231XY;4NQZB;2FP6A	Phosphodiester glycosidase	G
Unigene66935	COG0532;1TPAI;4HA8S	One of the essential components for the initiation of protein synthesis. Protects formylmethionyl-tRNA from spontaneous hydrolysis and promotes its binding to the 30S ribosomal subunits. Also involved in the hydrolysis of GTP during the formation of the 70S ribosomal complex	J
Unigene1255497	COG0574;2MIZ3;COG1080;2WJSH;42NDJ;1MU0R	Belongs to the PEP-utilizing enzyme family	G
Unigene435384	23NSY;arCOG01255;COG0013;2XSXB	Catalyzes the attachment of alanine to tRNA(Ala) in a two-step reaction alanine is first activated by ATP to form Ala- AMP and then transferred to the acceptor end of tRNA(Ala). Also edits incorrectly charged Ser-tRNA(Ala) and Gly-tRNA(Ala) via its editing domain	J
Unigene1044201	COG1143;1TQ1A;267YC;COG0493;248EK;COG4231	Psort location Cytoplasmic, score	C
Unigene879574	1TPS7;3VNU5;COG0060	amino acids such as valine, to avoid such errors it has two additional distinct tRNA(Ile)-dependent editing activities. One activity is designated as 'pretransfer' editing and involves the hydrolysis of activated Val-AMP. The other activity is designated 'posttransfer' editing and involves deacylation of mischarged Val-tRNA(Ile)	J
Unigene605134	3RYFE;38CZG;3QJWF;3RRXI;3NVQF;COG0553;KOG0390	to Saccharomyces cerevisiae RAD54 (YGL163C)	L
Unigene973369	COG0013;1TPK6;248M3;27JA1	Catalyzes the attachment of alanine to tRNA(Ala) in a two-step reaction alanine is first activated by ATP to form Ala- AMP and then transferred to the acceptor end of tRNA(Ala). Also edits incorrectly charged Ser-tRNA(Ala) and Gly-tRNA(Ala) via its editing domain	J
Unigene609574	1TPS7;4HAWB;COG0060;3F3X4	amino acids such as valine, to avoid such errors it has two additional distinct tRNA(Ile)-dependent editing activities. One activity is designated as 'pretransfer' editing and involves the hydrolysis of activated Val-AMP. The other activity is designated 'posttransfer' editing and involves deacylation of mischarged Val-tRNA(Ile)	J
Unigene595856	3PFAA;3QZJ6;2S8JT;3RXEQ;2E17R;3AA98	some similarities with uniprot	S
Unigene327168	4HP9J;1VJJV;COG1361;274AH;COG3210;COG1196	Cadherin-like beta sandwich domain	MU
Unigene1316589	4NFZQ;1WCST;COG0210;2FN03;COG2887	PD-(D/E)XK nuclease superfamily	L
Unigene9785	374XI;2G5ZG;COG0744	PFAM glycosyl transferase, family 51	M
Unigene885963	1TPJR;4H1X4;COG1674	FtsK SpoIIIE family protein	D
Unigene602861	COG5028;3QMVH;KOG1985;3NVER;3RSJ2;3RY88;3AGJX	Component of the coat protein complex II (COPII) which promotes the formation of transport vesicles from the endoplasmic reticulum (ER). The coat has two main functions, the physical deformation of the endoplasmic reticulum membrane into vesicles and the selection of cargo molecules (By similarity)	U
Unigene488941	4QUP9;4QPBY;4QAK6;4QKKV	peptidoglycan catabolic process	S
Unigene223979	COG0507;1TP20;COG1112;36GFE;24BMH	AAA domain	L
Unigene164258	1UYUA;249FX;COG3754	COG3754 Lipopolysaccharide biosynthesis protein	M
Unigene589847	1TRZH;4HE9W;3F4XU;COG1002	Type II restriction enzyme, methylase subunits	V
Unigene341727	4QHHT;4QZJH;4QJPT;4QTJU	-	-
Unigene593661	3QKT1;COG5594;3NW23;3S0GI;KOG1134;3RTC4;38BVW	to Saccharomyces cerevisiae RSN1 (YMR266W)	U
Unigene607432	3S0EE;3RSJD;3NZCY;2QU8E;28MQF;39ABR;3QS2S	to Saccharomyces cerevisiae GPR1 (YDL035C)	S
Unigene1000642	COG5009;25E95;36UN0;1UI0H	Transglycosylase	M
Unigene276129	4H33C;COG3210;COG2931;COG2911;1UNHI	Protein conserved in bacteria	Q
Unigene896556	24XXE;COG1626;1VQWZ	Glycosyl hydrolase family 63 C-terminal domain	G
Unigene1144203	34ANM;4NY6B;2DYQ8;2G0P4	Domain of unknown function	S
Unigene448984	arCOG03032;COG0457;COG1205;23PD4;2XTPR;arCOG00555	Domain of unknown function (DUF1998)	L
Unigene1033875	4BXFP;COG0662;1TPC9;24908;COG0836	Mannose-6-phosphate isomerase	GM
Unigene1085982	22WF8;COG0188;2FPAU;4NERI	Belongs to the type II topoisomerase GyrA ParC subunit family	L
Unigene810959	COG2801;3IQAC;3M6M1;37ZNE;KOG0017;3GT3T	transposition, RNA-mediated	L
Unigene723749	3GGZ7;2QSE3;37QZD;28JZP;3IBYT;3M4I6	MULE transposase domain	S
Unigene1157602	COG0525;2FPJG;4AKPX;4NETB	amino acids such as threonine, to avoid such errors, it has a posttransfer editing activity that hydrolyzes mischarged Thr-tRNA(Val) in a tRNA-dependent manner	J
Unigene1196926	COG0525;2FPJG;4NETB	amino acids such as threonine, to avoid such errors, it has a posttransfer editing activity that hydrolyzes mischarged Thr-tRNA(Val) in a tRNA-dependent manner	J
Unigene345964	4QHHT;4QZJH;4QJPT;4QTJU	-	-
Unigene157818	29WR5;30IC5;24KTD;1UIRZ;36K9B	-	-
Unigene88800	1TQB6;COG2352;4HCAF	Forms oxaloacetate, a four-carbon dicarboxylic acid source for the tricarboxylic acid cycle	H
Unigene598068	3NTZ9;38E02;3QKX1;COG0553;3RT31;KOG1001;3RZTK	to Saccharomyces cerevisiae RIS1 (YOR191W)	KL
Unigene454126	COG3210;4NTMJ;2FW1X	Psort location OuterMembrane, score	U
Unigene29762	3SK9Y;COG0495;3BGMU;38D6H;46FSM;3CSXI;KOG0437;41XVV	tRNA synthetases class I (C) catalytic domain	J
Unigene93171	3XN8M;1RN29;1MVZZ;COG2909	Positively regulates the transcription of the maltose regulon whose gene products are responsible for uptake and catabolism of malto-oligosaccharides. Binds and recognizes a DNA motif (called the malT box) 5'-GGA TG GA-3'	K
Unigene897673	1TRJ1;COG5492;24AU6;COG3209;3WHF3;COG4886	COG3209 Rhs family protein	M
Unigene593403	38D3K;3NV6Q;3RYVG;3QN9A;COG2030;KOG1206;3RS3N	to Saccharomyces cerevisiae FOX2 (YKR009C)	Q
Unigene135118	1RM9M;COG0653;3XN2C;1MUJZ	Part of the Sec protein translocase complex. Interacts with the SecYEG preprotein conducting channel. Has a central role in coupling the hydrolysis of ATP to the transfer of proteins into and across the cell membrane, serving both as a receptor for the preprotein-SecB complex and as an ATP-driven molecular motor driving the stepwise translocation of polypeptide chains across the membrane	U
Unigene64501	COG1136;COG0577;3VPHS;1TPBJ	macrolide ABC efflux protein MacB	V
Unigene179173	4HBQJ;3F4E0;COG0474;1TPF5	COG0474 Cation transport ATPase	P
Unigene338494	2NQE0;COG1012;COG1454	Iron-containing alcohol dehydrogenase	C
Unigene147076	COG0474;4H9S5;1TPF5	cation transport ATPase	P
Unigene883378	COG0642;1TQHB;COG2205;247S4;27WKD	ATPase histidine kinase DNA gyrase B HSP90 domain protein	T
Unigene877722	249TQ;1TQXI;COG5492	domain, Protein	N
Unigene55203	COG1454;4HAN8;COG1012;3F3RN;1TPB4	belongs to the iron- containing alcohol dehydrogenase family	C
Unigene601475	3QK2I;KOG0065;3RZV9;3RTXR;39V19;3NZ1Y;COG1131	Belongs to the ABC transporter superfamily. ABCG family. PDR (TC 3.A.1.205) subfamily	Q
Unigene236617	1VPFZ;4HFGV;COG3942	CHAP domain protein	M
Unigene458716	1VDST;4HJ8F;COG1196	Phage-related minor tail protein	D
Unigene1160248	42MF6;2YM7R;1MU48;COG0841	Efflux pump membrane transporter	V
Unigene996981	COG3250;2FM0P;1WDRI;4NF3W	Coagulation factor 5/8 C-terminal domain, discoidin domain	G
Unigene29868	1UVTX;4I2C0;COG2367;3F5M0	the current gene model (or a revised gene model) may contain a frame shift	V
Unigene319958	COG1372;COG3505;2IAUZ	Type IV secretory system Conjugative DNA transfer	U
Unigene1216262	COG3451;1MWW7	COG0433 Predicted ATPase	U
Unigene258369	1TQ1G;COG0557;4H23F	3'-5' exoribonuclease that releases 5'-nucleoside monophosphates and is involved in maturation of structured RNAs	J
Unigene1363162	4NERM;1WDPJ;COG0474;2FMEC	Cation transporter/ATPase, N-terminus	P
Unigene1354427	24ASK;1UY5D;COG1196;COG3525	Psort location Extracellular, score	G
Unigene1237306	4QS5F;4QWBE;4QDJW;4QP3I	lysozyme activity	S
Unigene351297	1TQB6;COG2352;4HCAF;1WSVY	Forms oxaloacetate, a four-carbon dicarboxylic acid source for the tricarboxylic acid cycle	C
Unigene172835	1MUU5;1RMYC;COG0474;3XNGR	Belongs to the cation transport ATPase (P-type) (TC 3.A.3) family. Type IIIB subfamily	P
Unigene70642	1TQB6;COG2352;4HCAF	Forms oxaloacetate, a four-carbon dicarboxylic acid source for the tricarboxylic acid cycle	H
Unigene284169	23NSY;arCOG01255;COG0013;2XSXB	Catalyzes the attachment of alanine to tRNA(Ala) in a two-step reaction alanine is first activated by ATP to form Ala- AMP and then transferred to the acceptor end of tRNA(Ala). Also edits incorrectly charged Ser-tRNA(Ala) and Gly-tRNA(Ala) via its editing domain	J
Unigene1105527	COG0070;27JFN;COG0067;248IB;1TQ0B;COG0069	Glutamate synthase central domain	E
Unigene884997	1TQ1G;COG0557;4H23F	3'-5' exoribonuclease that releases 5'-nucleoside monophosphates and is involved in maturation of structured RNAs	J
Unigene44517	COG0474;3F3KP;4H9S5;1TPF5	P-type ATPase	P
Unigene753377	2A5G6;30U67	-	-
Unigene1061760	COG2080;4H3QN;COG1529;1TP7U	Aldehyde oxidase and xanthine dehydrogenase, molybdopterin binding	C
Unigene998253	COG3117;379EJ	Lipopolysaccharide-assembly, LptC-related	S
Unigene247687	1TQB6;COG2352;4HCAF	Forms oxaloacetate, a four-carbon dicarboxylic acid source for the tricarboxylic acid cycle	H
Unigene131135	1TPCS;24A22;COG0419;36EN6	exonuclease	L
Unigene243221	4CVD8;2HGJ8;COG0577;COG1538	Efflux ABC transporter, permease protein	V
Unigene1365371	247U0;42EPB;1TPYG;COG0587	TIGRFAM DNA polymerase III, alpha subunit	L
Unigene422213	COG1100	GTP binding	S
Unigene385157	COG3210;1TR3V;COG4932	Parallel beta-helix repeats	U
Unigene981989	4AKXE;COG1506;4NDVD;2FPXW	Peptidase, S9A B C family, catalytic domain protein	E
Unigene1288576	1MW7K;COG1372;COG4626;1RP8Z	terminase	K
Unigene584396	38GMT;3S0G5;3NXFQ;3RS0N;3QKXQ;COG0249;KOG0220	to Saccharomyces cerevisiae MSH4 (YFL003C)	L
Unigene142942	COG0577;4HA2C;1TPHU	ABC transporter (Permease	V
Unigene181350	3VPIS;1TQJW;COG3857	Psort location Cytoplasmic, score	L
Unigene1027316	1TQ1G;COG0557;4H23F	3'-5' exoribonuclease that releases 5'-nucleoside monophosphates and is involved in maturation of structured RNAs	J
Unigene430306	COG3942;1VPFZ;4HFGV;42E9R	Peptidase family M23	S
Unigene88809	1WSR9;COG0474;4H9S5;1TPF5	Cation transporter/ATPase, N-terminus	P
Unigene908269	1UYFP;24A8A;COG3459;36GIP	Glycosyl hydrolase 36 superfamily, catalytic domain	G
Unigene362218	1UJTF;4ITFB;COG3064;42EJE	Cell surface antigen C-terminus	M
Unigene502294	COG0474;4H9S5;1TPF5	cation transport ATPase	P
Unigene587025	KOG0906;COG5032;3NWH2;38BZG;3RYM2;3QMAM;3RTDB	Belongs to the PI3 PI4-kinase family	TU
Unigene21325	COG0474;36DDM;247JN;1TPF5	ATPase, P-type (transporting), HAD superfamily, subfamily IC	P
Unigene420090	4I2FA;1UWJX;1WSCJ;COG0810	M26 IgA1-specific Metallo-endopeptidase C-terminal region	M
Unigene656232	3GFIF;COG2801;KOG4197;KOG0017;37K71;4JGHT	Pentatricopeptide repeat-containing protein	L
Unigene372392	1TPVY;COG4485;24A98	Psort location CytoplasmicMembrane, score	S
Unigene54827	COG0474;4H9S5;1TPF5	cation transport ATPase	P
Unigene409293	COG0277;2GKI9;COG0247	FAD linked oxidase	C
Unigene150707	4H2DV;COG2176;1TPAG;COG0613	Required for replicative DNA synthesis. This DNA polymerase also exhibits 3' to 5' exonuclease activity	L
Unigene314604	COG1882;22GGJ;1TPTF;247YY	Glycine radical enzyme that catalyzes the cleavage of a C-N bond in choline, producing trimethylamine (TMA) and acetaldehyde	C
Unigene244769	COG1454;COG1012;1TPB4;3VPX8	belongs to the iron- containing alcohol dehydrogenase family	C
Unigene1337164	2MBIW;2X5VQ;43AFU;1N1XG;COG4625	Autotransporter beta-domain	S
Unigene193330	430FK;2WW2M;1R4Z9;COG0419	ATPase involved in DNA repair	L
Unigene333680	4H3QE;COG3933;COG1221;1VSHE	PFAM sigma-54 factor interaction domain-containing protein, PTS system fructose subfamily IIA component, PRD domain protein	K
Unigene1216624	4NESP;COG3408	Alpha-L-rhamnosidase N-terminal domain	G
Unigene346056	4H21Q;1TPN4;COG0525	amino acids such as threonine, to avoid such errors, it has a posttransfer editing activity that hydrolyzes mischarged Thr-tRNA(Val) in a tRNA-dependent manner	J
Unigene116589	2NNSC;COG0474	Cation transporter/ATPase, N-terminus	P
Unigene114256	COG0542;2NNNE	Part of a stress-induced multi-chaperone system, it is involved in the recovery of the cell from heat-induced damage, in cooperation with DnaK, DnaJ and GrpE	O
Unigene1090208	4NFW1;COG4772;4AW7A;2FQ7H;COG1629	Psort location OuterMembrane, score	P
Unigene910963	COG0642;1UYZX;25E9T	Histidine kinase	T
Unigene194684	4H9S7;3F3ZA;COG0258;COG0749;1TPKJ	In addition to polymerase activity, this DNA polymerase exhibits 5'-3' exonuclease activity	L
Unigene303164	COG2710	Component of the dark-operative protochlorophyllide reductase (DPOR) that uses Mg-ATP and reduced ferredoxin to reduce ring D of protochlorophyllide (Pchlide) to form chlorophyllide a (Chlide). This reaction is light-independent. The NB-protein	C
Unigene205182	1TPM5;3VP75;COG0744	Psort location Extracellular, score	M
Unigene317729	4PMSS;COG5362	Terminase-like family	S
Unigene877931	COG0013;1TPK6;248M3	Catalyzes the attachment of alanine to tRNA(Ala) in a two-step reaction alanine is first activated by ATP to form Ala- AMP and then transferred to the acceptor end of tRNA(Ala). Also edits incorrectly charged Ser-tRNA(Ala) and Gly-tRNA(Ala) via its editing domain	J
Unigene275305	2GJ75;4D03M;COG0531;COG1454	Amino acid permease	CE
Unigene343634	COG4124;1TSXQ;36DMQ;24CRT;COG5263;COG4733	Belongs to the glycosyl hydrolase 26 family	M
Unigene181645	4H3A7;COG0013;1TPK6	Catalyzes the attachment of alanine to tRNA(Ala) in a two-step reaction alanine is first activated by ATP to form Ala- AMP and then transferred to the acceptor end of tRNA(Ala). Also edits incorrectly charged Ser-tRNA(Ala) and Gly-tRNA(Ala) via its editing domain	J
Unigene344079	25C98;2PSW6;1TQ5E;COG0553	SNF2 family N-terminal domain	L
Unigene1332196	46TTZ;2IVBX;COG0474	Cation transporter/ATPase, N-terminus	P
Unigene149404	COG0642;COG2198;1MXQG;1RQ18;3XNSS	Component of the Rcs signaling system, which controls transcription of numerous genes. RcsD is a phosphotransfer intermediate between the sensor kinase RcsC and the response regulator RcsB. It acquires a phosphoryl group from RcsC and transfers it to RcsB	T
Unigene1018454	1MUHE;COG3188;3XMHU;1RMPU	Outer membrane usher protein fimD	NU
Unigene167990	2NNZ4;COG0370	transporter of a GTP-driven Fe(2 ) uptake system	P
Unigene652002	37Q53;3GV0R;3IN3V;KOG1075;3M2JY	Reverse transcriptase (RNA-dependent DNA polymerase)	S
Unigene650948	1RNQ3;3NIV8;1MUKM;COG0729	Surface antigen	M
Unigene1010618	1TPY5;COG3408;24ECR	Bacterial alpha-L-rhamnosidase C-terminal domain	G
Unigene1218936	24NG1;COG1159;1U001	50S ribosome-binding GTPase	S
Unigene589338	3NUGR;38CYR;3QPW9;3RT8S;3RY57;KOG2220	to Saccharomyces cerevisiae BRO1 (YPL084W)	U
Unigene29984	4H9S7;3F3ZA;COG0258;COG0749;1TPKJ	In addition to polymerase activity, this DNA polymerase exhibits 5'-3' exonuclease activity	L
Unigene604996	COG0791;1UHXT;4ISA9;3F5SW	Prophage endopeptidase tail	M
Unigene1017248	378NS;COG0653	Part of the Sec protein translocase complex. Interacts with the SecYEG preprotein conducting channel. Has a central role in coupling the hydrolysis of ATP to the transfer of proteins into and across the cell membrane, serving as an ATP-driven molecular motor driving the stepwise translocation of polypeptide chains across the membrane	U
Unigene58436	4H9XC;COG0013;1TPK6	Catalyzes the attachment of alanine to tRNA(Ala) in a two-step reaction alanine is first activated by ATP to form Ala- AMP and then transferred to the acceptor end of tRNA(Ala). Also edits incorrectly charged Ser-tRNA(Ala) and Gly-tRNA(Ala) via its editing domain	J
Unigene582063	3QN48;KOG2099;38F0I;COG0058;3RRKU;3RYFN;3NVUR	Phosphorylase is an important allosteric enzyme in carbohydrate metabolism. Enzymes from different sources differ in their regulatory mechanisms and in their natural substrates. However, all known phosphorylases share catalytic and structural properties	G
Unigene79237	1TQ03;2491S;COG0841;25QT4	Belongs to the resistance-nodulation-cell division (RND) (TC 2.A.6) family	V
Unigene1104307	COG2931	calcium- and calmodulin-responsive adenylate cyclase activity	Q
Unigene369964	4HB5N;COG1048;1VTMM	Catalyzes the isomerization of citrate to isocitrate via cis-aconitate	C
Unigene912730	33RBX;2EY30;1VU12	-	-
Unigene204835	4H21Q;1TPN4;COG0525	amino acids such as threonine, to avoid such errors, it has a posttransfer editing activity that hydrolyzes mischarged Thr-tRNA(Val) in a tRNA-dependent manner	J
Unigene872005	4NE6Z;22WYU;COG4775;2FM76	membrane	M
Unigene1052413	COG1215;COG1887;4HC9U;1ZDEV;1V4DT	CDP-Glycerol:Poly(glycerophosphate) glycerophosphotransferase	M
Unigene46250	2FQ6B;33R0W;4NXTF;2EXRF;4AP5V	-	-
Unigene951184	4AKJW;COG2373;4NEW9;2FP6Z	COG2373 Large extracellular alpha-helical protein	S
Unigene378171	COG0791;1UHXT;4ISA9;3F5SW	Prophage endopeptidase tail	M
Unigene940836	COG0542;247TD;1TPMU;36DF4	Part of a stress-induced multi-chaperone system, it is involved in the recovery of the cell from heat-induced damage, in cooperation with DnaK, DnaJ and GrpE	O
Unigene872077	COG5283;1TQ28;4H9JE;COG5412	Phage-related minor tail protein	S
Unigene959525	21XE0;COG0474;247JN;1TPF5	TIGRFAM ATPase, P-type (transporting), HAD superfamily, subfamily IC	P
Unigene947801	COG3421;3F61Y;1TRVK;4HAVG	Type III restriction enzyme, res subunit	L
Unigene132214	COG0013;1TPK6;36E03;248M3	Catalyzes the attachment of alanine to tRNA(Ala) in a two-step reaction alanine is first activated by ATP to form Ala- AMP and then transferred to the acceptor end of tRNA(Ala). Also edits incorrectly charged Ser-tRNA(Ala) and Gly-tRNA(Ala) via its editing domain	J
Unigene1042423	COG1670;1MW98;3XPBY;COG1042;1RPXX;COG0045	Acetylates RNase R in exponential phase cells. Also required for the glucose-dependent acetylation on multiple lysines of alpha, beta and beta' RNAP subunits. May acetylate Acs and inhibit its activity	CJ
Unigene1142587	COG0525;378RD	amino acids such as threonine, to avoid such errors, it has a posttransfer editing activity that hydrolyzes mischarged Thr-tRNA(Val) in a tRNA-dependent manner	J
Unigene880071	COG0013;1TPK6;248M3	Catalyzes the attachment of alanine to tRNA(Ala) in a two-step reaction alanine is first activated by ATP to form Ala- AMP and then transferred to the acceptor end of tRNA(Ala). Also edits incorrectly charged Ser-tRNA(Ala) and Gly-tRNA(Ala) via its editing domain	J
Unigene965276	2M82M;42N0H;2WIYD;1MVST;COG0612	Belongs to the peptidase M16 family	S
Unigene1121288	42MPZ;2WIR9;2M99R;COG0525;1MV7B	amino acids such as threonine, to avoid such errors, it has a posttransfer editing activity that hydrolyzes mischarged Thr-tRNA(Val) in a tRNA-dependent manner	J
Unigene79209	3F3RB;4HB85;1TPN4;COG0525	amino acids such as threonine, to avoid such errors, it has a posttransfer editing activity that hydrolyzes mischarged Thr-tRNA(Val) in a tRNA-dependent manner	J
Unigene31525	3F3RB;4HB85;1TPN4;COG0525	amino acids such as threonine, to avoid such errors, it has a posttransfer editing activity that hydrolyzes mischarged Thr-tRNA(Val) in a tRNA-dependent manner	J
Unigene591959	KOG0412;3S0C9;3QJIE;3RU02;38FSM;3NYET	to Saccharomyces cerevisiae COG4 (YPR105C)	U
Unigene1033743	36EWE;COG0258;COG0749;1TPKJ;248NG	In addition to polymerase activity, this DNA polymerase exhibits 5'-3' exonuclease activity	L
Unigene602115	3RRHJ;KOG2124;COG1524;3QP01;3NUCC;3RZZG;38EK1	Ethanolamine phosphate transferase involved in glycosylphosphatidylinositol-anchor biosynthesis. Transfers ethanolamine phosphate to the first alpha-1,4-linked mannose of the glycosylphosphatidylinositol precursor of GPI-anchor (By similarity)	T
Unigene941148	COG1061;1MWY3	Type III restriction enzyme, res subunit	KL
Unigene1184232	2WKW5;42PEV;1MVBH;COG0542;2M93S	C-terminal, D2-small domain, of ClpB protein	O
Unigene141452	COG5632;COG0739;1VAC5;4ISKX	Peptidase, M23	M
Unigene1272290	1MUDU;2M8ES;COG0552;2WIPM;42N3Z	Involved in targeting and insertion of nascent membrane proteins into the cytoplasmic membrane. Acts as a receptor for the complex formed by the signal recognition particle (SRP) and the ribosome-nascent chain (RNC). Interaction with SRP-RNC leads to the transfer of the RNC complex to the Sec translocase for insertion into the membrane, the hydrolysis of GTP by both Ffh and FtsY, and the dissocia…	U
Unigene121223	COG0258;COG0749;1TPKJ;25QCY;248NG	In addition to polymerase activity, this DNA polymerase exhibits 5'-3' exonuclease activity	L
Unigene112037	24A8K;1TQ15;36FH4;COG1511	Psort location Cellwall, score	S
Unigene245170	COG5283;1TQ28;COG5412;247QT	Phage tail tape measure protein, TP901 family	E
Unigene1022150	1TY3C;COG0457;248IE	Psort location Cytoplasmic, score	O
Unigene242075	COG0474;25VAR;247JN;1TPF5	P-type ATPase	P
Unigene924109	COG0532;1TPAI;4H1X3	One of the essential components for the initiation of protein synthesis. Protects formylmethionyl-tRNA from spontaneous hydrolysis and promotes its binding to the 30S ribosomal subunits. Also involved in the hydrolysis of GTP during the formation of the 70S ribosomal complex	J
Unigene1085492	COG3264;42N78;2WM0M;1MWSA;2M7ZG	mechanosensitive ion channel	M
Unigene593531	KOG4230;3S0BP;COG2759;3QKMW;3RRCC;3NVZV;38DB3	to Saccharomyces cerevisiae MIS1 (YBR084W)	H
Unigene290354	1UVTX;4I2C0;COG2367;3F5M0	the current gene model (or a revised gene model) may contain a frame shift	V
Unigene361982	25QNK;248VC;1TPN4;COG0525	amino acids such as threonine, to avoid such errors, it has a posttransfer editing activity that hydrolyzes mischarged Thr-tRNA(Val) in a tRNA-dependent manner	J
Unigene1260106	COG3828;25Y00;1TR8N;COG1501;24A10	COG COG1501 Alpha-glucosidases, family 31 of glycosyl hydrolases	G
Unigene233530	COG1012;4HAN8;1TPB4;COG1454	belongs to the iron- containing alcohol dehydrogenase family	C
Unigene69142	COG1511;COG4926;1MA53;1UW5U;4I2DG	gp58-like protein	S
Unigene1191054	248GI;1TPRJ;27IUI;COG0249	that it carries out the mismatch recognition step. This protein has a weak ATPase activity	L
Unigene948173	24GYJ;1V1PG;2C3VU;2ZCE1	-	-
Unigene62538	COG0525;4HB85;1TPN4	amino acids such as threonine, to avoid such errors, it has a posttransfer editing activity that hydrolyzes mischarged Thr-tRNA(Val) in a tRNA-dependent manner	J
Unigene196930	248GI;1TPRJ;3WGM4;COG0249	that it carries out the mismatch recognition step. This protein has a weak ATPase activity	L
Unigene1042374	2M7VF;42MKU;COG1379;COG0210;1MU0G;2WJR3	PFAM UvrD REP helicase	L
Unigene399260	COG4926;4D84Z;2GZWR	Prophage endopeptidase tail	S
Unigene1054035	COG0525;248VC;1TPN4;27J5T	amino acids such as threonine, to avoid such errors, it has a posttransfer editing activity that hydrolyzes mischarged Thr-tRNA(Val) in a tRNA-dependent manner	J
Unigene224972	COG0532;2NNRG	One of the essential components for the initiation of protein synthesis. Protects formylmethionyl-tRNA from spontaneous hydrolysis and promotes its binding to the 30S ribosomal subunits. Also involved in the hydrolysis of GTP during the formation of the 70S ribosomal complex	J
Unigene196998	COG1012;247IQ;1TPB4;COG1454	alcohol dehydrogenase	C
Unigene793474	4QKNS;4QAYQ;4QQ3V	Domain of unknown function (DUF2479)	S
Unigene320993	1VFU5;25FPQ;COG5492	COG3209 Rhs family protein	N
Unigene589802	36G9X;COG0474;247JN;1TPF5	Cation transporter/ATPase, N-terminus	P
Unigene73296	COG0474;3F3KP;4H9S5;1TPF5	P-type ATPase	P
Unigene957323	COG0653;36DNR;1TPEY;247N2	Part of the Sec protein translocase complex. Interacts with the SecYEG preprotein conducting channel. Has a central role in coupling the hydrolysis of ATP to the transfer of proteins into and across the cell membrane, serving as an ATP-driven molecular motor driving the stepwise translocation of polypeptide chains across the membrane	U
Unigene740365	1MV47;COG0495;1RP14;3NJJI	Belongs to the class-I aminoacyl-tRNA synthetase family	J
Unigene267052	COG0058;25VB4;248E1;1TQAJ	Phosphorylase is an important allosteric enzyme in carbohydrate metabolism. Enzymes from different sources differ in their regulatory mechanisms and in their natural substrates. However, all known phosphorylases share catalytic and structural properties	G
Unigene608390	3S06D;3NVVQ;COG5594;KOG1134;3RTKX;3RJMC;39S3Z	to Saccharomyces cerevisiae SPO75 (YLL005C)	S
Unigene8224	COG0249;1TPRJ;4HA63;3F4A5	that it carries out the mismatch recognition step. This protein has a weak ATPase activity	L
Unigene1227695	COG2887;COG3893;4NFZQ;2FN03	DNA-dependent ATPase I and helicase II	L
Unigene586497	COG0525;248VC;1TPN4;36E1A	amino acids such as threonine, to avoid such errors, it has a posttransfer editing activity that hydrolyzes mischarged Thr-tRNA(Val) in a tRNA-dependent manner	J
Unigene271311	COG0574;COG1080;3WEIV;1TPK8;4HBU2	Pyruvate phosphate dikinase, PEP/pyruvate binding domain	G
Unigene5567	COG5295	Hep Hag repeat protein	UW
Unigene1128604	COG1649;4NFKQ;22W1J;2FMPU	Glycosyl hydrolase-like 10	S
Unigene242074	COG0525;248VC;1TPN4;25UXK	amino acids such as threonine, to avoid such errors, it has a posttransfer editing activity that hydrolyzes mischarged Thr-tRNA(Val) in a tRNA-dependent manner	J
Unigene364075	COG1454;4HAN8;COG1012;27DCM;1TPB4	belongs to the iron- containing alcohol dehydrogenase family	C
Unigene1013030	COG0013;1TPK6;2N6SR;248M3	Catalyzes the attachment of alanine to tRNA(Ala) in a two-step reaction alanine is first activated by ATP to form Ala- AMP and then transferred to the acceptor end of tRNA(Ala). Also edits incorrectly charged Ser-tRNA(Ala) and Gly-tRNA(Ala) via its editing domain	J
Unigene1082693	2N6UM;COG4932;1TQBI;25BDZ	Cna B domain protein	M
Unigene1020362	COG0013;1TPK6;36E03;248M3	Catalyzes the attachment of alanine to tRNA(Ala) in a two-step reaction alanine is first activated by ATP to form Ala- AMP and then transferred to the acceptor end of tRNA(Ala). Also edits incorrectly charged Ser-tRNA(Ala) and Gly-tRNA(Ala) via its editing domain	J
Unigene18720	3F3RB;4HB85;1TPN4;COG0525	amino acids such as threonine, to avoid such errors, it has a posttransfer editing activity that hydrolyzes mischarged Thr-tRNA(Val) in a tRNA-dependent manner	J
Unigene928112	1UYEE;42I4M;COG1653;24B6R	PFAM extracellular solute-binding protein family 1	G
Unigene1045441	27IN0;COG0258;COG0749;1TPKJ;248NG	In addition to polymerase activity, this DNA polymerase exhibits 5'-3' exonuclease activity	L
Unigene339901	COG0542;247TD;1TPMU;27IZN	Part of a stress-induced multi-chaperone system, it is involved in the recovery of the cell from heat-induced damage, in cooperation with DnaK, DnaJ and GrpE	O
Unigene892074	2Z9TU;28K4Z;1TS51;24GFX	-	-
Unigene1016770	2FPNR;COG4771;4ANM5;4NFAM;COG1629	Psort location OuterMembrane, score	M
Unigene286419	COG0608;2IK2U;4CUF5;COG0514	single-stranded-DNA-specific exonuclease RecJ	L
Unigene1321620	COG0674;248FW;COG1013;COG1145;1TQJ2;COG1014	Oxidoreductase required for the transfer of electrons from pyruvate to flavodoxin	C
Unigene83282	4HR7T;1V4M0;COG2020	methyltransferase activity	O
Unigene41263	COG1454;4HAN8;COG1012;3F3RN;1TPB4	belongs to the iron- containing alcohol dehydrogenase family	C
Unigene14265	COG1454;4HAN8;COG1012;3F3RN;1TPB4	belongs to the iron- containing alcohol dehydrogenase family	C
Unigene343358	4QPBY;4QAK6;4QKKV	peptidoglycan catabolic process	S
Unigene1218678	4NFE8;1IPWK;COG3250	Glycoside hydrolase, family 2	G
Unigene951472	1TPJR;4H1X4;COG1674	FtsK SpoIIIE family protein	D
Unigene954582	COG5009;25E95;1UI0H	penicillin-binding protein	M
Unigene840859	3NVPM;KOG0169;3RTAG;38BAR;3QM8I;3RZW4	Phosphoinositide phospholipase C	I
Unigene1025882	4NFHW;1WCVP;COG0013;2FN1R	Catalyzes the attachment of alanine to tRNA(Ala) in a two-step reaction alanine is first activated by ATP to form Ala- AMP and then transferred to the acceptor end of tRNA(Ala). Also edits incorrectly charged Ser-tRNA(Ala) and Gly-tRNA(Ala) via its editing domain	J
Unigene923493	1RSGZ;1R3Q8;COG0383	Alpha-Mannosidase	G
Unigene1086394	COG3209;2FW5P;4P674	Leucine rich repeats (6 copies)	M
Unigene1157663	COG0249;4NEGB;2FMFA	that it carries out the mismatch recognition step. This protein has a weak ATPase activity	L
Unigene190507	4H9XC;3F3QS;COG0013;1TPK6	Catalyzes the attachment of alanine to tRNA(Ala) in a two-step reaction alanine is first activated by ATP to form Ala- AMP and then transferred to the acceptor end of tRNA(Ala). Also edits incorrectly charged Ser-tRNA(Ala) and Gly-tRNA(Ala) via its editing domain	J
Unigene875548	COG0574;3WG9W;247RW;COG1080;1TPK8	Belongs to the PEP-utilizing enzyme family	G
Unigene1004522	COG4643;1MW5H;42U75;COG5519;2MAMR;2WQP2	Domain of unknown function (DUF927)	L
Unigene291498	25UXM;COG3688;1TPQH;COG0480;247X4	Elongation factor G, domain IV	J
Unigene1315149	COG3345;4NMDV;1WDYI;2FR0M	Bacterial group 2 Ig-like protein	G
Unigene245925	COG0574;247RW;COG1080;3WCC8;1TPK8	Belongs to the PEP-utilizing enzyme family	G
Unigene337138	COG0058;25VB4;248E1;1TQAJ	Phosphorylase is an important allosteric enzyme in carbohydrate metabolism. Enzymes from different sources differ in their regulatory mechanisms and in their natural substrates. However, all known phosphorylases share catalytic and structural properties	G
Unigene280584	2NNYC;COG0013	Catalyzes the attachment of alanine to tRNA(Ala) in a two-step reaction alanine is first activated by ATP to form Ala- AMP and then transferred to the acceptor end of tRNA(Ala). Also edits incorrectly charged Ser-tRNA(Ala) and Gly-tRNA(Ala) via its editing domain	J
Unigene1007277	COG4926;4NFC7;2G1GH;4ATCQ	Phage minor structural protein	S
Unigene424317	1TRR1;4HBW6;COG4485;3F49G	membrane	S
Unigene1133741	1MUEN;COG3451;1RMMX	type-IV secretion system protein TraC	U
Unigene1037157	1TPK8;3VNZB;COG1080;COG0574	Psort location Cytoplasmic, score	G
Unigene120184	COG0574;247RW;25QN3;COG1080;1TPK8	Belongs to the PEP-utilizing enzyme family	G
Unigene49751	COG1454;4HAN8;COG1012;3F3RN;1TPB4	belongs to the iron- containing alcohol dehydrogenase family	C
Unigene150750	1RNBH;COG1454;1Y790;COG1012;1MVPH	belongs to the iron- containing alcohol dehydrogenase family	C
Unigene711215	COG0013;1Y7IE;1MU9A;1RMWZ	Catalyzes the attachment of alanine to tRNA(Ala) in a two-step reaction alanine is first activated by ATP to form Ala- AMP and then transferred to the acceptor end of tRNA(Ala). Also edits incorrectly charged Ser-tRNA(Ala) and Gly-tRNA(Ala) via its editing domain	J
Unigene1094821	COG0674;4NF4F;COG1013;COG1143;2FKZU;COG1014	Oxidoreductase required for the transfer of electrons from pyruvate to flavodoxin	C
Unigene1002789	COG5412;COG5280;25FD6;27N6K;1TPR1	Phage-related minor tail protein	S
Unigene42808	COG0249;1TPRJ;4HA63;3F4A5	that it carries out the mismatch recognition step. This protein has a weak ATPase activity	L
Unigene1049211	1RN03;1MUGG;COG0188	A type II topoisomerase that negatively supercoils closed circular double-stranded (ds) DNA in an ATP-dependent manner to modulate DNA topology and maintain chromosomes in an underwound state. Negative supercoiling favors strand separation, and DNA replication, transcription, recombination and repair, all of which involve strand separation. Also able to catalyze the interconversion of other topol…	L
Unigene1078473	1V99G;COG2931;4H4VR;COG3468	Product inferred by homology to UniProt	MU
Unigene995589	COG0249;1TPRJ;4H2AU	that it carries out the mismatch recognition step. This protein has a weak ATPase activity	L
Unigene61535	1UHY6;4ISAK;COG3115;COG4932;3FBS3	domain protein	M
Unigene745056	3NM2Z;COG1049;1RNMC;1MVCR	Belongs to the aconitase IPM isomerase family	C
Unigene1015485	COG0525;248VC;1TPN4;2N6NJ	amino acids such as threonine, to avoid such errors, it has a posttransfer editing activity that hydrolyzes mischarged Thr-tRNA(Val) in a tRNA-dependent manner	J
Unigene1119530	COG0210;1UZYV;2484E	UvrD/REP helicase N-terminal domain	L
Unigene1060634	COG0013;4NFHW;2FN1R;22XC2	Catalyzes the attachment of alanine to tRNA(Ala) in a two-step reaction alanine is first activated by ATP to form Ala- AMP and then transferred to the acceptor end of tRNA(Ala). Also edits incorrectly charged Ser-tRNA(Ala) and Gly-tRNA(Ala) via its editing domain	J
Unigene55155	COG5602;KOG4204;1GWPA;3Q0W7;396BT	Histone deacetylase (HDAC) interacting	B
Unigene1118884	1TPV6;4H4HG;COG3468	Outer membrane autotransporter barrel domain protein	MU
Unigene213055	COG0542;2NNKN	C-terminal, D2-small domain, of ClpB protein	O
Unigene205523	4H3A7;COG0013;1TPK6	Catalyzes the attachment of alanine to tRNA(Ala) in a two-step reaction alanine is first activated by ATP to form Ala- AMP and then transferred to the acceptor end of tRNA(Ala). Also edits incorrectly charged Ser-tRNA(Ala) and Gly-tRNA(Ala) via its editing domain	J
Unigene227427	COG3894;4H3SW;COG2871;1TP0H	Domain of unknown function (DUF4445)	C
Unigene918634	4H3A7;COG0013;1TPK6	Catalyzes the attachment of alanine to tRNA(Ala) in a two-step reaction alanine is first activated by ATP to form Ala- AMP and then transferred to the acceptor end of tRNA(Ala). Also edits incorrectly charged Ser-tRNA(Ala) and Gly-tRNA(Ala) via its editing domain	J
Unigene579690	KOG0973;3RRTT;3QPXJ;3NUB8;3RZKZ;38DG9	Required for replication-independent chromatin assembly and for the periodic repression of histone gene transcription during the cell cycle	B
Unigene1169105	COG0474;247JN;267R0;1TPF5	Cation transporter/ATPase, N-terminus	P
Unigene13294	1TPKJ;COG0749;COG0258;4H1ZM	In addition to polymerase activity, this DNA polymerase exhibits 5'-3' exonuclease activity	L
Unigene608392	3NXT4;3RR00;3QS7U;38HK3;KOG4775;3RY2X	to Saccharomyces cerevisiae SFI1 (YLL003W)	D
Unigene46104	4H35D;1TRW5;COG1353	CRISPR-associated protein Csm1 family	S
Unigene17015	4H3A7;COG0013;1TPK6	Catalyzes the attachment of alanine to tRNA(Ala) in a two-step reaction alanine is first activated by ATP to form Ala- AMP and then transferred to the acceptor end of tRNA(Ala). Also edits incorrectly charged Ser-tRNA(Ala) and Gly-tRNA(Ala) via its editing domain	J
Unigene896481	3VRAR;COG4886;1V3DU	Leucine-rich repeat (LRR) protein	M
Unigene1065484	379IR;COG3505	Psort location CytoplasmicMembrane, score	U
Unigene1338365	COG0642;COG0784;1TQMV;25V53;247SE;COG2205	PhoQ Sensor	T
Unigene244909	COG0553;27J0X;248ZJ;1TPFZ	SNF2 family N-terminal domain	KL
Unigene583659	28N8E;3QRMS;3RSGZ;3RY89;3NXUS;2QUTQ;39JCQ	Component of the spindle pole body (SPB) required for the proper execution of spindle pole body (SPB) duplication. Potential role in cross-linking filaments or anchoring other molecules. It is essential for growth (By similarity)	Z
Unigene598167	3NWDI;2QRP4;3RT35;3RZNT;39T7F;28JAA;3QMS4	Saccharomyces cerevisiae YBR225W	S
Unigene169078	25QPH;COG2217;248EH;1TQ07	Cadmium-exporting ATPase	P
Unigene306613	4H9XC;COG0013;1TPK6	Catalyzes the attachment of alanine to tRNA(Ala) in a two-step reaction alanine is first activated by ATP to form Ala- AMP and then transferred to the acceptor end of tRNA(Ala). Also edits incorrectly charged Ser-tRNA(Ala) and Gly-tRNA(Ala) via its editing domain	J
Unigene1047454	COG3505;2WKAG;1MV1G;42MMN;2M99Y	Type IV secretory system Conjugative DNA transfer	U
Unigene131753	25H06;32V7E;2DZCS;36V6K;1UNBM	-	-
Unigene195686	COG0542;1TPMU;4H20H	Part of a stress-induced multi-chaperone system, it is involved in the recovery of the cell from heat-induced damage, in cooperation with DnaK, DnaJ and GrpE	O
Unigene330666	1TRAW;27J6M;24AQY;COG5337	CotH kinase protein	M
Unigene747671	1MVBH;COG0542;1RMZH;3NJIJ	C-terminal, D2-small domain, of ClpB protein	O
Unigene306833	COG5519;4H697;1TRMV	Domain of unknown function (DUF927)	L
Unigene281628	COG0542;2GJ77;4CUH5	ATPase family associated with various cellular activities (AAA)	O
Unigene605973	3NVR3;COG5329;3RT24;38FHY;KOG1888;3QNRM;3RZVJ	to Saccharomyces cerevisiae FIG4 (YNL325C)	I
Unigene928766	COG0474;247JN;1TPF5	ATPase, P-type (transporting), HAD superfamily, subfamily IC	P
Unigene387896	COG0577;3WDYJ;1TPHU;4HA2C	FtsX-like permease family	V
Unigene597325	248UE;1TQ9B;COG1203;36GA4	CRISPR-associated helicase Cas3	L
Unigene1203710	COG0474;36DDM;247JN;1TPF5	ATPase, P-type (transporting), HAD superfamily, subfamily IC	P
Unigene929342	248GI;1TPRJ;3WGM4;COG0249	that it carries out the mismatch recognition step. This protein has a weak ATPase activity	L
Unigene1053568	1V4KN;30E22;2DKUT	Psort location Cytoplasmic, score	S
Unigene214974	248GI;1TPRJ;3WCCC;COG0249	that it carries out the mismatch recognition step. This protein has a weak ATPase activity	L
Unigene1019578	1VABZ;COG4805;4H5C4	Protein conserved in bacteria	S
Unigene78942	COG0210;1TPVG;4HBVF;3F5SE	UvrD-like helicase C-terminal domain	L
Unigene228104	COG0433	helicase activity	S
Unigene1062815	COG0058;3WHEI;248E1;1TQAJ	Phosphorylase is an important allosteric enzyme in carbohydrate metabolism. Enzymes from different sources differ in their regulatory mechanisms and in their natural substrates. However, all known phosphorylases share catalytic and structural properties	G
Unigene279013	COG0249;1TPRJ;4H2AU	that it carries out the mismatch recognition step. This protein has a weak ATPase activity	L
Unigene46083	1TRR1;4HBW6;COG4485;3F49G	membrane	S
Unigene512199	1UHY6;4ISAK;COG3115;COG4932;3FBS3	domain protein	M
Unigene337400	1TP12;3VSV1;COG1524	PglZ domain	S
Unigene259828	36ED3;COG0769;1V3WY;COG0189;249AA	cyanophycin synthetase	HJM
Unigene928407	42MQJ;1MU08;2MMTA;COG2217;2WJIX	Heavy-metal-associated domain	P
Unigene593638	COG5099;3RRW7;3RZ1Z;KOG2049;3QQDJ;3NY38;38FX3	to Saccharomyces cerevisiae MPT5 (YGL178W)	J
Unigene1075082	1TRK1;COG1401;4H5KH	ATPase associated with various cellular activities	V
Unigene122868	COG0542;247TD;1TPMU;25R4B	Part of a stress-induced multi-chaperone system, it is involved in the recovery of the cell from heat-induced damage, in cooperation with DnaK, DnaJ and GrpE	O
Unigene589428	1TRR1;36VYW;24BHM;COG4485	Bacterial membrane protein YfhO	S
Unigene387926	3F3PY;COG0392;4HBHU;COG2898;1TQI2	Catalyzes the transfer of a lysyl group from L-lysyl- tRNA(Lys) to membrane-bound phosphatidylglycerol (PG), which produces lysylphosphatidylglycerol (LPG), a major component of the bacterial membrane with a positive net charge. LPG synthesis contributes to bacterial virulence as it is involved in the resistance mechanism against cationic antimicrobial peptides (CAMP) produces by the host's immun…	S
Unigene48496	3F3PY;COG0392;4HBHU;COG2898;1TQI2	Catalyzes the transfer of a lysyl group from L-lysyl- tRNA(Lys) to membrane-bound phosphatidylglycerol (PG), which produces lysylphosphatidylglycerol (LPG), a major component of the bacterial membrane with a positive net charge. LPG synthesis contributes to bacterial virulence as it is involved in the resistance mechanism against cationic antimicrobial peptides (CAMP) produces by the host's immun…	S
Unigene724037	1MU08;3NKVH;1RN2C;COG2217;COG2608	P-type ATPase	P
Unigene1234441	1TPV6;4H4HG;COG3468	Outer membrane autotransporter barrel domain protein	MU
Unigene225970	COG0532;1TPAI;4H1X3	One of the essential components for the initiation of protein synthesis. Protects formylmethionyl-tRNA from spontaneous hydrolysis and promotes its binding to the 30S ribosomal subunits. Also involved in the hydrolysis of GTP during the formation of the 70S ribosomal complex	J
Unigene185746	4QS26;4QGSA;4QIGB	-	-
Unigene1057379	COG0542;4NE1J;4ANAJ;2FNNW	Belongs to the ClpA ClpB family	O
Unigene664035	1MVBH;COG0542;1RMZH	Belongs to the ClpA ClpB family	O
Unigene1079213	COG3147	peptidoglycan binding	S
Unigene726423	28ZYQ;4JTZV;3GH9I;2R6TI;37R3C	DNA polymerase type B, organellar and viral	L
Unigene1203356	3VPXP;1UT0U;COG4193	Mannosyl-glycoprotein endo-beta-N-acetylglucosaminidase	G
Unigene675757	1TPJR;1ZAYY;COG1674;4HA1S	Belongs to the FtsK SpoIIIE SftA family	D
Unigene1002056	1UJ04;4ISZ4;2DKYX;30Y7W	-	-
Unigene950158	COG2211;22VUF;2FPMF;4NE3B	MFS/sugar transport protein	G
Unigene308291	COG0457;COG1205;23PD4;arCOG03038;2XTPR;arCOG00555	Domain of unknown function (DUF1998)	L
Unigene602845	2SFJJ;3QP6V;39VPT;3PEIY;3RT0I;2D0UM	some similarities with uniprot	S
Unigene200657	COG1201;2XSTH;arCOG00557;23NVS	helicase	L
Unigene231659	COG4932;1UXB4;COG2304;249V7	pilin isopeptide linkage	M
Unigene245614	COG0249;1TPRJ;4H2AU	that it carries out the mismatch recognition step. This protein has a weak ATPase activity	L
Unigene56297	1TP12;COG1524;24866	TIGR02687 family	S
Unigene1054787	COG0249;1TPRJ;4H2AU	that it carries out the mismatch recognition step. This protein has a weak ATPase activity	L
Unigene639224	3QKNV;3NVXF;3S012;KOG0694;38B5Z;3RRS7	Protein Kinase C	T
Unigene251676	1TRTJ;4H2NT;COG0210	DNA helicase	L
Unigene1344038	4NF3W;2FM0P;COG3250;1WDTT	Beta galactosidase small chain	G
Unigene231754	3VPIS;1TQJW;COG3857	Psort location Cytoplasmic, score	L
Unigene499777	COG0188;2GJ2Q;22JI8	A type II topoisomerase that negatively supercoils closed circular double-stranded (ds) DNA in an ATP-dependent manner to modulate DNA topology and maintain chromosomes in an underwound state. Negative supercoiling favors strand separation, and DNA replication, transcription, recombination and repair, all of which involve strand separation. Also able to catalyze the interconversion of other topol…	L
Unigene1136995	25F7R;COG0860;220V0;COG1705;1UZ49	N-acetylmuramoyl-L-alanine amidase	M
Unigene1042106	COG0542;247TD;1TPMU;2N6CV	C-terminal, D2-small domain, of ClpB protein	O
Unigene1247945	COG0249;3XJCK;4NEGB;2FMFA	MutS domain II	L
Unigene966686	2Z9TU;28K4Z;1TS51;24GFX	-	-
Unigene1108649	248SQ;COG0577;1TRAS;36RBR	FtsX-like permease family	V
Unigene331212	1TPM5;3VP75;COG0744	Psort location Extracellular, score	M
Unigene608395	KOG1437;3NV0W;COG2335;38HGI;3QJT9;3RXX0;3RSYT	Saccharomyces cerevisiae YLR001C	MW
Unigene731668	3BXZV;3AGM0;3E4GN;KOG1075	Ribonuclease H protein	S
Unigene973280	COG0474;247JN;1TPF5	ATPase, P-type (transporting), HAD superfamily, subfamily IC	P
Unigene1150654	COG4625	pathogenesis	T
Unigene184233	1TPKJ;COG0749;COG0258;4H1ZM	In addition to polymerase activity, this DNA polymerase exhibits 5'-3' exonuclease activity	L
Unigene72166	COG0542;1TPMU;4HACY;3F3RV	Part of a stress-induced multi-chaperone system, it is involved in the recovery of the cell from heat-induced damage, in cooperation with DnaK, DnaJ and GrpE	O
Unigene1054123	1TPVY;COG4485;24A98	Psort location CytoplasmicMembrane, score	S
Unigene128715	2GABV;COG4932;3752H	Cna B domain protein	M
Unigene1103669	1Y6WZ;1MURH;1RN55;COG0542	Part of a stress-induced multi-chaperone system, it is involved in the recovery of the cell from heat-induced damage, in cooperation with DnaK, DnaJ and GrpE	O
Unigene1050024	1WCRA;COG0249;4NEGB;2FMFA	that it carries out the mismatch recognition step. This protein has a weak ATPase activity	L
Unigene945348	COG0542;247TD;1TPMU;27IZN	Part of a stress-induced multi-chaperone system, it is involved in the recovery of the cell from heat-induced damage, in cooperation with DnaK, DnaJ and GrpE	O
Unigene1380856	4NESP;COG3408;2FMGH	Alpha-L-rhamnosidase N-terminal domain protein	G
Unigene116070	1TRTJ;4H2NT;COG0210	DNA helicase	L
Unigene232824	COG2217;1TP5S;4H1XF	Copper-exporting ATPase	P
Unigene998887	COG0058;25VB4;248E1;1TQAJ	Phosphorylase is an important allosteric enzyme in carbohydrate metabolism. Enzymes from different sources differ in their regulatory mechanisms and in their natural substrates. However, all known phosphorylases share catalytic and structural properties	G
Unigene890664	1Y80I;1MV47;COG0495;1RP14	Belongs to the class-I aminoacyl-tRNA synthetase family	J
Unigene971341	2FM5N;COG0542;4NGEM;22WE7	Part of a stress-induced multi-chaperone system, it is involved in the recovery of the cell from heat-induced damage, in cooperation with DnaK, DnaJ and GrpE	O
Unigene1141784	COG0826;36DQX;1TQS1;24909	peptidase U32	O
Unigene599273	3NUH9;3QN7A;3RRDH;38EYN;3S0G2;KOG0495	to Saccharomyces cerevisiae PRP6 (YBR055C)	A
Unigene373360	1TRR1;4HCR9;COG4485	Bacterial membrane protein YfhO	S
Unigene1000442	247QP;1TPH5;COG1472;27IMH	Fibronectin type III-like domain	G
Unigene1140339	COG5009;25E95;27I9N;1UI0H	Transglycosylase	M
Unigene180544	COG0249;1TPRJ;4HA63	that it carries out the mismatch recognition step. This protein has a weak ATPase activity	L
Unigene128804	COG4926;248JI;36K2Z;1V80R	Phage minor structural protein, N-terminal	S
Unigene582182	3NU06;3QK72;3RS8P;KOG0110;38IY3;3RY86	to Saccharomyces cerevisiae MRD1 (YPR112C)	A
Unigene1280324	247ZA;1TPN5;COG0514;27I7D	helicase superfamily c-terminal domain	L
Unigene1104211	COG0443	unfolded protein binding	O
Unigene270490	1TPJD;4H3AS;COG0550	the current gene model (or a revised gene model) may contain a frame shift	L
Unigene313540	COG2409;1UKTS;3FBW3;4ITJX	the current gene model (or a revised gene model) may contain a premature stop	S
Unigene122073	COG0188;4H26H;1TP2Z	A type II topoisomerase that negatively supercoils closed circular double-stranded (ds) DNA in an ATP-dependent manner to modulate DNA topology and maintain chromosomes in an underwound state. Negative supercoiling favors strand separation, and DNA replication, transcription, recombination and repair, all of which involve strand separation. Also able to catalyze the interconversion of other topol…	L
Unigene1284065	COG0542;247TD;1TPMU;2N6CV	C-terminal, D2-small domain, of ClpB protein	O
Unigene319533	4QHNH	-	-
Unigene283449	COG4485	Bacterial membrane protein, YfhO	M
Unigene593130	38BNM;3RTNQ;3QN67;2CNA4;2QURR;3RYQ0;3P03D	to Saccharomyces cerevisiae AXL2 (YIL140W)	S
Unigene955883	4P1A2;COG3292;2FRA5;4APIB;COG2207	helix_turn_helix, arabinose operon control protein	KT
Unigene176816	1TPJD;3F4W6;COG0550;4HAZV	This gene contains a nucleotide ambiguity which may be the result of a sequencing error	L
Unigene1337352	1TQ03;COG0841;4H20U	Belongs to the resistance-nodulation-cell division (RND) (TC 2.A.6) family	V
Unigene20289	COG5412;1TPR1;24NN1;COG5283;36F0M	tape measure	D
Unigene241125	4H9H8;1UNE6;COG3843	MobA/MobL family	U
Unigene609259	3S0V8;38B61;3QJI4;3RTMH;3NXI4;KOG2115	to Saccharomyces cerevisiae VPS54 (YDR027C)	U
Unigene1339511	2WK1V;COG1205;1QU0I;2M8EC;42M4R	DEAD DEAH box helicase domain protein	L
Unigene155305	COG0286;26IQ9;4HA1J;1TPGZ	Type I restriction-modification system	V
Unigene390064	COG0525;248VC;1TPN4;26839	amino acids such as threonine, to avoid such errors, it has a posttransfer editing activity that hydrolyzes mischarged Thr-tRNA(Val) in a tRNA-dependent manner	J
Unigene120153	COG4932;4IQ0C;1V5I1;1YCQ5	MucBP domain	M
Unigene1032867	1TPKJ;3VNWN;COG0749	In addition to polymerase activity, this DNA polymerase exhibits 5'-3' exonuclease activity	L
Unigene614486	COG1928;3RZZI;3RRNW;KOG3359;3NUGH;3QJRB;38DG3	to Saccharomyces cerevisiae PMT1 (YDL095W)	O
Unigene179638	2NNRM;COG0209	Provides the precursors necessary for DNA synthesis. Catalyzes the biosynthesis of deoxyribonucleotides from the corresponding ribonucleotides	F
Unigene232517	1TPKJ;COG0749;COG0258;4H1ZM	In addition to polymerase activity, this DNA polymerase exhibits 5'-3' exonuclease activity	L
Unigene1219064	4P258;22X0F;COG4206;2FWW6	CarboxypepD_reg-like domain	H
Unigene898487	2DP0Z;3302U	-	-
Unigene419982	4D6K8;COG4886;2GP2U;COG0810	Htaa	M
Unigene1120771	COG5519;4H697;1TRMV	Domain of unknown function (DUF927)	L
Unigene1248985	1MX2K;COG3210;1RNRK;1Y78R	Large exoproteins involved in heme utilization or adhesion	U
Unigene357192	COG0474;36DDM;247JN;1TPF5	ATPase, P-type (transporting), HAD superfamily, subfamily IC	P
Unigene153429	COG0249;1TPRJ;4HA63;3F4A5	that it carries out the mismatch recognition step. This protein has a weak ATPase activity	L
Unigene1122789	COG0188;4NDWQ;2FMCP;22U0Q	A type II topoisomerase that negatively supercoils closed circular double-stranded (ds) DNA in an ATP-dependent manner to modulate DNA topology and maintain chromosomes in an underwound state. Negative supercoiling favors strand separation, and DNA replication, transcription, recombination and repair, all of which involve strand separation. Also able to catalyze the interconversion of other topol…	L
Unigene1314512	COG0542;1TPMU;4H20H	Part of a stress-induced multi-chaperone system, it is involved in the recovery of the cell from heat-induced damage, in cooperation with DnaK, DnaJ and GrpE	O
Unigene1365183	1TPCS;24A22;COG0419;268J9	Putative exonuclease SbcCD, C subunit	L
Unigene310720	1TPVY;COG4485;24A98;36DHH	Bacterial membrane protein YfhO	S
Unigene1067208	1T6BS;1Y15F;1QAWI;COG3378	Phage plasmid primase P4 family	S
Unigene240847	COG0286;4H2WT;1TPGZ	Type I restriction-modification system, M subunit	V
Unigene928180	4H2YD;COG0849;1TP1Z	cell division protein FtsA	D
Unigene150755	COG3513;1TPSD;4HE0R;3F554	CRISPR (clustered regularly interspaced short palindromic repeat) is an adaptive immune system that provides protection against mobile genetic elements (viruses, transposable elements and conjugative plasmids). CRISPR clusters contain spacers, sequences complementary to antecedent mobile elements, and target invading nucleic acids. CRISPR clusters are transcribed and processed into CRISPR RNA (cr…	L
Unigene1033618	25X8K;COG1372;COG3209;1TR8F;248C6	RHS repeat-associated core domain	M
Unigene492030	COG0210;1TPVG;4HBVF;3F5SE	UvrD-like helicase C-terminal domain	L
Unigene614398	3NXB0;3S0RP;38H3Z;3RU3I;292I9;2R9EV;3QRXX	Saccharomyces cerevisiae YLR352W	S
Unigene1303459	COG2812;1TPS9;4H359	DNA polymerase III is a complex, multichain enzyme responsible for most of the replicative synthesis in bacteria. This DNA polymerase also exhibits 3' to 5' exonuclease activity	L
Unigene1080922	COG0653;1TPEY;247N2	Part of the Sec protein translocase complex. Interacts with the SecYEG preprotein conducting channel. Has a central role in coupling the hydrolysis of ATP to the transfer of proteins into and across the cell membrane, serving as an ATP-driven molecular motor driving the stepwise translocation of polypeptide chains across the membrane	U
Unigene873092	1TPKJ;3VNWN;COG0749	In addition to polymerase activity, this DNA polymerase exhibits 5'-3' exonuclease activity	L
Unigene586674	COG1221;4HB6T;COG3933;3F3N6;1VSHE	Sigma-54 interaction domain	K
Unigene924092	COG1882;1TPTF;247YY	Glycine radical	C
Unigene146922	COG0392;1TQI2;4HBHU;COG2898	Catalyzes the transfer of a lysyl group from L-lysyl- tRNA(Lys) to membrane-bound phosphatidylglycerol (PG), which produces lysylphosphatidylglycerol (LPG), a major component of the bacterial membrane with a positive net charge. LPG synthesis contributes to bacterial virulence as it is involved in the resistance mechanism against cationic antimicrobial peptides (CAMP) produces by the host's immun…	J
Unigene960669	1TW0W;COG0574;36GX2;248VM	Pyruvate phosphate dikinase, PEP/pyruvate binding domain	G
Unigene481700	COG0653;1TPEY;4HA22	Part of the Sec protein translocase complex. Interacts with the SecYEG preprotein conducting channel. Has a central role in coupling the hydrolysis of ATP to the transfer of proteins into and across the cell membrane, serving as an ATP-driven molecular motor driving the stepwise translocation of polypeptide chains across the membrane	U
Unigene1064546	COG0188;27IQI;2482G;1TP2Z	A type II topoisomerase that negatively supercoils closed circular double-stranded (ds) DNA in an ATP-dependent manner to modulate DNA topology and maintain chromosomes in an underwound state. Negative supercoiling favors strand separation, and DNA replication, transcription, recombination and repair, all of which involve strand separation. Also able to catalyze the interconversion of other topol…	L
Unigene1298435	1TPJV;4H2MV;COG1196	Required for chromosome condensation and partitioning	D
Unigene603813	2QQKF;3Q3M8;2CMJT;3RZHG;3RKNX;39JA3;3RT1X	to Saccharomyces cerevisiae YIL151C and YKR096W	S
[truncated: 686,147+ more rows]

## Sheet: CAZy
LevelA	LevelA_full_name	LevelB	Activities	Count	Genes
AA	Auxiliary Activities	AA0	-	52	Unigene585733;Unigene622414;Unigene762625;Unigene659474;Unigene766829;Unigene834483;Unigene767597;Unigene766394;Unigene744439;Unigene659002;Unigene668116;Unigene568393;Unigene674153;Unigene732781;Unigene708579;Unigene760942;Unigene638820;Unigene798070;Unigene690987;Unigene653852;Unigene665666;Unigene834689;Unigene823236;Unigene866136;Unigene579044;Unigene706625;Unigene865543;Unigene515524;Unigene…
AA	Auxiliary Activities	AA1	Laccase / p-diphenol:oxygen oxidoreductase / ferroxidase (EC 1.10.3.2); ; ferroxidase (EC 1.10.3.-); Laccase-like multicopper oxidase (EC 1.10.3.-)	101	Unigene162257;Unigene822182;Unigene375007;Unigene202038;Unigene743531;Unigene312970;Unigene586695;Unigene501291;Unigene739046;Unigene1374881;Unigene676004;Unigene770653;Unigene669211;Unigene678946;Unigene608356;Unigene106896;Unigene450401;Unigene707365;Unigene151736;Unigene491617;Unigene619797;Unigene1092489;Unigene526440;Unigene753189;Unigene471422;Unigene72609;Unigene812555;Unigene375418;Unigen…
AA	Auxiliary Activities	AA10	AA10 (formerly CBM33) proteins are copper-dependent lytic polysaccharide monooxygenases (LPMOs); some proteins have been shown to act on chitin, others on cellulose;	19	Unigene1037872;Unigene625336;Unigene579325;Unigene700790;Unigene723102;Unigene13670;Unigene1195303;Unigene450746;Unigene30847;Unigene588648;Unigene856654;Unigene754661;Unigene1194892;Unigene515148;Unigene465112;Unigene867894;Unigene720121;Unigene606567;Unigene596261
AA	Auxiliary Activities	AA15	lytic cellulose monooxygenase / cellulose oxidase (glycosidic bond-cleaving) (EC 1.-.-.-); lytic chitin monooxygenase / chitin oxidase (glycosidic bond-cleaving) (EC 1.-.-.-)	4	Unigene407016;Unigene373030;Unigene990094;Unigene559969
AA	Auxiliary Activities	AA3	cellobiose dehydrogenase (EC 1.1.99.18); glucose 1-oxidase (EC 1.1.3.4); aryl alcohol oxidase (EC 1.1.3.7); alcohol oxidase (EC 1.1.3.13); pyranose oxidase (EC 1.1.3.10); pyranose dehydrogenase (EC 1.1.99.29)	35	Unigene624257;Unigene587787;Unigene1311335;Unigene714000;Unigene758916;Unigene605085;Unigene598057;Unigene493020;Unigene1248117;Unigene80303;Unigene602970;Unigene113136;Unigene603723;Unigene1240452;Unigene657910;Unigene76575;Unigene605890;Unigene771134;Unigene587788;Unigene634063;Unigene387821;Unigene98545;Unigene669567;Unigene483869;Unigene584936;Unigene583497;Unigene822700;Unigene614278;Unigene…
AA	Auxiliary Activities	AA4	vanillyl-alcohol oxidase (EC 1.1.3.38)	95	Unigene216025;Unigene310272;Unigene215962;Unigene130539;Unigene332613;Unigene587590;Unigene1026028;Unigene242566;Unigene232818;Unigene722931;Unigene903773;Unigene350285;Unigene195349;Unigene185367;Unigene257853;Unigene308255;Unigene200364;Unigene323486;Unigene1369809;Unigene239825;Unigene1304804;Unigene876397;Unigene198126;Unigene1221825;Unigene907077;Unigene303048;Unigene269499;Unigene729668;Uni…
AA	Auxiliary Activities	AA5	Oxidase with oxygen as acceptor (EC 1.1.3.-); galactose oxidase (EC 1.1.3.9); glyoxal oxidase (EC 1.2.3.15); alcohol oxidase (EC 1.1.3.13)	17	Unigene763109;Unigene812069;Unigene633990;Unigene626738;Unigene831514;Unigene552310;Unigene1023077;Unigene968614;Unigene508539;Unigene353586;Unigene962470;Unigene693117;Unigene371101;Unigene689652;Unigene830116;Unigene127062;Unigene610385
AA	Auxiliary Activities	AA6	1,4-benzoquinone reductase (EC. 1.6.5.6)	27	Unigene599278;Unigene597404;Unigene779478;Unigene157928;Unigene639554;Unigene728766;Unigene517226;Unigene606914;Unigene1362983;Unigene602894;Unigene314221;Unigene657468;Unigene719088;Unigene646430;Unigene583102;Unigene591779;Unigene628503;Unigene149696;Unigene626298;Unigene614515;Unigene426543;Unigene771628;Unigene1332739;Unigene191279;Unigene873403;Unigene567606;Unigene677240
AA	Auxiliary Activities	AA7	glucooligosaccharide oxidase (EC 1.1.3.-); chitooligosaccharide oxidase (EC 1.1.3.-)	32	Unigene667584;Unigene104885;Unigene221998;Unigene430083;Unigene386076;Unigene464758;Unigene650579;Unigene464459;Unigene660757;Unigene124710;Unigene535492;Unigene382776;Unigene855428;Unigene715233;Unigene884344;Unigene654671;Unigene145239;Unigene708143;Unigene853018;Unigene1012151;Unigene819003;Unigene82660;Unigene134991;Unigene338682;Unigene178075;Unigene192509;Unigene221971;Unigene638470;Unigene…
AA	Auxiliary Activities	AA9	AA9 (formerly GH61) proteins are copper-dependent lytic polysaccharide monooxygenases (LPMOs); cleavage of cellulose chains with oxidation of various carbons (C-1, C-4 and C-6) has been reported several times in the literature;	4	Unigene889398;Unigene117583;Unigene711067;Unigene279001
GH	Glycoside Hydrolases	GH0	Glycoside hydrolases not yet assigned to a family.	1755	Unigene29884;Unigene186022;Unigene1017735;Unigene1209618;Unigene1236026;Unigene1140214;Unigene102539;Unigene305655;Unigene285561;Unigene1098327;Unigene1268351;Unigene917577;Unigene166888;Unigene594671;Unigene1186903;Unigene1181610;Unigene1245062;Unigene292148;Unigene1290837;Unigene1054063;Unigene49020;Unigene1320890;Unigene270349;Unigene858247;Unigene1358100;Unigene964907;Unigene73878;Unigene4351…
GH	Glycoside Hydrolases	GH1	beta-glucosidase (EC 3.2.1.21); beta-galactosidase (EC 3.2.1.23); beta-mannosidase (EC 3.2.1.25); beta-glucuronidase (EC 3.2.1.31); beta-xylosidase (EC 3.2.1.37); beta-D-fucosidase (EC 3.2.1.38); phlorizin hydrolase (EC 3.2.1.62); exo-beta-1,4-glucanase (EC 3.2.1.74); 6-phospho-beta-galactosidase (EC 3.2.1.85); 6-phospho-beta-glucosidase (EC 3.2.1.86); strictosidine beta-glucosidase (EC 3.2.1.105…	2006	Unigene742883;Unigene319123;Unigene534610;Unigene662644;Unigene415662;Unigene171964;Unigene1224562;Unigene317060;Unigene1058462;Unigene105315;Unigene707259;Unigene340322;Unigene396244;Unigene187386;Unigene107919;Unigene1083400;Unigene64254;Unigene268773;Unigene360984;Unigene394848;Unigene725937;Unigene715381;Unigene895204;Unigene735955;Unigene21452;Unigene311201;Unigene944225;Unigene1379407;Unige…
GH	Glycoside Hydrolases	GH10	endo-1,4-beta-xylanase (EC 3.2.1.8); endo-1,3-beta-xylanase (EC 3.2.1.32); tomatinase (EC 3.2.1.-); xylan endotransglycosylase (EC 2.4.2.-)	137	Unigene1210587;Unigene420169;Unigene1012511;Unigene1324898;Unigene44535;Unigene1092887;Unigene643070;Unigene943246;Unigene932990;Unigene1308515;Unigene250646;Unigene950668;Unigene839959;Unigene1221185;Unigene147239;Unigene1088665;Unigene398914;Unigene1261043;Unigene961344;Unigene1245521;Unigene504664;Unigene1082333;Unigene9390;Unigene939138;Unigene881431;Unigene1248337;Unigene222596;Unigene545691…
GH	Glycoside Hydrolases	GH100	alkaline and neutral invertase (EC 3.2.1.26)	81	Unigene745425;Unigene827809;Unigene745906;Unigene669168;Unigene505785;Unigene444497;Unigene804205;Unigene439503;Unigene816747;Unigene754612;Unigene625407;Unigene801084;Unigene827225;Unigene631211;Unigene426130;Unigene504954;Unigene709838;Unigene551677;Unigene765804;Unigene641464;Unigene543278;Unigene835284;Unigene759314;Unigene677763;Unigene782409;Unigene869770;Unigene528223;Unigene447003;Unigene…
GH	Glycoside Hydrolases	GH101	endo-alpha-N-acetylgalactosaminidase (EC 3.2.1.97)	32	Unigene350924;Unigene316160;Unigene395884;Unigene504808;Unigene313105;Unigene483561;Unigene313890;Unigene313117;Unigene208648;Unigene350439;Unigene1306879;Unigene284301;Unigene1198043;Unigene1310412;Unigene478076;Unigene1004529;Unigene35349;Unigene48957;Unigene123283;Unigene507449;Unigene1198044;Unigene123284;Unigene221827;Unigene396490;Unigene460996;Unigene1279329;Unigene545071;Unigene355641;Uni…
GH	Glycoside Hydrolases	GH102	peptidoglycan lytic transglycosylase (EC 3.2.1.-)	21	Unigene1216775;Unigene1110511;Unigene1367317;Unigene1082236;Unigene743663;Unigene1253627;Unigene906939;Unigene870842;Unigene622452;Unigene1204188;Unigene194551;Unigene154707;Unigene1066086;Unigene965107;Unigene777867;Unigene1294894;Unigene1181767;Unigene1081591;Unigene165171;Unigene66240;Unigene84028
GH	Glycoside Hydrolases	GH103	peptidoglycan lytic transglycosylase (EC 3.2.1.-)	32	Unigene1154028;Unigene371719;Unigene674131;Unigene748138;Unigene765422;Unigene1280932;Unigene839066;Unigene67423;Unigene80073;Unigene844732;Unigene1055336;Unigene881725;Unigene996589;Unigene632795;Unigene137659;Unigene1370948;Unigene706665;Unigene1210325;Unigene880702;Unigene681245;Unigene106644;Unigene153805;Unigene651308;Unigene1167746;Unigene54090;Unigene1023465;Unigene817232;Unigene813709;Uni…
GH	Glycoside Hydrolases	GH104	peptidoglycan lytic transglycosylase (EC 3.2.1.-)	111	Unigene350954;Unigene358778;Unigene182228;Unigene52134;Unigene77836;Unigene340467;Unigene1257117;Unigene1343049;Unigene116909;Unigene633955;Unigene1330918;Unigene875276;Unigene1149607;Unigene1302678;Unigene500138;Unigene1348008;Unigene104808;Unigene1337213;Unigene93295;Unigene290867;Unigene574006;Unigene325458;Unigene31775;Unigene885599;Unigene1323053;Unigene1311992;Unigene143830;Unigene1011281;U…
GH	Glycoside Hydrolases	GH105	unsaturated rhamnogalacturonyl hydrolase (EC 3.2.1.172); d-4,5-unsaturated beta-glucuronyl hydrolase (EC 3.2.1.-); d-4,5-unsaturated alpha-galacturonidase (EC 3.2.1.-)	163	Unigene1187261;Unigene1104255;Unigene1008844;Unigene885143;Unigene162510;Unigene1220200;Unigene1234479;Unigene1151657;Unigene243434;Unigene277519;Unigene957240;Unigene151732;Unigene1196877;Unigene308254;Unigene991246;Unigene1203491;Unigene129806;Unigene1044408;Unigene1048604;Unigene194689;Unigene169372;Unigene207972;Unigene135848;Unigene875724;Unigene173247;Unigene946014;Unigene133621;Unigene1895…
GH	Glycoside Hydrolases	GH106	alpha-L-rhamnosidase (EC 3.2.1.40); rhamnogalacturonan alpha-L-rhamnohydrolase (EC 3.2.1.174)	67	Unigene1274363;Unigene1177643;Unigene810744;Unigene429348;Unigene1245529;Unigene1214483;Unigene533890;Unigene1309469;Unigene807193;Unigene1288582;Unigene1289606;Unigene880525;Unigene1266059;Unigene558798;Unigene752625;Unigene1000493;Unigene1228298;Unigene1307233;Unigene921806;Unigene887349;Unigene332065;Unigene1058544;Unigene673374;Unigene762716;Unigene648568;Unigene723149;Unigene951094;Unigene12…
GH	Glycoside Hydrolases	GH107	sulfated fucan endo-1,4-fucanase (EC 3.2.1.-)	1	Unigene1366655
GH	Glycoside Hydrolases	GH108	N-acetylmuramidase (EC 3.2.1.17)	54	Unigene1347692;Unigene220206;Unigene993868;Unigene945973;Unigene181774;Unigene321881;Unigene872479;Unigene201025;Unigene42940;Unigene933666;Unigene1048805;Unigene245687;Unigene1142399;Unigene956392;Unigene244156;Unigene335397;Unigene221589;Unigene237900;Unigene177043;Unigene33199;Unigene185748;Unigene79105;Unigene191072;Unigene265008;Unigene1368319;Unigene905256;Unigene987254;Unigene965659;Unigen…
GH	Glycoside Hydrolases	GH109	alpha-N-acetylgalactosaminidase (EC 3.2.1.49)	218	Unigene1026759;Unigene1209918;Unigene68500;Unigene1311459;Unigene312594;Unigene395993;Unigene929256;Unigene267199;Unigene259373;Unigene163806;Unigene1048052;Unigene880817;Unigene1049475;Unigene686344;Unigene81069;Unigene1181111;Unigene1326952;Unigene148072;Unigene1268605;Unigene376069;Unigene1186996;Unigene902822;Unigene1118081;Unigene990636;Unigene1174305;Unigene270227;Unigene1231511;Unigene1217…
GH	Glycoside Hydrolases	GH11	endo-beta-1,4-xylanase (EC 3.2.1.8); endo-beta-1,3-xylanase (EC 3.2.1.32)	19	Unigene284991;Unigene1294625;Unigene756164;Unigene967445;Unigene1002368;Unigene1343243;Unigene940332;Unigene1056839;Unigene1043030;Unigene1097183;Unigene234184;Unigene1232954;Unigene1025754;Unigene1282278;Unigene704523;Unigene1170881;Unigene345688;Unigene204408;Unigene1312760
GH	Glycoside Hydrolases	GH110	alpha-galactosidase (EC 3.2.1.22); alpha-1,3-galactosidase (EC 3.2.1.-)	42	Unigene1308685;Unigene1238626;Unigene1344549;Unigene1270644;Unigene890944;Unigene1024686;Unigene1266839;Unigene1277103;Unigene1361601;Unigene751084;Unigene1357464;Unigene1309749;Unigene1136100;Unigene975583;Unigene1030139;Unigene1134658;Unigene960456;Unigene1381860;Unigene900819;Unigene1154561;Unigene1033479;Unigene1104681;Unigene1234677;Unigene1231628;Unigene767534;Unigene1194003;Unigene1135151;…
GH	Glycoside Hydrolases	GH112	lacto-N-biose phosphorylase or galacto-N-biose phosphorylase (EC 2.4.1.211); D-galactosyl-beta-1,4-L-rhamnose phosphorylase (EC 2.4.1.247); galacto-N-biose/lacto-N-biose phosphorylase (EC 2.4.1.-)	36	Unigene1120657;Unigene153956;Unigene1244288;Unigene385274;Unigene1246708;Unigene305263;Unigene1085501;Unigene928395;Unigene402891;Unigene1110522;Unigene945367;Unigene996128;Unigene398661;Unigene102747;Unigene241490;Unigene1338386;Unigene1002324;Unigene966243;Unigene410804;Unigene887773;Unigene1266079;Unigene359511;Unigene1152365;Unigene614983;Unigene217313;Unigene1049526;Unigene220242;Unigene7571…
GH	Glycoside Hydrolases	GH113	beta-mannanase (EC 3.2.1.78)	13	Unigene1046449;Unigene672340;Unigene1370055;Unigene1192046;Unigene572059;Unigene1128851;Unigene269263;Unigene154237;Unigene1274802;Unigene31249;Unigene303948;Unigene1270822;Unigene1142086
GH	Glycoside Hydrolases	GH114	endo-alpha-1,4-polygalactosaminidase (EC 3.2.1.109)	208	Unigene1193137;Unigene38996;Unigene1220002;Unigene266348;Unigene313754;Unigene477635;Unigene420131;Unigene1098749;Unigene122099;Unigene26738;Unigene54309;Unigene1379662;Unigene876967;Unigene883823;Unigene300920;Unigene1247027;Unigene323189;Unigene941375;Unigene37158;Unigene256835;Unigene207171;Unigene1115174;Unigene40773;Unigene1132921;Unigene1210262;Unigene649543;Unigene1032953;Unigene1110943;Un…
GH	Glycoside Hydrolases	GH115	xylan alpha-1,2-glucuronidase (3.2.1.131); alpha-(4-O-methyl)-glucuronidase (3.2.1.-)	44	Unigene1006203;Unigene1056838;Unigene1175895;Unigene196196;Unigene1150325;Unigene1094905;Unigene1055079;Unigene1297695;Unigene966114;Unigene1286986;Unigene1094022;Unigene845535;Unigene1353813;Unigene962450;Unigene1146145;Unigene1295224;Unigene239163;Unigene127256;Unigene1101292;Unigene1085164;Unigene642492;Unigene1316991;Unigene1174960;Unigene936380;Unigene1117944;Unigene1060240;Unigene1208136;Un…
GH	Glycoside Hydrolases	GH116	beta-glucosidase (EC 3.2.1.21); beta-xylosidase (EC 3.2.1.37); acid beta-glucosidase/beta-glucosylceramidase (EC 3.2.1.45); beta-N-acetylglucosaminidase (EC 3.2.1.52)	17	Unigene670189;Unigene779568;Unigene1322847;Unigene867965;Unigene679653;Unigene505282;Unigene421821;Unigene1282845;Unigene641527;Unigene636657;Unigene716950;Unigene512873;Unigene663907;Unigene820128;Unigene1009246;Unigene1080408;Unigene769649
GH	Glycoside Hydrolases	GH117	alpha-1,3-L-neoagarooligosaccharide hydrolase (EC 3.2.1.-); alpha-1,3-L-neoagarobiase / neoagarobiose hydrolase (EC 3.2.1.-)	41	Unigene1059865;Unigene1225764;Unigene944908;Unigene678169;Unigene1065295;Unigene728159;Unigene1273027;Unigene977715;Unigene1132055;Unigene1250356;Unigene990998;Unigene1339324;Unigene1160939;Unigene1121448;Unigene986159;Unigene763286;Unigene1102306;Unigene917144;Unigene1023668;Unigene1210954;Unigene1048026;Unigene1348164;Unigene937622;Unigene1061365;Unigene1361531;Unigene1344955;Unigene1327971;Uni…
GH	Glycoside Hydrolases	GH12	endoglucanase (EC 3.2.1.4); xyloglucan hydrolase (EC 3.2.1.151); beta-1,3-1,4-glucanase (EC 3.2.1.73); xyloglucan endotransglycosylase (EC 2.4.1.207)	92	Unigene1156694;Unigene1012459;Unigene933369;Unigene1157852;Unigene1292622;Unigene958303;Unigene642965;Unigene1196876;Unigene874768;Unigene940952;Unigene977141;Unigene1150548;Unigene102609;Unigene1040653;Unigene1068922;Unigene1310046;Unigene965276;Unigene161463;Unigene990754;Unigene1188350;Unigene139027;Unigene893364;Unigene394269;Unigene1284545;Unigene344086;Unigene1273847;Unigene201778;Unigene72…
GH	Glycoside Hydrolases	GH120	beta-xylosidase (EC 3.2.1.37)	19	Unigene271116;Unigene932990;Unigene971505;Unigene1182419;Unigene1236080;Unigene1135902;Unigene10420;Unigene1318416;Unigene327128;Unigene623236;Unigene219294;Unigene892398;Unigene93546;Unigene272345;Unigene381843;Unigene377562;Unigene272346;Unigene1151900;Unigene103901
GH	Glycoside Hydrolases	GH121	beta-L-arabinobiosidase (EC 3.2.1.-)	2	Unigene969914;Unigene36595
GH	Glycoside Hydrolases	GH123	beta-N-acetylgalactosaminidase (EC 3.2.1.53); glycosphingolipid beta-N-acetylgalactosaminidase (EC 3.2.1.-)	50	Unigene1114060;Unigene981780;Unigene107571;Unigene1310973;Unigene1376081;Unigene297038;Unigene1035217;Unigene1294259;Unigene1117712;Unigene937532;Unigene281411;Unigene984095;Unigene198730;Unigene927306;Unigene377066;Unigene1111636;Unigene1243562;Unigene1278832;Unigene1332825;Unigene1325175;Unigene1221364;Unigene1352958;Unigene1225964;Unigene993416;Unigene718356;Unigene828083;Unigene330255;Unigene…
GH	Glycoside Hydrolases	GH125	exo-alpha-1,6-mannosidase (EC 3.2.1.-)	35	Unigene951162;Unigene1381321;Unigene1150000;Unigene662366;Unigene1353357;Unigene108435;Unigene953704;Unigene955207;Unigene1282243;Unigene1359026;Unigene345517;Unigene1233304;Unigene1316416;Unigene1017983;Unigene1358978;Unigene1007857;Unigene36798;Unigene1230094;Unigene916126;Unigene975977;Unigene1167577;Unigene1149999;Unigene579748;Unigene1237066;Unigene762958;Unigene1085919;Unigene1365935;Unigen…
GH	Glycoside Hydrolases	GH126	alpha-amylase (EC 3.2.1.-)	5	Unigene649013;Unigene992577;Unigene1315729;Unigene113382;Unigene998583
GH	Glycoside Hydrolases	GH127	beta-L-arabinofuranosidase (EC 3.2.1.185); 3-C-carboxy-5-deoxy-L-xylose (aceric acid) hydrolase (EC 3.2.1.-)	33	Unigene877236;Unigene1051362;Unigene1139886;Unigene1366968;Unigene824215;Unigene1286247;Unigene897303;Unigene997149;Unigene925220;Unigene1101479;Unigene1204267;Unigene934399;Unigene1170835;Unigene923045;Unigene886495;Unigene408932;Unigene930387;Unigene966660;Unigene1144172;Unigene1126844;Unigene1191293;Unigene1187795;Unigene116365;Unigene1018003;Unigene1074758;Unigene1249186;Unigene66071;Unigene2…
GH	Glycoside Hydrolases	GH128	beta-1,3-glucanase (EC 3.2.1.39)	20	Unigene981522;Unigene1347762;Unigene1059000;Unigene1177743;Unigene315547;Unigene1113072;Unigene341394;Unigene298223;Unigene300606;Unigene218237;Unigene338852;Unigene388111;Unigene549987;Unigene282598;Unigene81728;Unigene248068;Unigene608536;Unigene635068;Unigene1199272;Unigene275304
GH	Glycoside Hydrolases	GH129	alpha-N-acetylgalactosaminidase (EC 3.2.1.49);	7	Unigene1236754;Unigene1286269;Unigene1347035;Unigene654157;Unigene956909;Unigene234782;Unigene201490
GH	Glycoside Hydrolases	GH13	alpha-amylase (EC 3.2.1.1); pullulanase (EC 3.2.1.41); cyclomaltodextrin glucanotransferase (EC 2.4.1.19); cyclomaltodextrinase (EC 3.2.1.54); trehalose-6-phosphate hydrolase (EC 3.2.1.93); oligo-alpha-glucosidase (EC 3.2.1.10); maltogenic amylase (EC 3.2.1.133); neopullulanase (EC 3.2.1.135); alpha-glucosidase (EC 3.2.1.20); maltotetraose-forming alpha-amylase (EC 3.2.1.60); isoamylase (EC 3.2.1…	4322	Unigene1012951;Unigene1243153;Unigene278447;Unigene5637;Unigene917306;Unigene22794;Unigene1244043;Unigene21699;Unigene305297;Unigene1110853;Unigene543577;Unigene489556;Unigene701408;Unigene66841;Unigene234769;Unigene903624;Unigene97720;Unigene887633;Unigene591752;Unigene139556;Unigene466206;Unigene474262;Unigene1154207;Unigene1182019;Unigene353458;Unigene112278;Unigene369122;Unigene599977;Unigene…
nigene1045859;Unigene340025;Unigene1229104;Unigene304308;Unigene897247;Unigene189121;Unigene142411;Unigene259172;Unigene273685;Unigene1119500;Unigene1157245;Unigene500840;Unigene1353316;Unigene197087;Unigene337774;Unigene1210095;Unigene303595;Unigene604000;Unigene261209;Unigene6049;Unigene1252060;Unigene967422;Unigene303330;Unigene1035154;Unigene559264;Unigene940913;Unigene388705;Unigene1087371;U…
GH	Glycoside Hydrolases	GH130	beta-1,4-mannosylglucose phosphorylase (EC 2.4.1.281); beta-1,4-mannooligosaccharide phosphorylase (EC 2.4.1.319); beta-1,4-mannosyl-N-acetyl-glucosamine phosphorylase (EC 2.4.1.320); beta-1,2-mannobiose phosphorylase (EC 2.4.1.-); beta-1,2-oligomannan phosphorylase (EC 2.4.1.-); beta-1,2-mannosidase (EC 3.2.1.-)	601	Unigene893030;Unigene563224;Unigene366088;Unigene1180029;Unigene1048037;Unigene1349665;Unigene1056601;Unigene151178;Unigene940608;Unigene512222;Unigene1140986;Unigene250664;Unigene920595;Unigene119264;Unigene954436;Unigene1355901;Unigene380405;Unigene90184;Unigene749300;Unigene394614;Unigene144204;Unigene1043165;Unigene71064;Unigene401887;Unigene979957;Unigene471192;Unigene218081;Unigene240017;Un…
GH	Glycoside Hydrolases	GH132	Activity on beta-1,3-glucan (curdlan) shown for the Aspergillus fumigatus Sun4 protein; activity on laminarioligosaccharides shown for Aspergillus fumigatus Sun4 protein and Candida albicans Sun41 protein; transglycosylation activity reported in PMID 23508952.	14	Unigene844773;Unigene581701;Unigene605385;Unigene602178;Unigene812273;Unigene733605;Unigene603078;Unigene600344;Unigene590763;Unigene612463;Unigene687447;Unigene607666;Unigene626331;Unigene596095
GH	Glycoside Hydrolases	GH133	amylo-alpha-1,6-glucosidase (EC 3.2.1.33);	96	Unigene1210964;Unigene981103;Unigene1190691;Unigene365502;Unigene963206;Unigene1289591;Unigene906986;Unigene281327;Unigene937558;Unigene124159;Unigene1367275;Unigene1199463;Unigene165690;Unigene1047610;Unigene960380;Unigene1155721;Unigene266097;Unigene1352981;Unigene1213296;Unigene919979;Unigene1044256;Unigene901448;Unigene1228533;Unigene1335902;Unigene24624;Unigene790647;Unigene1322359;Unigene10…
GH	Glycoside Hydrolases	GH135	alpha-1,4-galactosaminogalactan hydrolase (EC 3.2.1.-)	111	Unigene645923;Unigene607785;Unigene602097;Unigene193224;Unigene147537;Unigene1332913;Unigene588499;Unigene1219427;Unigene82131;Unigene647869;Unigene151633;Unigene987700;Unigene603500;Unigene48304;Unigene115262;Unigene425938;Unigene149478;Unigene651958;Unigene1089956;Unigene137109;Unigene339567;Unigene913540;Unigene852459;Unigene372072;Unigene588266;Unigene96016;Unigene1227223;Unigene322120;Unigen…
GH	Glycoside Hydrolases	GH136	lacto-N-biosidase (EC 3.2.1.140)	43	Unigene274944;Unigene1349950;Unigene1348964;Unigene124792;Unigene879800;Unigene932555;Unigene932330;Unigene682134;Unigene1372275;Unigene932377;Unigene967177;Unigene1185378;Unigene1092172;Unigene990323;Unigene860427;Unigene1290365;Unigene996127;Unigene1215872;Unigene1300999;Unigene1092173;Unigene1216151;Unigene1381344;Unigene1132416;Unigene121134;Unigene1084250;Unigene1049531;Unigene1117811;Unigen…
GH	Glycoside Hydrolases	GH137	beta-L-arabinofuranosidase (EC 3.2.1.185)	5	Unigene1281807;Unigene1258085;Unigene964691;Unigene1247706;Unigene1333672
GH	Glycoside Hydrolases	GH139	alpha-2-O-Me-L-fucosidase (EC 3.2.1.-)	1	Unigene958915
GH	Glycoside Hydrolases	GH14	beta-amylase (EC 3.2.1.2)	13	Unigene821177;Unigene736876;Unigene779622;Unigene776099;Unigene865158;Unigene746387;Unigene726968;Unigene619013;Unigene620768;Unigene781310;Unigene450375;Unigene786599;Unigene704933
GH	Glycoside Hydrolases	GH140	apiosidase (EC 3.2.1.-)	15	Unigene374463;Unigene143328;Unigene1303428;Unigene596158;Unigene248176;Unigene605813;Unigene596151;Unigene143329;Unigene1174296;Unigene1093057;Unigene611003;Unigene1301113;Unigene514400;Unigene569225;Unigene384560
GH	Glycoside Hydrolases	GH141	alpha-L-fucosidase (EC 3.2.1.51); xylanase (EC 3.2.1.8)	11	Unigene570746;Unigene1103082;Unigene1382257;Unigene900588;Unigene1261300;Unigene1216069;Unigene1000810;Unigene1149640;Unigene1300295;Unigene813587;Unigene960139
GH	Glycoside Hydrolases	GH143	2-keto-3-deoxy-D-lyxo-heptulosaric acid hydrolase (EC 3.2.1.-)	4	Unigene909604;Unigene879987;Unigene1323424;Unigene1114653
GH	Glycoside Hydrolases	GH144	endo-beta-1,2-glucanase (EC 3.2.1.71)	54	Unigene1067145;Unigene1327406;Unigene214118;Unigene979460;Unigene366088;Unigene877463;Unigene595517;Unigene360082;Unigene260694;Unigene414043;Unigene1246750;Unigene957798;Unigene1305963;Unigene224440;Unigene485007;Unigene339536;Unigene1029305;Unigene1277625;Unigene927991;Unigene183132;Unigene125474;Unigene361538;Unigene374460;Unigene203284;Unigene356750;Unigene318468;Unigene5449;Unigene324672;Uni…
GH	Glycoside Hydrolases	GH146	beta-L-arabinofuranosidase (3.2.1.185)	18	Unigene1187795;Unigene673003;Unigene877441;Unigene1167817;Unigene1025394;Unigene706902;Unigene1142415;Unigene1177160;Unigene696079;Unigene1079595;Unigene397962;Unigene1320545;Unigene1292652;Unigene202231;Unigene1245521;Unigene784047;Unigene1192289;Unigene1018512
GH	Glycoside Hydrolases	GH148	beta-1,3-glucanase (EC 3.2.1.-)	4	Unigene1203042;Unigene1107434;Unigene255976;Unigene340617
GH	Glycoside Hydrolases	GH149	beta-1,3-glucan phosphorylase (EC 2.4.1.-)	2	Unigene999605;Unigene1159705
GH	Glycoside Hydrolases	GH15	glucoamylase (EC 3.2.1.3); glucodextranase (EC 3.2.1.70); alpha,alpha-trehalase (EC 3.2.1.28); dextran dextrinase (EC 2.4.1.2)	37	Unigene512463;Unigene157439;Unigene122436;Unigene366404;Unigene62354;Unigene557649;Unigene677751;Unigene106054;Unigene453292;Unigene372382;Unigene600732;Unigene290788;Unigene444967;Unigene607707;Unigene11695;Unigene1054893;Unigene43757;Unigene715854;Unigene959534;Unigene354640;Unigene929743;Unigene371855;Unigene1107490;Unigene590767;Unigene797986;Unigene539870;Unigene278849;Unigene1235944;Unigene…
[truncated: 287 more rows]

## Sheet: CARD
Gene	ARO_Name	ARO_Accession	AMR_Gene_Family	ARO_Family_Category	Drug_Class	Resistance_Mechanism
[truncated: 32,487 more rows]

[truncated: 1 more sheets: All]
